# Supplementary material for: Brain recognition of previously learned versus novel temporal sequences: a differential simultaneous processing
Source: Cereb Cortex. 2022 Nov 8;33(9):5524–37. doi: 10.1093/cercor/bhac439 (PMC10152090; doi:10.1093/cercor/bhac439)
Supplement: TableS1_bhac439 [file tables1_bhac439.xlsx]

## Sheet: MemorizedPatterns_0.1-1Hz
Tone 1							Tone 2							Tone 3							Tone 4							Tone 5
Brain region	Hemisphere	T-stat		MNI coordinates			Brain region	Hemisphere	T-stat		MNI coordinates			Brain region	Hemisphere	T-stat		MNI coordinates			Brain region	Hemisphere	T-stat		MNI coordinates			Brain region	Hemisphere	T-stat		MNI coordinates
			X	Y	Z					X	Y	Z					X	Y	Z					X	Y	Z					X	Y	Z
Heschl	R	7.73	42	-22	8		Temporal Sup	R	6.7	58	-22	8		Temporal Sup	L	6.65	-46	-30	16		Supp Motor Ar	R	4.94	2	-6	48		Putamen	L	5.58	-30	-6	-8
Temporal Sup	R	7.73	50	-22	8		Temporal Sup	R	6.68	50	-22	8		SupraMarginal	L	6.48	-46	-30	24		Cingulum Mid	R	4.9	2	-14	48		Pallidum	L	5.42	-22	-6	0
Rolandic Oper	R	7.32	42	-22	16		Rolandic Oper	R	6.47	50	-22	16		Temporal Sup	L	6.15	-54	-30	16		Supp Motor Ar	R	4.79	2	-14	56		Putamen	L	5.38	-30	2	-8
Temporal Sup	R	7.01	58	-22	8		Heschl	R	6.37	42	-22	8		Temporal Sup	L	5.86	-46	-30	8		Putamen	R	4.77	34	2	-8		Insula	L	5.38	-38	-6	-8
Temporal Sup	R	6.83	42	-22	0		Rolandic Oper	R	6.32	42	-22	16		Temporal Sup	L	5.79	-54	-30	8		SupraMarginal	L	4.66	-46	-30	24		Putamen	R	5.35	34	2	-8
Temporal Sup	R	6.8	50	-30	8		Temporal Sup	R	6.23	58	-22	16		Rolandic Oper	L	5.69	-38	-30	16		Temporal Sup	L	4.65	-46	-30	16		Insula	L	5.32	-38	2	-8
Rolandic Oper	R	6.79	50	-22	16		Temporal Sup	R	6.17	66	-22	8		SupraMarginal	L	5.62	-54	-30	24		Cingulum Mid	R	4.62	2	2	40		Putamen	L	5.28	-30	-6	0
Temporal Sup	R	6.78	50	-22	0		Heschl	R	5.89	50	-14	8		SupraMarginal	L	5.23	-46	-38	24		Hippocampus	R	4.56	18	-6	-16		Temporal Mid	L	5.28	-46	-6	-16
Temporal Sup	R	6.72	42	-30	8		Temporal Sup	R	5.84	58	-22	0		Temporal Sup	L	5.16	-46	-38	16		Cingulum Mid	R	4.52	2	-6	40		Amygdala	L	5.23	-22	-6	-16
Insula	R	6.65	34	-22	8		Temporal Sup	R	5.74	66	-22	16		SupraMarginal	L	5.03	-46	-30	32		Supp Motor Ar	R	4.51	2	-6	56		Hippocampus	L	5.22	-30	-6	-16
Temporal Sup	R	6.31	50	-30	0		Temporal Sup	R	5.73	50	-22	0		Heschl	L	5	-38	-30	8		Cingulum Mid	R	4.45	2	-22	48		Front Inf Ope	R	5.15	58	18	8
Temporal Sup	R	6.16	42	-30	16		Temporal Sup	R	5.51	58	-14	0		Temporal Sup	L	4.96	-54	-38	16		Thalamus	R	4.44	18	-14	0		Hippocampus	L	5.13	-14	-6	-16
Temporal Sup	R	6.14	58	-22	16		Temporal Sup	R	5.51	42	-22	0		Temporal Sup	L	4.92	-62	-30	16		Putamen	R	4.44	34	-6	-8		Putamen	L	5.12	-22	2	-8
Temporal Sup	R	6.14	58	-22	0		Insula	R	5.5	42	-14	-8		Rolandic Oper	L	4.92	-38	-22	16		Temporal Sup	L	4.43	-46	-30	8		Front Inf Ope	R	5.11	50	18	0
Heschl	R	6.08	50	-14	8		Temporal Mid	R	5.46	58	-22	-8		Rolandic Oper	L	4.78	-46	-22	16		Supp Motor Ar	R	4.4	2	2	48		Front Inf Ope	R	5.1	50	10	0
Temporal Sup	R	6.07	50	-14	0		Temporal Sup	R	5.46	50	-14	0		Temporal Mid	L	4.69	-54	-38	8		Thalamus	R	4.37	10	-14	0		Insula	R	5.04	42	2	-8
Temporal Sup	R	5.93	66	-22	8		Temporal Sup	R	5.4	66	-22	0		Temporal Sup	L	4.64	-46	-38	8		Thalamus	R	4.36	18	-22	0		Rolandic Oper	R	5.01	58	10	0
Temporal Sup	R	5.93	58	-14	0		Temporal Sup	R	5.4	50	-30	8		Temporal Sup	L	4.62	-62	-30	8		Supp Motor Ar	R	4.34	2	-22	56		Tempr Pol Sup	L	4.97	-46	2	-16
Temporal Sup	R	5.9	58	-30	8		Temporal Sup	R	5.39	58	-14	8		Temporal Sup	L	4.61	-38	-38	16		Amygdala	R	4.31	26	2	-16		Insula	R	4.97	42	10	0
Insula	R	5.89	34	-22	16		Insula	R	5.35	42	-14	8		SupraMarginal	L	4.53	-62	-30	24		Pallidum	R	4.29	26	-6	0		Putamen	R	4.96	34	-6	-8
Temporal Sup	R	5.88	50	-30	16		Temporal Sup	R	5.34	50	-14	-8		SupraMarginal	L	4.52	-54	-38	24		Temporal Mid	L	4.27	-46	-30	0		Insula	R	4.93	42	2	0
Insula	R	5.75	42	-14	8		Temporal Sup	R	5.32	58	-30	8		SupraMarginal	L	4.51	-54	-30	32		Rolandic Oper	L	4.22	-38	-22	16		Front Inf Ope	R	4.92	58	18	0
Insula	R	5.65	42	-14	-8		Rolandic Oper	R	5.3	50	-14	16		Temporal Sup	L	4.39	-62	-38	16		Rolandic Oper	R	4.2	50	-22	16		Amygdala	L	4.87	-22	2	-16
Temporal Sup	R	5.57	58	-14	8		SupraMarginal	R	5.26	58	-22	24		Putamen	R	4.31	34	2	-8		Insula	R	4.16	42	2	-8		Temporal Sup	L	4.84	-46	2	-8
Temporal Mid	R	5.55	58	-22	-8		Insula	R	5.16	34	-22	8		Temporal Mid	L	4.29	-46	-30	0		Supp Motor Ar	R	4.15	2	-14	64		Putamen	L	4.82	-30	-14	8
Temporal Mid	R	5.52	50	-22	-8		Temporal Sup	R	5.15	58	-14	-8		Temporal Mid	L	4.27	-62	-38	8		Putamen	L	4.13	-30	-14	8		Insula	L	4.81	-38	-6	0
Temporal Mid	R	5.51	58	-30	0		Temporal Sup	R	5.14	66	-14	8		Temporal Mid	L	4.17	-54	-30	0		Hippocampus	R	4.12	18	-14	-16		Hippocampus	R	4.81	18	-6	-16
Insula	R	5.44	42	-14	0		Temporal Sup	R	5.12	42	-30	16		Amygdala	R	4.05	26	2	-16		Temporal Sup	L	4.1	-54	-30	16		Insula	R	4.79	42	-6	-8
Hippocampus	R	5.29	34	-22	-8		Rolandic Oper	R	5.05	58	-14	16		SupraMarginal	L	4.04	-54	-22	24		Insula	R	4.09	42	2	0		Temporal Mid	R	4.74	66	-38	0
Temporal Sup	R	5.2	50	-14	-8		Insula	R	5.04	34	-22	16		SupraMarginal	L	3.98	-54	-22	16		Temporal Sup	R	4.09	50	-30	8		Temporal Mid	R	4.72	58	-38	0
Insula	R	5.19	42	-6	8		Temporal Sup	R	5.03	66	-14	0		Postcentral	L	3.95	-46	-22	32		Amygdala	R	4.08	18	2	-16		Thalamus	R	4.72	18	-14	0
Insula	R	5.14	34	-14	8		Temporal Mid	R	4.94	50	-22	-8		SupraMarginal	L	3.88	-46	-38	32		Putamen	R	4.08	34	2	0		Putamen	R	4.71	34	2	0
Temporal Sup	R	5.1	58	-14	-8		Temporal Sup	R	4.94	42	-30	8		SupraMarginal	L	3.88	-54	-38	32		Rolandic Oper	R	4.05	42	-22	16		Temporal Sup	R	4.69	58	-38	8
Temporal Sup	R	5.09	66	-14	0		Temporal Mid	R	4.92	66	-22	-8		Temporal Mid	L	3.67	-54	-38	0		Temporal Mid	L	4.05	-46	-6	-16		Thalamus	R	4.67	10	-14	0
Temporal Sup	R	5.09	66	-14	8		Temporal Sup	R	4.92	50	-30	0		Putamen	R	3.66	34	2	0		Amygdala	R	4.04	26	-6	-16		Tempr Pol Sup	R	4.67	58	10	-8
Temporal Sup	R	5.06	66	-22	0		Temporal Sup	R	4.88	66	-30	8		Temporal Mid	L	3.65	-62	-38	0		Putamen	R	4.04	34	-14	0		Tempr Pol Sup	R	4.67	50	2	-8
Rolandic Oper	R	5.05	50	-6	8		SupraMarginal	L	4.87	-46	-30	32		Putamen	R	3.61	34	-6	-8		Putamen	R	4.03	34	-6	0		Temporal Sup	R	4.65	50	-38	8
Temporal Sup	R	5.03	66	-22	16		Rolandic Oper	R	4.84	42	-14	16		Hippocampus	R	3.55	18	-6	-16		Temporal Sup	R	4	42	-30	8		Insula	R	4.65	50	2	0
Putamen	R	5.02	34	-14	0		Postcentral	R	4.81	66	-14	16		Rolandic Oper	R	3.52	50	-22	16		Temporal Sup	R	4	42	-30	16		Temporal Sup	L	4.64	-46	-6	-8
Insula	R	5.01	42	-6	0		Putamen	R	4.79	34	2	-8		SupraMarginal	L	3.51	-62	-30	32		Amygdala	L	3.99	-22	-6	-16		Hippocampus	R	4.64	18	-14	-16
Putamen	R	4.94	34	-14	-8		Insula	R	4.79	42	-14	0		Insula	R	3.49	42	2	-8		Heschl	L	3.99	-38	-30	8		Pallidum	R	4.64	26	-6	0
Temporal Sup	R	4.92	50	-6	0		Temporal Mid	R	4.78	58	-30	0		Heschl	L	3.48	-38	-22	8		Rolandic Oper	L	3.98	-46	-22	16		Front Inf Ope	R	4.63	58	10	8
Rolandic Oper	R	4.86	50	-14	16		Temporal Sup	R	4.77	50	-30	16		SupraMarginal	L	3.46	-62	-38	24		Hippocampus	L	3.97	-14	-6	-16		Insula	R	4.63	42	10	-8
Insula	R	4.83	42	-6	-8		Insula	R	4.76	42	-6	-8		Insula	R	3.45	42	2	8		Temporal Sup	R	3.95	50	-30	16		Insula	R	4.61	50	10	-8
Temporal Mid	R	4.81	50	-30	-8		Putamen	R	4.76	34	-6	0		Temporal Mid	L	3.45	-62	-30	0		Cingulum Mid	R	3.95	2	10	40		Temporal Mid	R	4.61	58	-38	-8
Temporal Sup	R	4.79	58	-30	16		Insula	R	4.76	42	-6	0		Insula	R	3.44	42	2	0		Cingulum Mid	R	3.94	2	-14	40		Thalamus	R	4.58	10	-22	0
Temporal Sup	R	4.75	66	-30	8		Temporal Sup	R	4.75	66	-14	-8		Postcentral	L	3.43	-54	-22	32		Thalamus	R	3.93	10	-22	0		Thalamus	L	4.56	-14	-14	0
Temporal Mid	R	4.71	66	-22	-8		SupraMarginal	R	4.69	66	-22	24		Temporal Sup	L	3.42	-46	-22	8		Temporal Sup	L	3.93	-54	-30	8		Amygdala	R	4.55	26	2	-16
Putamen	R	4.65	34	-6	0		Temporal Sup	R	4.68	50	-6	0		Amygdala	R	3.42	26	-6	-16		Supp Motor Ar	R	3.92	10	-6	56		Thalamus	R	4.55	10	-6	0
Insula	R	4.57	50	2	0		Putamen	R	4.67	34	-6	-8		SupraMarginal	L	3.39	-62	-38	32		Insula	L	3.9	-38	-6	-8		Putamen	R	4.54	34	-6	0
Rolandic Oper	R	4.56	50	2	8		Insula	R	4.63	42	-6	8		Amygdala	R	3.38	18	2	-16		Supp Motor Ar	R	3.89	10	-14	56		Insula	L	4.54	-38	2	0
Insula	R	4.54	42	2	0		Insula	R	4.62	42	2	8		Pallidum	R	3.37	26	-6	0		Thalamus	R	3.89	10	-6	0		Front Inf Ope	R	4.54	50	18	8
Temporal Sup	R	4.54	50	-6	-8		Putamen	R	4.61	34	-14	0		Temporal Sup	R	3.37	58	-22	16		Insula	R	3.89	42	-14	8		Caudate	L	4.5	-6	10	-8
Rolandic Oper	R	4.54	42	-14	16		Rolandic Oper	R	4.6	50	-6	8		Putamen	R	3.35	34	-6	0		Insula	R	3.87	34	-14	8		Temporal Mid	L	4.49	-54	-6	-16
Putamen	R	4.53	34	-6	-8		Insula	R	4.55	42	2	0		SupraMarginal	R	3.35	58	-22	24		Cingulum Mid	R	3.86	2	10	32		Thalamus	L	4.46	-14	-6	0
Temporal Sup	R	4.5	66	-14	-8		Putamen	R	4.55	34	-14	-8		Front Inf Ope	R	3.35	42	10	8		Hippocampus	L	3.86	-30	-6	-16		Amygdala	R	4.42	18	2	-16
Insula	R	4.44	42	2	8		Insula	R	4.53	42	2	-8		Subgenual	R	3.28	26	10	-16		Insula	R	3.86	42	-6	-8		Temporal Mid	L	4.41	-46	-14	-16
Insula	R	4.4	42	2	-8		Temporal Mid	R	4.52	50	-14	-16		Insula	R	3.27	42	-6	-8		Heschl	R	3.84	42	-22	8		Temporal Mid	L	4.41	-54	2	-16
Temporal Mid	R	4.37	50	-14	-16		Front Inf Ope	R	4.49	42	10	8		Cingulum Mid	R	3.25	2	-14	48		Rolandic Oper	L	3.84	-38	-30	16		Putamen	L	4.4	-30	2	0
Temporal Mid	R	4.36	58	-30	-8		Temporal Sup	R	4.49	50	-6	-8		Supp Motor Ar	R	3.25	2	-22	56		Temporal Mid	L	3.83	-54	-30	0		Insula	L	4.39	-38	10	-8
Temporal Mid	R	4.35	66	-30	0		Hippocampus	R	4.45	34	-22	-8		Thalamus	R	3.23	10	-14	0		Cingulum Mid	R	3.82	2	2	32		Insula	R	4.36	42	18	0
Rolandic Oper	R	4.32	58	-6	8		Temporal Mid	R	4.42	58	-30	-8		Supp Motor Ar	R	3.22	2	-14	56		Temporal Mid	R	3.82	58	-38	0		Tempr Pol Sup	R	4.33	58	2	-8
Fusiform	R	4.29	42	-30	-16		Temporal Mid	R	4.41	66	-30	0		Amygdala	R	3.21	26	2	-24		Supp Motor Ar	R	3.81	10	-6	64		Amygdala	R	4.33	26	-6	-16
Hippocampus	R	4.21	34	-22	-16		Putamen	R	4.41	34	2	0		Cingulum Mid	R	3.21	2	-22	48		Insula	R	3.79	42	10	0		Temporal Mid	R	4.32	50	-38	0
Temporal Sup	R	4.16	58	-6	0		Front Inf Ope	R	4.4	50	10	8		Temporal Sup	R	3.17	66	-22	16		Cingulum Mid	R	3.77	2	-30	48		Putamen	L	4.31	-30	-14	0
Putamen	R	4.15	34	-6	8		Temporal Mid	R	4.4	50	-30	-8		Temporal Mid	L	3.15	-70	-30	8		Putamen	L	3.76	-30	-6	-8		Hippocampus	L	4.3	-30	-14	-16
Temporal Mid	R	4.15	50	-6	-16		SupraMarginal	L	4.38	-46	-30	24		Insula	R	3.14	42	10	0		Cingulum Mid	L	3.75	-6	-6	48		Supp Motor Ar	R	4.3	2	-6	48
Hippocampus	R	4.02	34	-14	-16		Temporal Sup	R	4.38	58	-30	16		Temporal Mid	L	3.09	-62	-46	0		SupraMarginal	L	3.75	-54	-30	24		Insula	R	4.27	42	-6	0
Thalamus	R	3.97	18	-22	0		Insula	R	4.37	34	-14	8		Postcentral	L	3.07	-62	-22	24		Supp Motor Ar	R	3.75	2	-22	64		Hippocampus	L	4.27	-22	-14	-16
Putamen	R	3.97	34	2	-8		Temporal Mid	R	4.37	50	-6	-16		Front Inf Ope	R	3.07	50	10	8		Insula	R	3.75	50	2	0		Front Inf Ope	R	4.24	50	10	8
Rolandic Oper	R	3.96	58	-14	16		SupraMarginal	R	4.35	50	-30	24		Temporal Sup	L	3.06	-54	-22	8		Thalamus	L	3.75	-6	-22	0		Temporal Mid	R	4.23	66	-38	-8
Hippocampus	R	3.95	34	-30	-8		Insula	R	4.34	50	2	0		Insula	R	3.06	42	10	-8		Supp Motor Ar	R	3.74	10	-6	48		Temporal Sup	L	4.23	-46	-14	-8
Rolandic Oper	R	3.92	58	2	8		Rolandic Oper	R	4.32	50	2	8		Insula	R	3.05	42	-6	0		Heschl	L	3.73	-38	-22	8		Temporal Sup	R	4.22	58	-38	16
Tempr Pol Sup	R	3.91	50	2	-8		Hippocampus	R	4.31	34	-14	-16		Putamen	R	3.05	26	2	0		Insula	R	3.73	34	-22	8		Temporal Mid	R	4.21	58	-46	8
Front Inf Ope	R	3.89	50	10	8		Rolandic Oper	R	4.31	58	-6	8		Insula	R	3.04	50	2	0		Front Inf Ope	R	3.73	50	10	0		Thalamus	R	4.19	18	-22	0
ParaHippocamp	R	3.88	34	-30	-16		Putamen	R	4.27	34	-6	8		Rolandic Oper	R	3.02	50	2	8		Temporal Mid	R	3.73	66	-30	-8		Pallidum	L	4.13	-22	2	0
Temporal Sup	R	3.85	50	-38	8		Insula	R	4.19	42	10	0		Temporal Sup	L	3.01	-62	-46	16		Insula	R	3.71	42	-6	0		Temporal Sup	R	4.12	58	-30	8
Putamen	R	3.85	34	2	0		Hippocampus	R	4.15	34	-22	-16		Thalamus	R	2.99	18	-14	0		Temporal Sup	L	3.7	-46	-22	8		Putamen	R	4.11	26	2	0
Thalamus	R	3.84	18	-30	8		SupraMarginal	L	4.14	-54	-30	32		Hippocampus	R	2.95	34	-14	-16		Supp Motor Ar	R	3.69	2	2	56		Putamen	R	4.11	34	-14	0
Postcentral	R	3.83	66	-14	16		Amygdala	R	4.11	26	2	-16		Supp Motor Ar	R	2.93	2	-30	56		Insula	R	3.68	42	10	-8		Cingulum Mid	R	4.11	2	2	40
Temporal Sup	R	3.81	58	-6	-8		Pallidum	R	4.08	26	-6	0		Pallidum	L	2.93	-14	2	0		Temporal Sup	L	3.68	-46	-14	-8		Cingulum Mid	R	4.1	2	-14	48
SupraMarginal	R	3.8	50	-30	24		Temporal Mid	R	4.08	66	-30	-8		Insula	R	2.92	42	-14	-8		Tempr Pol Sup	R	3.67	50	2	-8		Subgenual	R	4.1	2	10	-8
Front Inf Ope	R	3.8	58	10	8		SupraMarginal	R	4.01	58	-14	24		SupraMarginal	R	2.91	66	-22	24		Putamen	R	3.66	34	-14	-8		Front Inf Ope	R	4.1	42	10	8
Temporal Sup	R	3.79	58	-38	8		Front Inf Ope	R	3.99	58	10	8		Putamen	L	2.91	-22	2	8		Supp Motor Ar	R	3.66	2	-30	56		Temporal Sup	R	4.09	50	-30	8
Front Inf Ope	R	3.77	50	10	0		Temporal Sup	R	3.99	66	-30	16		Temporal Mid	L	2.9	-62	-46	8		Pallidum	L	3.66	-22	-6	0		Pallidum	L	4.09	-14	2	0
Temporal Mid	R	3.73	58	-14	-16		Fusiform	R	3.96	42	-30	-16		Rolandic Oper	R	2.89	42	-22	16		Supp Motor Ar	L	3.62	-6	-14	48		Temporal Sup	R	4.08	50	-38	16
Temporal Mid	R	3.71	66	-30	-8		Temporal Sup	R	3.96	58	-6	0		ParaHippocamp	R	2.88	18	2	-24		Hippocampus	R	3.62	34	-22	-8		Temporal Sup	R	4.07	66	-38	8
Temporal Mid	R	3.65	58	-22	-16		Tempr Pol Sup	R	3.95	50	2	-8		SupraMarginal	L	2.88	-62	-22	16		Supp Motor Ar	R	3.61	10	-14	64		Putamen	L	4.06	-22	10	-8
Hippocampus	R	3.65	26	-22	-16		SupraMarginal	L	3.94	-46	-38	24		Thalamus	R	2.87	10	-6	0		Cingulum Mid	L	3.59	-6	-6	40		Tempr Pol Sup	L	4.02	-46	10	-16
SupraMarginal	R	3.64	58	-22	24		Rolandic Oper	R	3.93	58	2	8		Temporal Mid	L	2.87	-54	-30	-8		Supp Motor Ar	R	3.58	10	2	48		Temporal Sup	L	4.02	-54	2	-8
Tempr Pol Sup	R	3.62	58	2	0		Rolandic Oper	R	3.91	50	-6	16		Putamen	L	2.86	-22	-6	8		Hippocampus	R	3.57	26	-14	-16		Insula	L	4	-46	10	-8
Rolandic Oper	R	3.6	66	-6	8		SupraMarginal	R	3.9	58	-30	24		Tempr Pol Sup	R	2.85	50	2	-8		Temporal Sup	R	3.57	58	-38	8		Supp Motor Ar	R	4	2	-14	56
Temporal Sup	R	3.57	66	-38	8		SupraMarginal	L	3.9	-46	-38	32		Cingulum Mid	R	2.85	2	-30	48		Temporal Sup	R	3.56	58	-30	8		Temporal Sup	R	3.99	50	-6	-8
Temporal Mid	R	3.51	50	-38	0		Front Inf Ope	R	3.89	50	10	0		Supp Motor Ar	R	2.84	2	-6	48		Temporal Sup	R	3.55	50	-38	8		Insula	L	3.99	-38	-14	0
Thalamus	R	3.5	18	-22	8		Thalamus	R	3.88	18	-22	0		Supp Motor Ar	R	2.82	2	-22	64		Temporal Mid	R	3.53	50	-38	0		Putamen	R	3.99	34	-14	-8
Hippocampus	R	3.44	26	-30	-8		Insula	R	3.87	42	10	-8		Temporal Mid	R	2.82	50	-6	-16		Temporal Mid	L	3.53	-46	-14	-16		Temporal Mid	R	3.98	66	-30	-8
Thalamus	R	3.41	18	-14	0		Temporal Sup	R	3.87	58	-6	-8		Hippocampus	L	2.82	-30	-38	0		Temporal Mid	R	3.52	66	-38	0		Cingulum Mid	R	3.97	2	-6	40
Insula	R	3.38	42	10	0		Temporal Mid	R	3.86	66	-38	0		SupraMarginal	L	2.81	-46	-46	24		Cingulum Mid	R	3.51	10	-14	48		Temporal Mid	R	3.97	58	-30	0
Temporal Mid	R	3.38	58	-6	-16		Temporal Mid	R	3.86	58	-14	-16		Supp Motor Ar	R	2.81	2	-14	64		Hippocampus	L	3.5	-30	-14	-16		Tempr Pol Sup	R	3.96	58	2	0
Front Inf Ope	R	3.37	42	10	8		Insula	R	3.83	34	-14	16		Temporal Sup	R	2.81	58	-22	8		Amygdala	L	3.5	-22	2	-16		Temporal Mid	L	3.94	-62	2	-16
Pallidum	R	3.31	26	-6	0		Front Inf Ope	R	3.81	50	10	16		Heschl	R	2.81	50	-14	8		Hippocampus	L	3.49	-22	-14	-16		Insula	L	3.92	-46	2	0
Fusiform	R	3.31	42	-22	-24		Temporal Mid	R	3.79	58	-38	0		Temporal Mid	L	2.8	-54	-46	0		Supp Motor Ar	R	3.48	10	2	56		Temporal Sup	R	3.92	66	-38	16
Temporal Sup	R	3.31	66	-30	16		Thalamus	R	3.77	18	-14	0		Putamen	R	2.8	34	-6	8		Putamen	R	3.47	26	2	0		Temporal Sup	R	3.91	66	-30	8
Temporal Mid	R	3.3	66	-38	0		Amygdala	R	3.77	26	-6	-16		Postcentral	L	2.79	-46	-14	32		Temporal Sup	L	3.47	-46	-22	0		Front Inf Orb	R	3.91	50	18	-8
Fusiform	R	3.3	42	-30	-24		Rolandic Oper	R	3.76	42	2	16		Front Inf Ope	R	2.78	58	10	8		Rolandic Oper	R	3.44	58	10	0		Temporal Mid	L	3.89	-46	-6	-24
Temporal Mid	R	3.28	58	-38	0		Tempr Pol Mid	R	3.75	50	2	-16		Precuneus	R	2.78	2	-46	48		Supp Motor Ar	R	3.43	2	10	48		Insula	L	3.87	-46	-6	0
Thalamus	R	3.28	18	-30	0		Thalamus	R	3.73	18	-22	8		Amygdala	R	2.76	34	2	-24		Putamen	L	3.43	-30	-14	0		Subgenual	R	3.86	26	10	-16
Rolandic Oper	R	3.25	58	10	0		Hippocampus	R	3.72	26	-22	-16		Temporal Sup	R	2.76	50	-14	-8		Insula	L	3.42	-38	2	-8		Insula	R	3.85	42	18	-8
Rolandic Oper	R	3.22	42	-6	16		Hippocampus	R	3.72	34	-30	-8		Hippocampus	R	2.74	34	-22	-16		Insula	R	3.42	50	10	-8		Thalamus	L	3.85	-6	-14	0
Temporal Inf	R	3.18	50	-22	-24		Parietal Inf	L	3.7	-54	-30	40		Temporal Sup	R	2.74	50	-22	8		Temporal Sup	R	3.41	58	-22	16		Putamen	L	3.84	-30	-6	8
Hippocampus	R	3.16	26	-14	-16		Temporal Sup	L	3.69	-54	-38	16		Thalamus	R	2.74	10	-30	8		Insula	L	3.41	-38	-14	16		Temporal Mid	L	3.83	-62	-6	-16
Insula	R	3.16	34	-14	16		Rolandic Oper	R	3.69	42	-6	16		Precuneus	R	2.73	2	-46	56		Thalamus	L	3.41	-6	-14	0		Temporal Mid	L	3.83	-54	-14	-16
Tempr Pol Sup	R	3.16	58	2	-8		Temporal Mid	R	3.69	58	-6	-16		Front Inf Ope	R	2.73	50	10	0		Hippocampus	R	3.41	34	-30	-8		Hippocampus	R	3.83	26	-14	-16
Fusiform	R	3.15	42	-14	-24		Front Inf Ope	R	3.68	58	10	16		Front Inf Ope	R	2.72	50	10	16		Temporal Mid	L	3.41	-54	-6	-16		Temporal Mid	R	3.82	58	-46	0
Temporal Inf	R	3.12	58	-30	-16		Rolandic Oper	R	3.65	50	2	16		Temporal Mid	L	2.72	-70	-38	0		Temporal Mid	R	3.4	58	-38	-8		Hippocampus	R	3.81	34	-14	-16
Rolandic Oper	R	3.11	50	-6	16		Thalamus	R	3.64	10	-14	0		Insula	R	2.71	42	-14	8		Cingulum Mid	L	3.4	-6	2	40		Temporal Mid	R	3.79	58	-30	-8
ParaHippocamp	R	3.1	18	-14	-24		Tempr Pol Sup	R	3.64	58	2	0		Supp Motor Ar	L	2.71	-6	-14	48		Temporal Sup	L	3.39	-46	-6	-8		Temporal Mid	R	3.78	50	-6	-16
Tempr Pol Mid	R	3.09	50	2	-16		Hippocampus	R	3.62	18	-6	-16		Thalamus	R	2.71	18	-22	0		Hippocampus	R	3.39	34	-14	-16		Thalamus	L	3.78	-14	-22	0
Tempr Pol Sup	R	3.09	58	10	-8		Temporal Sup	L	3.61	-46	-38	16		Cingulum Mid	R	2.7	2	-38	48		Supp Motor Ar	R	3.39	2	-14	72		Temporal Mid	R	3.77	66	-46	8
SupraMarginal	R	3.08	58	-30	24		Rolandic Oper	R	3.61	66	-6	8		Rolandic Oper	R	2.7	50	-14	16		Temporal Sup	R	3.38	50	-30	0		Temporal Sup	R	3.76	50	-30	0
Insula	R	3.07	50	10	-8		Putamen	R	3.6	26	2	0		Hippocampus	R	2.7	18	-14	-16		Front Inf Ope	R	3.38	58	10	8		Supp Motor Ar	R	3.76	2	2	48
Rolandic Oper	R	3.06	58	2	16		SupraMarginal	L	3.59	-54	-30	24		Temporal Sup	R	2.68	50	-6	-8		Amygdala	R	3.37	26	2	-24		Front Inf Ope	R	3.76	58	18	16
Temporal Sup	R	3.06	66	-6	-8		Parietal Inf	L	3.58	-46	-30	40		Cingulum Mid	L	2.68	-6	-6	40		Rolandic Oper	R	3.35	42	-14	16		Supp Motor Ar	R	3.75	2	-6	56
Temporal Sup	R	3.05	66	-6	0		Postcentral	L	3.57	-46	-22	32		Hippocampus	R	2.68	26	-14	-16		Thalamus	L	3.35	-14	-14	0		Insula	L	3.75	-30	10	-16
ParaHippocamp	R	3.04	26	-30	-16		Thalamus	R	3.57	18	-30	8		Insula	R	2.68	42	-6	8		Supp Motor Ar	R	3.35	10	10	48		Temporal Sup	L	3.75	-54	-6	-8
Temporal Inf	R	3.04	50	-30	-24		Thalamus	R	3.56	10	-30	8		Rolandic Oper	R	2.67	58	-14	16		Rolandic Oper	R	3.35	50	-14	16		Temporal Sup	R	3.75	58	-30	16
Hippocampus	R	3	18	-6	-16		Thalamus	R	3.56	10	-6	0		Precuneus	R	2.66	2	-54	48		Putamen	L	3.35	-30	-6	0		ParaHippocamp	L	3.73	-14	-6	-24
Temporal Mid	R	2.99	66	-22	-16		Temporal Mid	R	3.54	50	-6	-24		Hippocampus	R	2.66	34	-30	-8		Putamen	L	3.35	-30	2	-8		Rolandic Oper	R	3.73	50	2	8
Front Inf Ope	R	2.99	58	10	16		Temporal Mid	R	3.54	58	-22	-16		SupraMarginal	R	2.65	66	-22	32		Insula	R	3.35	42	2	8		Temporal Mid	R	3.72	50	-38	-8
Rolandic Oper	R	2.97	50	2	16		Rolandic Oper	R	3.54	58	-6	16		Heschl	R	2.64	42	-22	8		Temporal Mid	R	3.34	50	-30	-8		Insula	R	3.72	42	2	8
ParaHippocamp	R	2.97	18	-6	-24		Amygdala	R	3.53	26	2	-24		Temporal Sup	R	2.64	66	-22	8		Temporal Sup	L	3.33	-62	-30	16		Temporal Mid	R	3.72	66	-46	0
Temporal Mid	R	2.97	50	-6	-24		Insula	R	3.52	50	10	-8		SupraMarginal	L	2.63	-46	-46	32		Cingulum Mid	R	3.33	10	2	40		Cingulum Mid	L	3.71	-6	-6	48
Front Inf Ope	R	2.96	50	10	16		Putamen	R	3.52	26	-6	8		Temporal Mid	R	2.63	50	-14	-16		Supp Motor Ar	L	3.33	-6	-14	56		Temporal Sup	R	3.71	50	-6	0
Insula	R	2.95	42	10	-8		Hippocampus	R	3.52	26	-14	-16		Precuneus	R	2.62	2	-38	56		Tempr Pol Sup	R	3.33	58	2	-8		Temporal Sup	R	3.71	50	-30	16
Amygdala	R	2.94	26	-6	-16		Subgenual	R	3.49	26	10	-16		Putamen	L	2.62	-30	-14	8		Supp Motor Ar	R	3.33	10	-22	56		Temporal Mid	R	3.7	66	-30	0
ParaHippocamp	R	2.93	34	-22	-24		Rolandic Oper	R	3.46	58	2	16		Cingulum Mid	L	2.61	-6	-6	48		Temporal Sup	R	3.32	58	-30	16		Tempr Pol Mid	R	3.7	50	2	-16
Temporal Inf	R	2.88	50	-38	-24		Postcentral	R	3.46	66	-14	24		Rolandic Oper	R	2.61	42	-14	16		Supp Motor Ar	R	3.32	2	-6	72		Putamen	L	3.67	-22	-6	8
Temporal Mid	L	2.87	-62	2	-16		SupraMarginal	L	3.45	-54	-38	32		SupraMarginal	L	2.61	-62	-22	32		Temporal Sup	R	3.32	50	-22	8		Temporal Sup	R	3.67	66	-30	16
Front Inf Tri	R	2.86	50	18	24		Hippocampus	R	3.43	34	-6	-24		Postcentral	R	2.6	58	-22	32		Temporal Mid	R	3.32	58	-30	-8		Temporal Mid	R	3.66	50	-46	8
Amygdala	R	2.85	26	2	-16		SupraMarginal	L	3.42	-54	-38	24		Postcentral	R	2.6	58	-14	32		Subgenual	R	3.31	26	10	-16		Insula	R	3.66	42	-14	-8
Front Inf Tri	R	2.85	50	18	16		Amygdala	R	3.41	34	2	-24		Temporal Mid	L	2.6	-54	-38	-8		Tempr Pol Sup	L	3.31	-46	2	-16		Temporal Mid	R	3.66	50	-30	-8
Temporal Mid	L	2.79	-46	-14	-16		Fusiform	R	3.39	42	-14	-24		Hippocampus	R	2.59	26	-22	-16		Cingulum Mid	R	3.3	10	10	40		Hippocampus	L	3.65	-22	-6	-24
Temporal Mid	L	2.79	-54	-6	-16		Temporal Sup	R	3.39	58	-38	8		Temporal Sup	R	2.58	50	-6	0		Supp Motor Ar	L	3.3	-6	-6	56		Supp Motor Ar	R	3.65	2	-22	56
Hippocampus	R	2.79	34	-14	-24		ParaHippocamp	R	3.38	18	2	-24		SupraMarginal	R	2.58	58	-14	24		Hippocampus	R	3.29	26	-22	-16		Subgenual	L	3.62	-22	10	-16
Postcentral	R	2.79	66	2	16		Temporal Mid	R	3.38	50	-38	0		ParaHippocamp	R	2.58	26	10	-24		Insula	L	3.29	-38	-14	0		Temporal Sup	R	3.61	58	-6	-8
Amygdala	R	2.78	26	2	-24		Temporal Sup	L	3.35	-62	-38	16		SupraMarginal	R	2.58	58	-30	24		Cingulum Ant	R	3.28	10	26	24		Thalamus	L	3.58	-6	-22	0
Temporal Mid	R	2.77	66	-14	-16		Rolandic Oper	R	3.34	58	10	0		Cingulum Mid	L	2.57	-6	2	40		Thalamus	L	3.27	-14	-22	0		Putamen	L	3.57	-22	10	0
Temporal Mid	L	2.74	-54	2	-16		Thalamus	R	3.34	18	-14	8		Putamen	R	2.56	34	-14	-8		Supp Motor Ar	R	3.27	10	-6	72		Cingulum Mid	R	3.55	2	-22	48
SupraMarginal	R	2.74	66	-22	24		Insula	R	3.33	34	-6	16		Fusiform	L	2.55	-38	-46	-24		Cingulum Mid	R	3.27	10	18	40		Tempr Pol Sup	L	3.54	-54	10	-16
Thalamus	R	2.71	10	-30	8		Temporal Sup	R	3.3	66	-6	-8		Tempr Pol Sup	R	2.55	34	10	-24		Fusiform	L	3.26	-30	-38	-24		Subgenual	R	3.53	10	10	-16
Fusiform	R	2.7	34	-30	-24		SupraMarginal	L	3.3	-62	-30	32		Hippocampus	R	2.55	34	-22	-8		Supp Motor Ar	R	3.26	10	-22	64		Cingulum Mid	R	3.51	2	2	32
Temporal Mid	L	2.7	-46	-6	-16		Tempr Pol Sup	R	3.3	58	10	-8		Cingulum Mid	L	2.54	-6	-14	40		Thalamus	L	3.26	-14	-6	0		Insula	R	3.51	42	-14	0
ParaHippocamp	R	2.68	18	2	-24		ParaHippocamp	R	3.29	34	-30	-16		Insula	R	2.54	50	10	-8		Front Inf Ope	R	3.25	42	10	8		Insula	L	3.5	-38	-6	8
Front Inf Tri	R	2.68	58	18	24		ParaHippocamp	R	3.29	18	-6	-24		Insula	L	2.53	-38	-14	16		ParaHippocamp	R	3.24	18	2	-24		Putamen	R	3.5	26	10	-8
Temporal Sup	L	2.67	-54	2	-8		Postcentral	R	3.29	66	-6	16		Supp Motor Ar	R	2.53	2	-6	56		Cingulum Mid	R	3.24	10	18	32		Front Inf Ope	R	3.5	42	18	8
Hippocampus	R	2.65	18	-14	-16		Postcentral	R	3.28	50	-22	32		Temporal Sup	R	2.53	58	-14	8		Putamen	L	3.23	-22	2	-8		Temporal Sup	R	3.49	66	-6	-8
Putamen	R	2.65	26	-6	8		Front Inf Tri	R	3.28	50	18	16		Front Inf Ope	R	2.53	58	10	16		Putamen	L	3.22	-22	-6	8		Putamen	L	3.49	-14	10	-8
Temporal Sup	L	2.64	-62	2	0		Amygdala	R	3.27	18	2	-16		Temporal Sup	R	2.53	66	-14	8		Insula	L	3.22	-38	-6	0		Temporal Sup	R	3.49	50	-14	-8
Fusiform	R	2.63	42	-22	-32		Front Inf Ope	R	3.27	50	18	8		Putamen	R	2.52	26	10	-8		Front Inf Ope	R	3.22	50	10	8		Insula	L	3.48	-38	-14	8
Hippocampus	R	2.62	34	-6	-24		Tempr Pol Sup	R	3.26	58	2	-8		ParaHippocamp	R	2.52	18	-6	-24		Hippocampus	R	3.22	26	-30	-8		Temporal Mid	L	3.48	-54	-14	-8
Amygdala	R	2.61	34	2	-24		Temporal Sup	R	3.24	66	-38	8		Tempr Pol Mid	R	2.52	50	2	-16		Fusiform	L	3.2	-38	-38	-24		Supp Motor Ar	R	3.48	2	-14	64
Tempr Pol Mid	R	2.59	58	2	-16		Temporal Sup	L	3.24	-38	-38	16		Paracentr Lob	R	2.51	2	-30	64		Thalamus	L	3.2	-22	-22	0		Temporal Mid	L	3.47	-54	-6	-24
Putamen	R	2.59	26	2	0		Insula	R	3.22	34	10	8		Postcentral	L	2.5	-38	-30	40		Tempr Pol Sup	R	3.2	58	10	-8		Cingulum Mid	L	3.46	-6	-6	40
Temporal Sup	R	2.56	50	-38	16		Temporal Sup	L	3.22	-46	-30	16		Parietal Inf	L	2.49	-54	-30	40		Temporal Sup	L	3.2	-54	-22	8		Putamen	L	3.45	-22	2	8
Front Inf Tri	R	2.56	58	26	16		Thalamus	R	3.2	10	-22	0		Precuneus	R	2.49	2	-46	64		Supp Motor Ar	R	3.2	10	10	56		Thalamus	L	3.43	-22	-22	0
ParaHippocamp	R	2.56	26	-14	-24		Temporal Inf	R	3.19	58	-30	-16		Cingulum Mid	R	2.48	2	-6	40		Cingulum Mid	R	3.19	2	-22	40		Front Inf Tri	R	3.41	58	26	8
Front Inf Ope	R	2.56	58	18	8		Postcentral	R	3.16	58	-14	32		Hippocampus	R	2.48	26	-30	-8		Putamen	L	3.19	-30	-6	8		Insula	R	3.4	34	-14	8
Temporal Sup	R	2.55	58	-38	16		Front Inf Ope	R	3.16	58	18	8		Tempr Pol Sup	R	2.47	58	2	0		Temporal Mid	R	3.19	58	-30	0		Subgenual	R	3.39	18	10	-16
Thalamus	R	2.54	10	-6	0		Front Inf Ope	R	3.15	50	18	0		Precuneus	R	2.47	2	-54	56		Pallidum	L	3.19	-14	2	0		ParaHippocamp	R	3.38	18	-6	-24
Lingual	R	2.54	18	-30	-8		Temporal Sup	R	3.15	66	-6	0		Cingulum Mid	L	2.46	-6	2	32		Heschl	L	3.19	-46	-14	8		Insula	L	3.38	-38	-14	16
Tempr Pol Sup	L	2.53	-54	10	-16		SupraMarginal	L	3.15	-62	-30	40		Putamen	R	2.46	34	-14	0		Insula	R	3.18	42	-6	8		Amygdala	L	3.38	-22	2	-24
Thalamus	R	2.52	10	-22	0		Putamen	R	3.14	26	2	8		Postcentral	R	2.46	66	-14	16		Temporal Sup	R	3.18	42	-22	0		Tempr Pol Sup	L	3.37	-54	10	-8
Temporal Mid	L	2.52	-62	-6	-16		Postcentral	R	3.12	66	2	16		SupraMarginal	R	2.46	50	-30	24		ParaHippocamp	R	3.18	18	-6	-24		Front Inf Tri	R	3.37	50	26	0
Rolandic Oper	R	2.51	42	2	16		Postcentral	R	3.12	58	-22	32		Supp Motor Ar	R	2.44	2	-14	72		SupraMarginal	L	3.17	-54	-22	16		Postcentral	L	3.37	-38	-30	40
Rolandic Oper	R	2.5	58	-6	16		Temporal Mid	R	3.1	58	-38	-8		Supp Motor Ar	L	2.44	-6	-14	56		Cingulum Mid	L	3.17	-6	-14	40		Supp Motor Ar	L	3.36	-6	-14	48
Thalamus	R	2.49	10	-14	0		Temporal Sup	L	3.09	-54	-30	16		Putamen	R	2.44	26	-6	8		Temporal Sup	L	3.17	-46	2	-8		Cingulum Mid	R	3.36	2	10	32
Front Inf Ope	R	2.48	50	18	8		Postcentral	L	3.09	-38	-30	40		Rolandic Oper	R	2.44	58	2	8		Supp Motor Ar	R	3.17	10	18	48		Tempr Pol Mid	R	3.36	58	2	-16
Temporal Mid	L	2.47	-62	-6	-8		Fusiform	R	3.09	42	-22	-24		Rolandic Oper	R	2.44	42	2	16		Heschl	R	3.16	50	-14	8		Temporal Mid	L	3.35	-46	2	-24
Fusiform	R	2.44	42	-38	-24		Tempr Pol Mid	R	3.08	58	2	-16		SupraMarginal	L	2.43	-62	-30	40		SupraMarginal	L	3.16	-46	-30	32		Temporal Mid	R	3.35	50	-14	-16
Postcentral	R	2.44	66	-6	16		Postcentral	L	3.08	-54	-22	32		Temporal Mid	R	2.43	58	-22	-8		Supp Motor Ar	L	3.16	-6	2	48		Cingulum Mid	R	3.35	2	10	40
Temporal Sup	L	2.44	-54	2	0		Postcentral	R	3.08	50	-14	32		Cingulum Mid	R	2.42	2	2	40		Temporal Sup	L	3.16	-62	-30	8		Cingulum Mid	L	3.33	-6	2	40
Tempr Pol Sup	L	2.43	-54	10	-8		ParaHippocamp	R	3.08	18	-14	-24		Temporal Mid	R	2.42	58	-30	-8		Insula	R	3.15	42	-14	0		Amygdala	R	3.33	26	2	-24
Temporal Mid	R	2.43	58	-38	-8		Temporal Mid	L	3.07	-54	-38	8		Precuneus	R	2.42	2	-54	40		Insula	R	3.14	34	-22	16		Supp Motor Ar	L	3.33	-6	-6	56
ParaHippocamp	R	2.42	26	-22	-24		Postcentral	R	3.06	66	-14	32		Lingual	R	2.42	18	-30	-8		Putamen	R	3.14	34	-6	8		Putamen	L	3.32	-30	2	8
Temporal Mid	R	2.42	58	-6	-24		Putamen	R	3.06	26	10	-8		Temporal Sup	R	2.42	58	-14	-8		Supp Motor Ar	R	3.14	10	2	64		Supp Motor Ar	R	3.32	2	-22	64
Front Inf Ope	R	2.41	50	18	0		Temporal Sup	L	3.05	-46	-38	8		Thalamus	L	2.41	-14	-6	0		SupraMarginal	L	3.13	-46	-38	24		Front Inf Tri	R	3.32	50	18	16
Front Inf Ope	R	2.4	58	18	16		Temporal Mid	R	3.05	50	2	-24		Temporal Mid	R	2.4	66	-30	-8		Cingulum Ant	R	3.13	2	10	24		Caudate	L	3.32	-6	10	0
Temporal Inf	R	2.39	58	-38	-24		Temporal Mid	R	3.04	66	-6	-16		Temporal Mid	R	2.39	50	-30	-8		Rolandic Oper	R	3.12	50	2	8		Postcentral	L	3.31	-38	-30	48
Hippocampus	R	2.39	26	-6	-24		Temporal Inf	R	3.04	50	-22	-24		Hippocampus	R	2.39	34	-6	-24		Hippocampus	R	3.1	34	-22	-16		Temporal Sup	R	3.3	42	-30	8
Front Inf Ope	R	2.39	58	18	0		Temporal Mid	R	3.04	66	-22	-16		Cingulum Mid	L	2.39	-6	-22	48		SupraMarginal	L	3.1	-54	-38	24		Subgenual	L	3.3	-6	10	-16
Temporal Sup	L	2.36	-54	-6	-8		Front Inf Ope	R	3.02	58	18	0		Precuneus	R	2.39	2	-62	40		Temporal Mid	L	3.1	-54	-30	-8		Tempr Pol Sup	R	3.29	50	10	-16
Temporal Mid	R	2.36	66	-38	-8		Tempr Pol Sup	R	3.01	50	10	-16		Thalamus	R	2.39	10	-22	0		Supp Motor Ar	R	3.1	10	-14	72		Temporal Mid	R	3.29	66	-6	-16
Fusiform	R	2.36	34	-22	-32		Temporal Mid	R	3.01	58	-6	-24		Thalamus	R	2.38	18	-30	8		Insula	L	3.1	-38	-14	8		Temporal Mid	L	3.28	-62	-14	-16
Temporal Mid	R	2.34	66	-30	-16		Insula	R	2.99	42	18	0		Temporal Sup	R	2.38	66	-14	-8		Thalamus	R	3.09	18	-30	0		Insula	R	3.27	42	-14	8
Amygdala	R	2.34	18	2	-16		SupraMarginal	L	2.99	-62	-30	24		Fusiform	L	2.38	-38	-38	-24		Temporal Sup	R	3.09	66	-30	8		Insula	L	3.25	-38	10	0
Temporal Inf	R	2.33	58	-22	-24		SupraMarginal	R	2.98	66	-22	32		Temporal Mid	R	2.38	58	-6	-16		Supp Motor Ar	R	3.09	10	18	56		Temporal Mid	R	3.24	66	-30	-16
							Temporal Mid	R	2.98	66	-38	-8		Postcentral	R	2.37	66	-14	32		Paracentr Lob	R	3.07	2	-30	64		Cingulum Mid	R	3.24	2	-14	40
							Thalamus	R	2.97	18	-30	0		Precuneus	R	2.36	2	-62	48		Cingulum Mid	L	3.07	-6	2	32		ParaHippocamp	R	3.24	18	2	-24
							Temporal Mid	R	2.95	50	-38	-8		Front Inf Ope	R	2.36	50	18	0		Cingulum Mid	R	3.07	10	26	32		Hippocampus	L	3.24	-22	-14	-24
							Hippocampus	R	2.93	26	-6	-24		Fusiform	R	2.36	42	-30	-16		Lingual	R	3.07	18	-30	-8		Putamen	R	3.23	34	-6	8
							Temporal Mid	R	2.93	66	-14	-16		Putamen	L	2.35	-30	-6	8		Temporal Mid	L	3.07	-54	-22	0		Insula	R	3.22	34	10	8
							Hippocampus	R	2.88	34	-14	-24		Cingulum Mid	L	2.34	-6	10	32		Temporal Mid	R	3.06	66	-38	-8		Temporal Mid	R	3.22	66	-54	8
							Postcentral	R	2.88	58	-6	24		Cingulum Mid	R	2.34	2	-14	40		Fusiform	L	3.04	-38	-46	-24		Temporal Sup	R	3.21	42	-30	16
							Hippocampus	R	2.87	26	-30	-8		Temporal Sup	L	2.34	-54	-46	16		Tempr Pol Mid	R	3.04	50	2	-16		Temporal Sup	R	3.21	58	-46	16
							Insula	R	2.87	42	18	-8		Insula	R	2.34	34	-14	8		Cingulum Mid	R	3.03	10	-6	40		Temporal Sup	L	3.21	-46	-14	0
							Temporal Sup	R	2.86	50	-38	8		Temporal Mid	L	2.33	-54	-46	8		Front Inf Ope	R	3.03	58	18	8		Supp Motor Ar	L	3.2	-6	2	48
							Front Inf Ope	R	2.82	58	18	16		Front Inf Ope	R	2.32	58	18	0		Temporal Mid	L	3.03	-54	-14	-16		Temporal Sup	R	3.2	58	-14	-8
							Front Inf Ope	R	2.82	42	18	8		Tempr Pol Sup	R	2.32	58	2	-8		Temporal Sup	L	3.02	-46	-38	16		Insula	R	3.19	42	-6	8
							Front Inf Orb	R	2.81	50	18	-8		Rolandic Oper	R	2.32	50	2	16		Tempr Pol Sup	R	3.02	58	2	0		Supp Motor Ar	R	3.19	10	-14	56
							Temporal Sup	L	2.81	-62	-30	16		Temporal Sup	R	2.32	58	-6	-8		Cingulum Mid	R	3.02	2	-38	48		Front Inf Tri	R	3.19	58	26	16
							Temporal Mid	R	2.79	58	-14	-24		Temporal Inf	L	2.31	-46	-46	-24		Temporal Mid	L	3.02	-62	-30	0		ParaHippocamp	R	3.18	18	-14	-24
							Hippocampus	R	2.78	18	-14	-16		Insula	R	2.31	34	10	8		Temporal Mid	L	3.01	-54	-14	-8		Front Inf Tri	R	3.18	50	26	16
							Temporal Mid	R	2.78	66	-46	0		Front Inf Ope	R	2.31	50	18	8		Rolandic Oper	L	3.01	-46	-14	16		Temporal Mid	R	3.17	58	-6	-16
							Thalamus	R	2.77	10	-22	8									Temporal Sup	L	3.01	-46	-14	0		Supp Motor Ar	L	3.15	-6	-14	56
							Postcentral	L	2.77	-46	-22	40									Temporal Sup	L	3	-54	-38	16		Postcentral	L	3.14	-38	-22	40
							Temporal Mid	R	2.76	58	-46	0									Temporal Mid	R	3	50	-6	-16		Rolandic Oper	R	3.14	58	2	8
							Postcentral	L	2.76	-38	-22	40									Thalamus	R	3	18	-22	8		Hippocampus	R	3.13	26	-22	-16
							Front Inf Tri	R	2.76	50	26	16									SupraMarginal	L	2.99	-54	-38	32		Temporal Mid	L	3.12	-62	-6	-24
							Temporal Sup	L	2.75	-62	-46	16									Insula	R	2.98	42	-14	-8		Insula	R	3.12	34	18	-8
							Temporal Mid	L	2.73	-62	-38	8									Supp Motor Ar	R	2.98	10	-22	48		Caudate	R	3.11	10	10	-8
							SupraMarginal	R	2.73	66	-30	24									Front Inf Ope	R	2.97	58	18	0		Supp Motor Ar	R	3.1	10	-14	64
							Postcentral	R	2.73	42	-14	32									SupraMarginal	L	2.96	-54	-22	24		SupraMarginal	R	3.09	58	-30	24
							SupraMarginal	L	2.73	-46	-46	24									Temporal Mid	R	2.96	58	-46	0		Temporal Mid	R	3.09	66	-14	-16
							SupraMarginal	L	2.71	-62	-38	32									SupraMarginal	R	2.96	58	-30	24		Front Inf Tri	R	3.09	58	26	0
							Tempr Pol Sup	R	2.69	34	10	-24									Front Inf Ope	R	2.95	50	18	0		Temporal Mid	R	3.09	58	-14	-16
							ParaHippocamp	R	2.69	26	10	-24									Temporal Sup	R	2.94	50	-38	16		Supp Motor Ar	R	3.09	10	-6	64
							Front Inf Tri	R	2.69	58	26	16									Cingulum Mid	L	2.94	-6	-22	48		Supp Motor Ar	R	3.09	10	-6	56
							ParaHippocamp	R	2.68	34	-22	-24									Pallidum	L	2.94	-22	2	0		Supp Motor Ar	R	3.08	10	-22	64
							Parietal Inf	L	2.67	-46	-38	40									Caudate	L	2.93	-6	10	-8		ParaHippocamp	L	3.07	-14	2	-24
							Precentral	R	2.62	66	2	24									Cingulum Ant	R	2.93	10	34	16		Postcentral	L	3.07	-30	-30	48
							Rolandic Oper	L	2.62	-38	-30	16									Temporal Mid	R	2.93	58	-46	8		Supp Motor Ar	R	3.06	2	-30	56
							Temporal Inf	R	2.61	50	-30	-24									Paracentr Lob	R	2.91	2	-22	72		Insula	L	3.06	-38	18	-8
							Parietal Inf	L	2.58	-54	-22	40									Cingulum Ant	R	2.91	10	26	16		Pallidum	R	3.06	18	2	0
							Tempr Pol Sup	L	2.58	-54	10	-16									Postcentral	L	2.9	-46	-22	32		Thalamus	L	3.05	-6	-6	0
							SupraMarginal	L	2.57	-62	-38	24									Thalamus	R	2.9	10	-30	8		Tempr Pol Sup	R	3.03	58	10	-16
							Temporal Mid	L	2.56	-54	2	-16									Amygdala	R	2.88	34	2	-24		Temporal Mid	R	3.03	50	-22	-8
							Precentral	R	2.55	50	2	24									Precuneus	R	2.88	2	-38	56		Amygdala	R	3.02	34	2	-24
							Tempr Pol Sup	R	2.55	58	10	-16									Cingulum Mid	R	2.87	2	-6	32		Front Inf Tri	R	3.02	50	26	8
							Front Inf Tri	R	2.55	58	18	24									Thalamus	R	2.87	10	-22	8		Parietal Inf	L	3.02	-38	-38	48
							Thalamus	R	2.54	18	-22	16									Temporal Sup	R	2.87	50	-6	-8		Temporal Sup	L	3.02	-54	2	0
							ParaHippocamp	R	2.53	26	-14	-24									Supp Motor Ar	R	2.87	2	2	64		Temporal Mid	L	3	-54	2	-24
							Postcentral	R	2.52	66	-6	24									SupraMarginal	L	2.86	-46	-38	32		Rolandic Oper	R	3	50	-22	16
							Insula	R	2.5	34	18	-8									Temporal Mid	R	2.86	66	-30	0		Temporal Inf	R	2.99	58	-30	-16
							Precentral	R	2.5	58	2	24									Cingulum Mid	R	2.85	2	18	32		Supp Motor Ar	R	2.98	2	2	56
							Fusiform	R	2.5	42	-30	-24									Hippocampus	R	2.84	26	-38	0		Temporal Mid	R	2.98	58	-22	-16
							SupraMarginal	L	2.49	-46	-46	32									SupraMarginal	L	2.84	-62	-38	24		Precentral	R	2.98	42	-14	48
							ParaHippocamp	R	2.48	26	-30	-16									Hippocampus	L	2.84	-30	-30	-8		Hippocampus	R	2.98	26	-6	-24
							Temporal Mid	R	2.48	58	2	-24									Putamen	L	2.83	-22	2	8		Heschl	R	2.97	42	-22	8
							Parietal Inf	L	2.45	-54	-38	40									Temporal Mid	R	2.83	66	-46	0		Cingulum Mid	L	2.97	-6	2	32
							Temporal Mid	R	2.45	66	-30	-16									Fusiform	L	2.82	-22	-30	-24		Heschl	L	2.97	-46	-14	8
							Tempr Pol Sup	R	2.44	42	10	-24									Front Inf Orb	R	2.82	50	18	-8		Rolandic Oper	L	2.97	-46	-14	16
							Lingual	R	2.43	18	-30	-8									Temporal Mid	L	2.81	-54	-22	-8		Insula	L	2.97	-38	2	8
							Thalamus	R	2.43	10	-14	8									SupraMarginal	L	2.81	-62	-30	24		Rolandic Oper	L	2.97	-46	-6	8
							Front Inf Ope	R	2.4	58	10	24									Insula	L	2.81	-38	2	0		Hippocampus	R	2.96	34	-6	-24
							Temporal Inf	R	2.39	58	-22	-24									Temporal Sup	L	2.81	-62	-38	16		Cingulum Ant	R	2.96	2	10	24
							Subgenual	R	2.37	18	10	-16									ParaHippocamp	R	2.8	26	10	-24		Cingulum Mid	L	2.96	-6	-14	40
							Tempr Pol Mid	R	2.36	42	2	-32									Temporal Sup	L	2.8	-46	-38	8		Putamen	L	2.95	-14	10	0
							Front Inf Ope	R	2.34	50	10	24									Temporal Sup	R	2.8	50	-6	0		Parietal Inf	L	2.95	-38	-38	40
							SupraMarginal	L	2.33	-62	-22	32									Temporal Mid	R	2.8	50	-38	-8		Parietal Inf	R	2.95	50	-38	48
							SupraMarginal	R	2.33	58	-22	40									Supp Motor Ar	L	2.79	-6	-14	64		Temporal Mid	L	2.95	-46	-14	-24
							Temporal Mid	L	2.32	-62	-46	8									Cingulum Ant	R	2.79	2	18	24		Temporal Sup	R	2.94	66	-14	-8
																					Cingulum Ant	R	2.78	10	34	8		Hippocampus	R	2.94	34	-22	-16
																					Insula	L	2.78	-46	-6	0		Supp Motor Ar	R	2.94	10	-22	56
																					Supp Motor Ar	R	2.78	10	10	64		Cingulum Mid	R	2.93	2	-30	48
																					Temporal Mid	L	2.78	-54	-38	8		Postcentral	L	2.93	-38	-14	40
																					Rolandic Oper	R	2.78	58	-14	16		Hippocampus	R	2.92	34	-22	-8
																					Temporal Mid	L	2.78	-46	-22	-16		SupraMarginal	R	2.91	58	-38	24
																					Temporal Sup	L	2.78	-54	-6	-8		Putamen	R	2.91	18	10	-8
																					Tempr Pol Sup	R	2.77	34	10	-24		Insula	L	2.9	-30	10	8
																					Temporal Mid	L	2.76	-62	-6	-16		Supp Motor Ar	R	2.89	10	-6	48
																					ParaHippocamp	R	2.76	18	-14	-24		Supp Motor Ar	R	2.88	2	-14	72
																					SupraMarginal	R	2.76	50	-30	24		Front Inf Ope	L	2.88	-46	10	0
																					Putamen	L	2.76	-30	2	8		Insula	L	2.87	-30	18	-8
																					Temporal Sup	R	2.76	66	-30	16		Rolandic Oper	L	2.87	-38	-22	16
																					Subgenual	R	2.75	2	10	-8		Thalamus	L	2.85	-14	-14	8
																					ParaHippocamp	L	2.75	-14	-30	-16		Temporal Mid	L	2.85	-54	-14	-24
																					SupraMarginal	R	2.75	58	-22	24		Fusiform	L	2.85	-30	-14	-24
																					Temporal Inf	L	2.75	-46	-46	-24		Temporal Mid	L	2.84	-62	-6	-8
																					Paracentr Lob	L	2.75	-6	-22	56		Temporal Sup	R	2.84	66	-46	16
																					Temporal Sup	R	2.73	58	-22	8		Temporal Mid	R	2.84	58	-54	8
																					Cingulum Ant	R	2.73	10	18	24		Frontal Sup	R	2.84	18	-6	64
																					Hippocampus	L	2.73	-22	-22	-16		Postcentral	R	2.84	34	-30	56
																					Supp Motor Ar	R	2.72	2	10	56		Putamen	R	2.84	26	-6	8
																					Temporal Mid	L	2.72	-46	-6	-24		Parietal Inf	R	2.84	50	-38	56
																					Supp Motor Ar	R	2.72	10	18	64		Hippocampus	R	2.83	34	-30	-8
																					Temporal Sup	R	2.71	66	-38	8		Fusiform	L	2.82	-38	-14	-24
																					Supp Motor Ar	R	2.71	10	2	72		Temporal Mid	R	2.82	50	-46	16
																					Temporal Mid	R	2.7	50	-14	-16		Rolandic Oper	R	2.82	42	-22	16
																					Tempr Pol Sup	R	2.7	50	10	-16		Temporal Mid	R	2.82	50	-6	-24
																					Temporal Sup	R	2.69	58	-38	16		Supp Motor Ar	R	2.82	2	10	48
																					Temporal Sup	R	2.68	50	-14	-8		Subgenual	L	2.81	-14	10	-16
																					Temporal Inf	L	2.68	-46	-30	-16		Temporal Sup	R	2.8	50	-22	8
																					Cingulum Mid	L	2.68	-6	10	32		Temporal Sup	L	2.8	-54	-6	0
																					Subgenual	R	2.67	18	10	-16		ParaHippocamp	R	2.8	26	10	-24
																					Supp Motor Ar	L	2.66	-6	-6	64		Precentral	R	2.79	50	-14	48
																					Temporal Mid	L	2.66	-62	-38	8		Temporal Inf	R	2.79	66	-38	-16
																					Putamen	L	2.66	-30	2	0		Postcentral	L	2.78	-38	-22	48
																					Hippocampus	R	2.66	26	-6	-24		Paracentr Lob	R	2.77	2	-22	72
																					Temporal Mid	R	2.65	50	-46	8		Tempr Pol Sup	R	2.77	34	10	-24
																					Temporal Mid	R	2.65	50	-22	-8		Cingulum Mid	L	2.77	-6	-22	48
																					Paracentr Lob	R	2.65	10	-30	56		Cingulum Mid	R	2.75	10	-14	48
																					Temporal Mid	L	2.65	-54	2	-16		Postcentral	R	2.74	42	-30	56
																					Thalamus	R	2.65	18	-30	8		Temporal Mid	L	2.74	-62	2	-24
																					Temporal Sup	L	2.65	-54	2	-8		Paracentr Lob	R	2.74	2	-30	64
																					Tempr Pol Sup	L	2.64	-46	10	-16		Front Inf Orb	R	2.73	42	18	-16
																					Cingulum Ant	R	2.63	10	34	24		Thalamus	R	2.73	18	-22	8
																					Temporal Sup	R	2.63	66	-22	16		Fusiform	R	2.72	42	-14	-24
																					Temporal Sup	R	2.63	50	-22	0		Thalamus	R	2.72	18	-30	0
																					Tempr Pol Mid	R	2.62	58	2	-16		Supp Motor Ar	L	2.72	-6	-6	64
																					Cingulum Mid	L	2.62	-6	-6	32		Supp Motor Ar	L	2.71	-6	-14	64
																					SupraMarginal	L	2.61	-54	-30	32		Supp Motor Ar	R	2.71	10	2	48
																					Putamen	R	2.6	26	-6	8		Rolandic Oper	L	2.7	-54	10	0
																					Cingulum Mid	R	2.6	2	-30	40		Frontal Sup	R	2.7	18	-6	72
																					Thalamus	R	2.59	2	-14	8		Heschl	R	2.7	50	-14	8
																					Insula	L	2.59	-38	10	-8		Supp Motor Ar	L	2.7	-6	2	56
																					Frontal Sup	R	2.59	18	-6	64		Rolandic Oper	R	2.69	50	-14	16
																					Cingulum Mid	R	2.59	2	18	40		Precentral	R	2.69	42	-14	40
																					Temporal Mid	R	2.58	58	-6	-16		Putamen	R	2.69	26	10	0
																					Temporal Mid	R	2.57	66	-6	-16		Putamen	L	2.68	-22	10	8
																					Temporal Sup	R	2.57	66	-6	-8		Supp Motor Ar	R	2.68	10	-14	72
																					Caudate	L	2.57	-6	10	0		Precentral	R	2.67	50	-14	56
																					Putamen	L	2.57	-22	10	0		Temporal Mid	R	2.67	58	-22	-8
																					Temporal Inf	L	2.56	-46	-38	-24		Temporal Sup	R	2.66	58	-22	16
																					Insula	L	2.56	-38	-6	8		Precentral	R	2.66	42	-6	48
																					Temporal Mid	L	2.56	-54	-38	0		Parietal Inf	L	2.66	-46	-30	40
																					Paracentr Lob	R	2.56	10	-22	72		Parietal Inf	R	2.66	42	-38	48
																					Rolandic Oper	L	2.56	-38	-6	16		Paracentr Lob	R	2.66	10	-22	72
																					Hippocampus	L	2.55	-22	-6	-24		Insula	R	2.65	34	18	-16
																					Temporal Mid	R	2.54	58	-22	-16		Postcentral	R	2.65	34	-30	48
																					Heschl	L	2.54	-54	-14	8		Putamen	R	2.64	26	2	8
																					Temporal Sup	R	2.54	58	-6	-8		Paracentr Lob	L	2.64	-6	-22	56
																					Cingulum Mid	R	2.53	10	26	40		Precentral	R	2.63	42	-14	56
																					Putamen	R	2.53	26	10	-8		Temporal Sup	R	2.63	42	-22	0
																					Pallidum	R	2.53	18	2	0		Front Inf Orb	L	2.63	-46	18	-8
																					Cingulum Mid	R	2.52	10	-14	40		Temporal Mid	R	2.63	66	-22	-16
																					Insula	R	2.52	42	18	-8		Hippocampus	L	2.62	-22	-22	-16
																					Temporal Sup	L	2.51	-38	-38	16		Thalamus	L	2.62	-14	-22	8
																					Temporal Sup	L	2.51	-62	-22	8		Temporal Mid	L	2.62	-62	-14	-24
																					Hippocampus	L	2.51	-30	-22	-16		Rolandic Oper	L	2.61	-46	2	8
																					Temporal Inf	L	2.5	-38	-30	-16		Temporal Sup	R	2.6	58	-22	8
																					Temporal Mid	R	2.5	66	-30	-16		Temporal Sup	R	2.59	58	-6	0
																					Supp Motor Ar	L	2.5	-6	2	56		Precentral	L	2.59	-30	-22	48
																					Hippocampus	R	2.49	34	-6	-24		Supp Motor Ar	R	2.59	10	-6	72
																					Temporal Inf	L	2.48	-54	-46	-24		Postcentral	L	2.58	-46	-22	32
																					Thalamus	L	2.48	-14	-22	8		SupraMarginal	R	2.58	50	-30	24
																					Cingulum Mid	L	2.47	-6	10	40		Insula	R	2.58	34	18	0
																					Front Inf Ope	R	2.47	50	18	8		Postcentral	R	2.58	50	-30	56
																					Postcentral	L	2.47	-38	-30	40		Cingulum Mid	R	2.57	2	-6	32
																					Precentral	R	2.47	42	-6	40		Temporal Mid	L	2.57	-62	-14	-8
																					Thalamus	R	2.46	18	-14	8		Frontal Sup	R	2.56	18	-14	72
																					Front Inf Tri	R	2.46	50	18	16		Postcentral	R	2.56	42	-22	48
																					ParaHippocamp	R	2.46	18	-30	-16		Cingulum Mid	R	2.55	10	2	40
																					SupraMarginal	L	2.45	-62	-38	32		Thalamus	R	2.55	10	-30	8
																					Temporal Inf	L	2.45	-38	-30	-24		Front Inf Tri	R	2.55	42	26	0
																					Temporal Mid	L	2.45	-62	2	-16		Frontal Sup	R	2.54	18	-14	64
																					Temporal Sup	L	2.44	-54	-14	0		Front Inf Tri	R	2.54	58	18	24
																					Temporal Mid	L	2.42	-62	-30	-8		Postcentral	L	2.54	-30	-38	48
																					Hippocampus	L	2.42	-30	-38	0		Temporal Sup	R	2.54	50	-14	0
																					Rolandic Oper	R	2.41	42	-6	16		Front Med Orb	R	2.53	10	18	-16
																					Hippocampus	R	2.41	26	-38	8		Insula	L	2.53	-30	18	-16
																					Putamen	L	2.41	-22	10	-8		Precentral	R	2.53	42	-6	40
																					Cingulum Mid	R	2.41	10	-30	48		Cingulum Mid	L	2.52	-6	-6	32
																					Hippocampus	L	2.41	-22	-14	-24		Cingulum Mid	R	2.52	10	10	40
																					Temporal Mid	L	2.41	-62	-22	0		Rolandic Oper	R	2.52	42	-14	16
																					Temporal Mid	L	2.4	-62	-38	0		Parietal Inf	L	2.52	-46	-38	48
																					ParaHippocamp	L	2.4	-14	-6	-24		Supp Motor Ar	R	2.51	10	2	56
																					Tempr Pol Sup	R	2.4	42	10	-24		Paracentr Lob	R	2.51	10	-30	56
																					Insula	L	2.4	-46	10	-8		Tempr Pol Sup	R	2.51	50	18	-16
																					Insula	R	2.4	34	10	8		Cingulum Mid	L	2.51	-6	10	32
																					SupraMarginal	L	2.4	-62	-22	16		Supp Motor Ar	R	2.5	2	-6	72
																					Insula	L	2.39	-46	2	0		Rolandic Oper	R	2.5	50	-6	8
																					Parietal Inf	R	2.39	50	-46	48		Precuneus	R	2.49	2	-38	56
																					Parietal Inf	R	2.39	50	-38	48		SupraMarginal	R	2.49	50	-38	24
																					Temporal Mid	R	2.38	58	-22	-8		Tempr Pol Sup	L	2.49	-38	10	-24
																					Hippocampus	L	2.37	-22	-30	-8		Postcentral	L	2.49	-46	-30	48
																					Supp Motor Ar	R	2.37	2	18	48		SupraMarginal	R	2.49	66	-38	24
																					Insula	R	2.36	34	-14	16		Temporal Mid	R	2.49	58	-46	-8
																					Frontal Sup	R	2.36	18	-6	72		Supp Motor Ar	R	2.49	10	10	48
																					Temporal Mid	L	2.36	-62	-22	-8		Front Inf Orb	L	2.49	-22	10	-24
																					Rolandic Oper	R	2.35	58	2	8		Postcentral	L	2.48	-46	-30	56
																					Temporal Inf	R	2.35	58	-30	-16		Temporal Sup	R	2.48	50	-22	0
																					Rolandic Oper	R	2.34	50	-6	8		Postcentral	R	2.46	50	-22	48
																					Paracentr Lob	R	2.33	2	-38	64		Front Inf Tri	R	2.46	58	26	24
																					Paracentr Lob	R	2.33	2	-30	72		Parietal Inf	R	2.45	58	-38	48
																					Temporal Mid	L	2.33	-62	-14	-16		Supp Motor Ar	R	2.45	10	-22	48
																					Thalamus	L	2.33	-14	-14	8		SupraMarginal	L	2.45	-46	-30	24
																					Paracentr Lob	L	2.33	-6	-22	64		Supp Motor Ar	R	2.45	10	2	64
																					Postcentral	L	2.33	-54	-14	16		Thalamus	R	2.44	2	-14	8
																					Front Sup Med	R	2.33	10	26	56		Supp Motor Ar	L	2.44	-14	2	48
																					Paracentr Lob	R	2.32	10	-30	64		Frontal Sup	R	2.44	18	2	64
																					Temporal Mid	R	2.32	66	-22	-8		SupraMarginal	R	2.44	66	-30	24
																					Front Inf Tri	R	2.32	58	26	16		Paracentr Lob	R	2.44	10	-30	64
																					Supp Motor Ar	R	2.32	2	2	72		Temporal Sup	R	2.43	66	-22	16
																					Insula	L	2.31	-30	10	-16		Putamen	L	2.43	-22	18	-8
																					Front Inf Tri	R	2.31	50	26	16		Parietal Inf	L	2.43	-30	-38	40
																					Front Inf Orb	R	2.31	42	18	-16		Postcentral	R	2.43	42	-38	56
																					SupraMarginal	R	2.3	66	-30	24		SupraMarginal	L	2.43	-46	-30	32
																												Tempr Pol Sup	R	2.42	42	10	-24
																												ParaHippocamp	L	2.41	-22	-22	-24
																												Front Inf Tri	R	2.41	42	26	8
																												Cingulum Mid	R	2.41	2	-38	48
																												Front Inf Ope	R	2.4	58	10	16
																												Parietal Inf	R	2.4	50	-46	48
																												Thalamus	R	2.4	18	-30	8
																												Precentral	L	2.39	-38	-6	40
																												Precentral	R	2.39	50	-14	40
																												Hippocampus	R	2.38	26	-30	-8
																												Temporal Mid	L	2.38	-46	-22	-16
																												Front Inf Orb	R	2.38	50	26	-8
																												Front Mid	L	2.38	-38	26	32
																												Frontal Sup	R	2.38	26	-6	72
																												Front Inf Orb	L	2.38	-38	18	-16
																												Temporal Mid	R	2.37	66	-22	-8
																												Postcentral	R	2.37	42	-30	48
																												Heschl	L	2.37	-38	-22	8
																												SupraMarginal	L	2.37	-46	-38	32
																												Temporal Mid	R	2.37	66	-46	-8
																												Tempr Pol Sup	L	2.36	-30	10	-24
																												Postcentral	R	2.36	50	-30	48
																												Temporal Mid	R	2.35	50	2	-24
																												Hippocampus	R	2.35	34	-14	-24
																												Cingulum Mid	R	2.35	2	-22	40
																												Temporal Inf	R	2.35	58	-38	-16
																												Parietal Inf	L	2.35	-46	-38	40
																												Rolandic Oper	L	2.34	-46	-22	16
																												SupraMarginal	R	2.34	58	-30	48
																												Cingulum Mid	R	2.34	10	-6	40
																												Insula	R	2.34	26	18	-16
																												Front Inf Orb	R	2.34	42	26	-8
																												Insula	L	2.34	-38	10	8
																												Precentral	R	2.34	50	-6	48
																												Cingulum Mid	R	2.33	10	18	40
																												Postcentral	L	2.33	-46	-38	56
																												Cingulum Mid	L	2.32	-6	10	40
																												Precentral	R	2.32	58	-6	48
																												Temporal Mid	R	2.32	58	-6	-24
																												Caudate	L	2.32	-6	10	8
																												Precentral	R	2.32	34	-14	48
																												Temporal Sup	L	2.31	-54	-14	0
																												Postcentral	L	2.31	-38	-30	56
Precuneus	L	18.9	-14	-70	32		Front Inf Tri	L	17.39	-46	26	16		Front Inf Orb	R	16.82	42	18	-16		Cingulum Mid	R	16.48	10	26	40		Cingulum Ant	R	15.88	2	42	24
Front Inf Tri	R	18.89	50	18	16		Precentral	L	17.39	-54	-6	32		Supp Motor Ar	L	16.82	-6	10	56		Front Inf Tri	R	16.48	50	18	16		Temporal Sup	R	15.87	66	-14	-8
Front Sup Orb	R	18.89	18	34	-16		Fusiform	L	17.39	-38	-14	-24		Occipital Sup	R	16.81	26	-78	16		Front Inf Ope	L	16.47	-46	10	0		Supp Motor Ar	R	15.87	2	-6	72
Front Sup Med	R	18.88	2	34	40		Fusiform	L	17.38	-38	-54	-16		Temporal Inf	L	16.81	-54	-38	-16		Temporal Sup	L	16.47	-62	-30	8		SupraMarginal	L	15.86	-46	-38	32
Precentral	L	18.87	-38	10	32		SupraMarginal	R	17.37	58	-38	24		Postcentral	R	16.8	66	-14	32		Temporal Mid	R	16.46	66	-14	-16		Tempr Pol Sup	R	15.85	26	18	-32
Front Inf Ope	L	18.86	-54	10	8		Temporal Mid	L	17.37	-62	-46	8		Postcentral	R	16.8	34	-22	48		Front Inf Orb	R	16.46	50	18	-8		Front Inf Tri	R	15.84	50	26	8
Tempr Pol Sup	L	18.86	-46	2	-16		Temporal Mid	L	17.37	-54	-30	-16		Insula	L	16.79	-38	2	-8		Temporal Sup	L	16.46	-62	-6	0		Ventr Med PFC	R	15.84	10	42	-8
Precentral	R	18.85	34	-6	48		Precentral	R	17.37	58	2	32		Temporal Mid	R	16.78	42	-62	0		Front Inf Tri	R	16.46	42	26	24		Postcentral	R	15.84	50	-22	40
Front Inf Tri	R	18.85	50	18	24		Thalamus	L	17.37	-6	-6	0		Temporal Mid	L	16.78	-54	-22	-16		Insula	L	16.46	-30	26	8		Tempr Pol Sup	R	15.83	34	10	-32
Fusiform	L	18.85	-30	-6	-32		Precuneus	L	17.36	-14	-38	56		Tempr Pol Mid	R	16.77	58	2	-16		SupraMarginal	L	16.45	-54	-30	24		Temporal Inf	L	15.82	-46	-14	-32
Occipital Mid	L	18.84	-38	-70	24		Postcentral	R	17.34	26	-38	48		Parietal Sup	R	16.77	18	-62	48		Thalamus	L	16.45	-6	-6	8		Paracentr Lob	L	15.82	-14	-22	64
Front Sup Med	R	18.84	2	26	48		Front Inf Orb	L	17.34	-22	18	-24		Precentral	R	16.77	58	2	32		Rolandic Oper	R	16.43	58	10	0		Front Inf Tri	R	15.81	42	26	24
Precuneus	L	18.83	-14	-38	56		Parietal Inf	L	17.34	-38	-38	48		Parietal Sup	R	16.75	26	-54	56		Postcentral	L	16.43	-38	-14	40		Supp Motor Ar	R	15.81	2	18	56
Front Inf Tri	L	18.83	-46	18	16		Temporal Mid	L	17.33	-46	-54	0		Front Inf Orb	R	16.74	26	18	-24		Precentral	R	16.43	50	2	32		Parietal Inf	L	15.8	-30	-54	48
ParaHippocamp	R	18.83	26	2	-32		Front Mid	L	17.32	-30	26	32		Cuneus	R	16.74	10	-78	24		Cuneus	R	16.43	18	-70	32		Front Sup Med	R	15.8	2	26	48
Temporal Sup	L	18.82	-54	2	-8		Ventr Med PFC	R	17.32	2	42	-8		Occipital Sup	R	16.71	26	-70	32		Insula	L	16.43	-30	26	-8		Calcarine	R	15.8	10	-86	0
Supp Motor Ar	R	18.82	2	-22	64		Supp Motor Ar	R	17.32	10	2	48		Fusiform	R	16.7	26	-70	-16		Temporal Sup	R	16.43	66	-14	-8		Supp Motor Ar	L	15.79	-14	-14	64
Supp Motor Ar	L	18.81	-6	10	56		Tempr Pol Sup	L	17.32	-46	10	-24		SupraMarginal	L	16.7	-62	-38	24		Cingulum Ant	L	16.43	-6	42	16		Temporal Inf	R	15.79	50	-6	-32
Precuneus	R	18.81	2	-70	40		Tempr Pol Sup	L	17.32	-54	10	-8		Parietal Inf	L	16.7	-30	-46	48		Precentral	L	16.42	-38	-6	40		Angular	R	15.79	34	-62	40
Fusiform	L	18.8	-22	2	-40		Temporal Mid	R	17.31	58	-6	-16		Temporal Mid	R	16.68	50	-54	16		Precentral	R	16.4	42	2	40		Cingulum Mid	R	15.79	10	26	40
Rolandic Oper	L	18.8	-62	2	8		Temporal Mid	R	17.31	58	-46	8		Paracentr Lob	L	16.68	-6	-22	72		Temporal Mid	R	16.4	66	-46	8		Calcarine	L	15.78	-6	-86	0
Front Inf Ope	L	18.79	-54	10	16		Supp Motor Ar	L	17.3	-6	-6	64		SupraMarginal	R	16.68	50	-46	24		SupraMarginal	R	16.39	50	-30	40		Precentral	L	15.78	-38	10	32
Occipital Mid	L	18.79	-22	-62	40		ParaHippocamp	R	17.29	26	10	-24		Temporal Inf	R	16.67	50	-46	-16		SupraMarginal	R	16.39	50	-38	32		Angular	L	15.78	-38	-62	32
Temporal Mid	R	18.78	50	-54	0		Front Inf Orb	L	17.29	-38	18	-16		Precuneus	L	16.67	-14	-54	56		Cingulum Post	L	16.38	-6	-46	16		Cuneus	R	15.77	10	-78	24
Occipital Sup	L	18.78	-14	-86	8		Cuneus	L	17.29	-6	-78	32		Front Sup Orb	R	16.66	18	26	-24		Cingulum Ant	L	16.37	-6	42	8		Calcarine	L	15.77	-6	-86	8
Temporal Mid	R	18.78	66	-22	-16		Temporal Sup	R	17.29	58	-46	16		Calcarine	R	16.66	10	-86	0		Temporal Mid	R	16.36	58	-6	-24		Supp Motor Ar	L	15.76	-6	-6	72
SupraMarginal	L	18.78	-54	-38	32		Cingulum Mid	R	17.28	10	26	32		Parietal Sup	L	16.65	-22	-70	40		Precuneus	L	16.36	-14	-46	56		Parietal Inf	L	15.76	-38	-46	40
Precentral	R	18.77	50	10	32		Temporal Sup	L	17.28	-54	2	0		Insula	L	16.64	-38	10	0		Postcentral	L	16.35	-62	-14	16		Temporal Mid	R	15.75	50	-54	16
Precentral	R	18.77	42	2	40		Front Inf Orb	R	17.28	34	26	-8		Cingulum Ant	L	16.64	-14	34	24		Occipital Mid	L	16.34	-38	-70	8		Temporal Mid	R	15.75	66	-30	-16
Paracentr Lob	R	18.76	2	-30	64		Paracentr Lob	L	17.28	-6	-38	64		Front Inf Orb	R	16.63	42	26	-8		Temporal Mid	R	16.34	66	-22	-16		Occipital Sup	L	15.75	-22	-70	32
Precuneus	L	18.75	-14	-46	56		Front Sup Med	L	17.28	-14	50	8		Temporal Inf	R	16.63	50	-54	-8		Tempr Pol Sup	R	16.33	58	10	-8		Temporal Inf	R	15.75	58	-38	-16
Precuneus	R	18.75	2	-46	56		Front Inf Orb	L	17.27	-46	18	-8		Front Inf Orb	L	16.63	-22	26	-16		Postcentral	R	16.33	50	-22	40		Postcentral	L	15.74	-22	-46	56
Precentral	R	18.74	58	2	32		Temporal Inf	L	17.26	-46	-30	-24		Temporal Mid	R	16.62	50	2	-24		Angular	L	16.33	-38	-62	32		Ventr Med PFC	R	15.74	2	42	-8
Temporal Mid	R	18.74	58	-14	-24		Front Inf Orb	L	17.26	-22	26	-24		Precentral	R	16.61	50	10	32		Precentral	L	16.33	-46	2	32		Calcarine	R	15.74	10	-86	8
Parietal Inf	L	18.74	-46	-38	48		Calcarine	R	17.26	10	-86	0		Front Med Orb	L	16.6	-6	42	-16		Temporal Inf	R	16.32	50	-30	-24		Calcarine	R	15.73	2	-86	8
Postcentral	L	18.74	-62	-6	24		Temporal Mid	L	17.24	-62	-22	-8		Paracentr Lob	L	16.6	-6	-14	72		Temporal Mid	L	16.32	-62	-6	-16		Rolandic Oper	L	15.73	-54	2	8
Temporal Mid	L	18.73	-46	-54	16		Fusiform	R	17.24	34	-14	-32		Temporal Mid	L	16.6	-46	-54	8		Front Sup Orb	L	16.32	-14	34	-24		Paracentr Lob	R	15.73	10	-38	64
Occipital Sup	L	18.72	-14	-78	24		Front Mid	L	17.24	-38	26	32		Fusiform	R	16.59	26	-78	-8		Postcentral	L	16.3	-30	-30	48		Temporal Inf	L	15.72	-46	-46	-24
Calcarine	R	18.72	18	-78	16		Occipital Mid	L	17.23	-38	-70	8		Supp Motor Ar	R	16.59	10	2	56		Tempr Pol Sup	L	16.29	-38	10	-24		Temporal Inf	L	15.72	-38	2	-32
Postcentral	L	18.72	-62	2	16		Cuneus	R	17.23	10	-78	24		Postcentral	L	16.59	-38	-30	48		Front Inf Ope	R	16.29	42	18	32		Insula	L	15.72	-30	26	-8
Angular	R	18.71	50	-54	32		Parietal Inf	L	17.23	-38	-54	40		Front Inf Ope	R	16.58	58	10	24		Fusiform	R	16.29	42	-38	-24		Insula	L	15.72	-38	18	-8
Occipital Mid	L	18.71	-38	-70	16		SupraMarginal	R	17.23	66	-30	24		Front Inf Orb	R	16.58	34	34	-8		SupraMarginal	L	16.28	-62	-22	16		Postcentral	R	15.71	42	-38	56
Occipital Sup	R	18.7	26	-70	24		Insula	R	17.22	34	18	-16		Occipital Mid	L	16.58	-30	-78	0		SupraMarginal	L	16.27	-46	-46	32		Angular	L	15.69	-46	-54	24
Frontal Sup	R	18.7	26	2	48		Cingulum Ant	R	17.22	2	42	24		Front Inf Tri	R	16.58	42	34	16		Temporal Mid	L	16.27	-54	-6	-24		Temporal Mid	L	15.68	-54	-38	0
Insula	R	18.7	42	18	0		Front Inf Orb	L	17.22	-30	34	-8		Occipital Mid	L	16.56	-30	-78	16		Temporal Mid	L	16.27	-46	-54	8		Fusiform	L	15.67	-22	-70	-16
Front Inf Orb	R	18.7	26	34	-8		Parietal Inf	L	17.22	-30	-62	40		Front Inf Orb	L	16.55	-22	10	-24		Occipital Sup	R	16.26	26	-70	24		Cingulum Ant	R	15.66	10	42	8
Temporal Mid	L	18.69	-62	-6	-8		Parietal Sup	L	17.21	-22	-62	48		Parietal Inf	L	16.54	-30	-54	48		Parietal Inf	L	16.26	-38	-46	40		Supp Motor Ar	R	15.66	10	18	48
Front Inf Tri	R	18.67	42	26	8		Thalamus	L	17.21	-6	-6	8		Insula	L	16.54	-30	26	0		Tempr Pol Mid	R	16.26	42	2	-32		Precentral	R	15.65	26	-22	56
Postcentral	L	18.66	-46	-22	48		Fusiform	L	17.2	-30	-70	-8		Cuneus	L	16.53	-14	-78	32		Front Inf Ope	R	16.25	58	10	8		Postcentral	L	15.65	-62	-14	16
Rolandic Oper	L	18.66	-54	10	0		Calcarine	L	17.19	-6	-86	8		SupraMarginal	L	16.53	-54	-38	32		Parietal Inf	R	16.24	42	-46	48		Temporal Mid	R	15.65	66	-6	-24
Cingulum Mid	R	18.66	18	-30	48		Frontal Sup	L	17.18	-14	42	32		Front Inf Tri	R	16.53	50	18	24		Front Inf Orb	R	16.23	26	34	-8		Occipital Mid	L	15.65	-38	-62	8
Temporal Inf	L	18.66	-54	-22	-24		Temporal Mid	L	17.18	-62	-14	0		Angular	R	16.53	42	-62	40		Occipital Sup	L	16.22	-14	-78	24		Front Sup Med	R	15.64	2	34	40
Tempr Pol Sup	L	18.65	-30	10	-24		Front Inf Orb	R	17.17	26	34	-8		Front Inf Orb	R	16.53	34	26	-16		Tempr Pol Mid	R	16.21	50	10	-24		Temporal Mid	R	15.64	66	-14	-24
SupraMarginal	R	18.64	58	-30	32		Front Inf Orb	R	17.17	42	26	-8		SupraMarginal	R	16.52	58	-38	32		Insula	L	16.21	-38	18	-8		Supp Motor Ar	L	15.63	-6	18	56
Temporal Mid	L	18.64	-46	-14	-24		Temporal Sup	L	17.17	-54	2	-8		Fusiform	L	16.49	-30	-14	-32		Temporal Inf	L	16.19	-54	-54	-16		Supp Motor Ar	R	15.63	2	10	64
Tempr Pol Sup	L	18.63	-46	10	-16		Precentral	L	17.16	-46	10	32		Angular	R	16.49	26	-62	48		Front Sup Orb	R	16.19	18	34	-24		Temporal Sup	L	15.63	-54	-38	16
Occipital Mid	L	18.62	-30	-70	32		ParaHippocamp	R	17.16	26	-6	-32		Front Inf Tri	R	16.49	42	26	24		Parietal Inf	L	16.19	-30	-46	48		Front Mid Orb	L	15.63	-22	34	-16
SupraMarginal	L	18.61	-62	-38	24		Temporal Mid	L	17.16	-54	2	-16		Supp Motor Ar	L	16.49	-6	2	64		Front Mid	R	16.18	42	26	32		Cingulum Ant	L	15.62	-6	42	8
Temporal Sup	R	18.61	66	-6	-8		Fusiform	R	17.15	42	-22	-32		Front Sup Orb	R	16.49	18	34	-24		Calcarine	R	16.16	2	-86	8		Temporal Sup	R	15.62	66	-14	0
Cingulum Mid	R	18.61	10	26	40		Temporal Sup	L	17.14	-62	-46	16		Temporal Inf	L	16.48	-46	-54	-24		Precuneus	L	16.15	-6	-46	8		Fusiform	R	15.62	42	-54	-16
Temporal Inf	L	18.6	-54	-54	-8		Front Sup Med	L	17.14	-6	50	8		Temporal Mid	R	16.48	66	-38	-8		Angular	R	16.15	42	-62	40		Cuneus	R	15.61	18	-70	32
Front Inf Tri	L	18.6	-46	18	8		Frontal Sup	L	17.14	-14	10	48		Thalamus	L	16.48	-6	-14	16		Paracentr Lob	L	16.14	-6	-30	72		Temporal Inf	L	15.61	-46	-22	-32
Paracentr Lob	L	18.59	-6	-30	64		Precentral	L	17.14	-54	2	24		Ventr Med PFC	R	16.47	2	42	-8		Calcarine	L	16.14	-6	-86	-8		Occipital Sup	R	15.61	26	-78	16
SupraMarginal	R	18.59	50	-38	40		Cingulum Mid	R	17.14	10	18	40		Insula	L	16.47	-38	18	8		Angular	L	16.13	-46	-62	24		Temporal Mid	R	15.61	58	-46	-8
Front Inf Tri	R	18.58	42	26	24		Postcentral	R	17.13	66	-14	32		Front Mid	R	16.47	42	10	40		Postcentral	R	16.13	34	-38	56		Temporal Mid	L	15.6	-62	-6	-16
SupraMarginal	L	18.58	-62	-30	32		Postcentral	R	17.13	66	2	16		Occipital Mid	R	16.47	34	-70	32		Parietal Sup	L	16.12	-22	-62	48		Fusiform	L	15.6	-22	2	-40
Fusiform	R	18.58	26	-70	-16		Precentral	L	17.13	-54	2	16		Precentral	L	16.47	-38	2	40		Temporal Mid	R	16.12	58	-14	-24		Calcarine	R	15.6	2	-86	-8
Tempr Pol Mid	R	18.57	50	2	-16		Postcentral	L	17.12	-46	-30	48		Calcarine	R	16.47	10	-86	8		Insula	L	16.11	-38	18	0		Front Mid	L	15.6	-30	18	32
Parietal Inf	L	18.57	-46	-46	40		Front Inf Ope	R	17.11	58	10	8		Angular	R	16.46	50	-54	24		Fusiform	R	16.11	26	-70	-16		Precuneus	L	15.59	-14	-70	32
Front Inf Ope	R	18.57	58	10	8		Precuneus	L	17.11	-14	-46	56		Supp Motor Ar	R	16.46	2	-6	72		Fusiform	L	16.09	-22	-6	-40		Parietal Sup	L	15.58	-22	-62	48
Cingulum Mid	R	18.57	10	34	32		Front Inf Ope	R	17.11	58	10	16		Precuneus	R	16.44	10	-70	40		Temporal Mid	L	16.09	-46	-62	16		Temporal Mid	L	15.58	-62	-22	-16
SupraMarginal	L	18.56	-54	-46	24		Temporal Sup	R	17.11	66	-6	-8		Parietal Sup	R	16.43	18	-54	56		Front Inf Orb	R	16.09	26	34	-16		Temporal Inf	L	15.58	-46	-54	-16
Supp Motor Ar	R	18.56	10	10	48		Parietal Inf	L	17.11	-30	-46	48		Fusiform	R	16.43	34	-14	-32		Calcarine	R	16.08	18	-78	16		Tempr Pol Sup	L	15.57	-30	10	-32
Front Sup Orb	R	18.55	18	34	-24		Supp Motor Ar	L	17.1	-14	2	48		Front Inf Orb	R	16.43	26	26	-24		Postcentral	R	16.06	58	-22	32		Precuneus	L	15.56	-6	-46	8
Insula	L	18.55	-30	18	-16		Precentral	L	17.09	-30	-14	48		Cuneus	L	16.42	-14	-86	16		Front Inf Tri	L	16.06	-38	18	16		Precentral	L	15.55	-38	-6	40
Front Inf Ope	R	18.55	42	18	32		Temporal Mid	R	17.09	50	-54	16		Temporal Mid	R	16.42	50	-54	8		SupraMarginal	R	16.05	66	-22	24		Temporal Inf	R	15.55	50	-46	-16
Fusiform	R	18.54	34	-6	-40		Fusiform	R	17.07	34	-6	-32		Front Sup Med	L	16.42	-6	42	32		Front Sup Med	L	16.05	-6	42	24		Postcentral	L	15.55	-38	-30	48
Temporal Inf	L	18.52	-54	-46	-16		Temporal Inf	R	17.07	58	-38	-16		Temporal Mid	R	16.42	66	-22	-16		Front Inf Orb	L	16.04	-22	26	-24		Paracentr Lob	L	15.54	-14	-30	64
Parietal Sup	L	18.51	-22	-54	48		Front Inf Tri	R	17.06	42	26	24		Fusiform	R	16.41	42	-22	-32		Cingulum Ant	L	16.04	-6	42	0		Fusiform	R	15.54	26	-70	-16
Precentral	L	18.51	-38	-14	48		Front Inf Tri	R	17.06	50	18	16		Occipital Sup	L	16.41	-22	-78	24		Frontal Sup	R	16.04	18	-6	56		Front Inf Orb	R	15.54	42	26	-8
Temporal Inf	L	18.51	-46	-46	-24		Front Inf Orb	R	17.06	50	18	-8		Temporal Inf	R	16.4	50	-38	-24		Parietal Inf	R	16.04	34	-54	48		Temporal Mid	L	15.53	-46	-54	16
Parietal Inf	L	18.5	-38	-54	40		Temporal Sup	L	17.05	-54	-6	-8		Precentral	L	16.4	-46	2	32		Front Mid Orb	L	16.03	-22	34	-16		Front Sup Med	L	15.53	-6	26	48
Temporal Inf	L	18.5	-62	-38	-16		Front Sup Orb	L	17.05	-22	50	-8		Parietal Sup	R	16.4	34	-46	56		Supp Motor Ar	R	16.03	10	-14	72		Front Inf Tri	R	15.53	50	26	16
Front Inf Ope	R	18.5	58	10	24		SupraMarginal	R	17.04	58	-30	32		Front Inf Tri	R	16.39	42	34	0		Occipital Mid	L	16.02	-38	-70	24		Supp Motor Ar	R	15.53	10	10	56
Fusiform	R	18.5	42	-38	-24		Front Mid	L	17.04	-30	42	8		Fusiform	R	16.39	34	-62	-16		Temporal Inf	L	16.01	-54	-54	-8		Cingulum Mid	R	15.52	10	34	32
Temporal Inf	L	18.49	-46	-54	-16		Angular	R	17.04	50	-54	24		Precentral	L	16.39	-30	-14	48		Postcentral	R	15.99	58	-14	32		Parietal Inf	L	15.52	-38	-38	48
Temporal Inf	R	18.49	42	-62	-8		Parietal Sup	L	17.03	-14	-70	40		Temporal Mid	R	16.39	50	-62	16		Tempr Pol Sup	L	15.99	-22	18	-32		Front Med Orb	R	15.5	10	42	-16
Precentral	L	18.49	-30	-14	48		Rolandic Oper	L	17.02	-54	10	0		Cuneus	R	16.38	2	-78	32		SupraMarginal	R	15.99	66	-30	24		Tempr Pol Mid	R	15.49	58	10	-24
Calcarine	R	18.48	10	-86	8		Postcentral	R	17.02	66	-6	32		Temporal Mid	R	16.38	66	-14	-16		Precentral	L	15.98	-38	10	32		Angular	R	15.49	42	-62	24
Precuneus	R	18.48	10	-54	48		Fusiform	L	17.02	-38	-46	-24		Front Mid	R	16.37	34	26	32		Temporal Inf	L	15.97	-38	2	-32		Temporal Inf	R	15.48	50	-54	-8
Front Sup Med	L	18.47	-6	34	40		SupraMarginal	L	17.01	-62	-30	32		Temporal Mid	L	16.37	-54	-46	8		Front Inf Tri	R	15.97	50	26	16		Temporal Inf	L	15.47	-54	-22	-24
Precentral	R	18.47	34	2	48		Supp Motor Ar	L	17.01	-6	18	56		Precentral	R	16.36	50	-14	40		Postcentral	L	15.97	-22	-46	56		Supp Motor Ar	L	15.47	-6	10	64
Paracentr Lob	L	18.47	-6	-22	64		Front Inf Tri	L	17.01	-46	18	8		Insula	L	16.36	-30	18	-8		Supp Motor Ar	L	15.97	-14	-6	64		Front Inf Tri	R	15.47	50	26	0
Supp Motor Ar	R	18.46	10	-22	56		Tempr Pol Sup	R	17.01	50	10	-16		Cuneus	R	16.36	2	-86	16		Fusiform	L	15.96	-22	-78	-8		Cingulum Ant	L	15.45	-6	42	16
SupraMarginal	R	18.46	50	-30	40		Front Med Orb	R	17	10	34	-24		ParaHippocamp	R	16.36	26	-6	-32		Front Inf Tri	R	15.96	42	26	0		Precentral	L	15.43	-30	-14	48
Parietal Inf	R	18.45	50	-46	40		Frontal Sup	L	17	-14	18	48		Postcentral	R	16.35	50	-22	40		Front Inf Orb	R	15.96	34	26	-8		Postcentral	L	15.43	-46	-14	32
ParaHippocamp	R	18.44	26	10	-24		Supp Motor Ar	R	17	2	2	64		Parietal Sup	L	16.35	-22	-54	56		Postcentral	R	15.95	58	-6	24		Front Inf Tri	L	15.43	-38	26	8
Front Sup Orb	R	18.44	18	26	-24		Supp Motor Ar	R	17	10	-14	56		Postcentral	R	16.35	26	-38	56		Temporal Inf	R	15.95	42	-62	-8		Precuneus	L	15.43	-6	-70	32
Insula	L	18.44	-30	26	-8		Tempr Pol Sup	L	16.99	-46	18	-16		Precuneus	R	16.34	2	-62	56		Fusiform	R	15.94	26	-78	-8		Front Inf Tri	R	15.42	58	26	8
Fusiform	L	18.44	-22	-6	-40		Cingulum Ant	R	16.99	10	34	24		Front Sup Med	L	16.33	-6	34	40		Precentral	L	15.93	-30	-22	48		Occipital Mid	L	15.41	-38	-70	24
Front Mid	L	18.42	-30	18	32		Calcarine	R	16.97	2	-86	8		Front Inf Ope	L	16.32	-46	10	16		Temporal Mid	L	15.93	-62	-30	-16		Precentral	R	15.41	42	-6	48
Cuneus	R	18.42	18	-70	32		Cingulum Ant	L	16.97	-6	50	0		Front Mid Orb	L	16.32	-22	42	-16		Paracentr Lob	R	15.93	10	-22	72		Cuneus	R	15.41	2	-78	24
Fusiform	R	18.42	42	-14	-40		Front Inf Tri	L	16.96	-46	26	24		Cuneus	L	16.31	-6	-86	24		Fusiform	R	15.92	42	-54	-16		Front Inf Orb	L	15.4	-30	34	-8
Parietal Inf	R	18.41	42	-54	40		Precuneus	L	16.95	-14	-54	56		Temporal Inf	L	16.31	-54	-46	-16		Front Sup Med	R	15.92	2	42	32		Occipital Mid	L	15.4	-38	-70	16
Fusiform	L	18.41	-38	-62	-16		Front Inf Tri	L	16.95	-38	26	0		ParaHippocamp	L	16.31	-22	2	-32		Occipital Mid	L	15.91	-38	-70	0		SupraMarginal	L	15.4	-62	-22	16
Parietal Inf	L	18.41	-54	-30	40		Lingual	R	16.94	10	-86	-8		Front Inf Ope	L	16.3	-46	10	24		Cingulum Mid	R	15.91	10	34	32		SupraMarginal	L	15.4	-54	-30	24
Supp Motor Ar	L	18.39	-14	2	48		Precuneus	R	16.93	10	-70	40		Temporal Mid	R	16.3	58	-14	-24		Front Inf Ope	R	15.9	58	18	8		SupraMarginal	R	15.39	58	-30	32
Supp Motor Ar	R	18.39	2	-14	64		Front Inf Orb	R	16.93	42	18	-16		Front Mid	L	16.29	-30	18	32		Paracentr Lob	L	15.9	-14	-30	64		Temporal Inf	L	15.39	-46	-6	-32
Tempr Pol Sup	R	18.39	58	2	-8		Temporal Mid	R	16.92	42	-62	0		Temporal Mid	L	16.29	-62	-14	0		Temporal Inf	L	15.89	-62	-22	-24		Front Inf Orb	R	15.38	34	26	-16
Temporal Mid	R	18.38	58	-6	-16		Frontal Sup	L	16.92	-22	50	0		Postcentral	L	16.28	-54	-14	32		Precentral	R	15.88	42	-14	48		Cingulum Ant	L	15.38	-6	42	0
Parietal Inf	L	18.38	-30	-46	48		Frontal Sup	L	16.91	-14	34	40		SupraMarginal	R	16.28	50	-46	32		Tempr Pol Sup	L	15.88	-30	10	-32		Fusiform	R	15.38	26	-78	-8
Front Sup Med	L	18.37	-6	26	48		Temporal Mid	L	16.91	-46	-6	-24		Precentral	R	16.28	50	-6	40		Lingual	R	15.87	10	-86	-8		Precentral	R	15.38	34	-22	56
Postcentral	R	18.37	66	-14	32		Fusiform	L	16.9	-22	-70	-16		Angular	L	16.27	-38	-62	32		Parietal Sup	L	15.87	-14	-62	48		Cuneus	L	15.37	-6	-78	24
Insula	R	18.37	42	18	-8		Tempr Pol Sup	L	16.9	-22	18	-32		Supp Motor Ar	R	16.26	10	-6	64		Temporal Mid	L	15.87	-54	-46	0		Front Inf Ope	R	15.37	50	10	16
Precentral	R	18.37	66	2	24		Cuneus	L	16.9	-6	-86	16		Cuneus	R	16.26	18	-78	24		Supp Motor Ar	R	15.86	10	10	64		Tempr Pol Sup	R	15.37	42	18	-24
Insula	R	18.37	50	10	-8		Occipital Mid	L	16.9	-38	-70	32		Lingual	L	16.26	-14	-86	-8		Ventr Med PFC	R	15.86	2	42	-8		Front Inf Ope	L	15.35	-46	10	8
Temporal Inf	R	18.37	50	-6	-32		Front Mid	L	16.89	-30	34	24		Temporal Mid	R	16.26	42	-70	16		Temporal Sup	R	15.86	66	-6	-8		SupraMarginal	L	15.35	-46	-46	32
Temporal Mid	L	18.37	-54	-6	-16		Tempr Pol Sup	R	16.89	34	10	-24		Front Sup Orb	L	16.25	-14	42	-24		Supp Motor Ar	R	15.85	10	-6	72		Front Inf Ope	L	15.33	-46	10	24
Calcarine	L	18.36	-6	-86	-8		Angular	L	16.88	-46	-54	32		Temporal Mid	R	16.25	66	-46	8		Occipital Mid	R	15.85	34	-70	32		Temporal Mid	L	15.33	-54	-30	-16
Occipital Mid	L	18.36	-30	-78	16		Fusiform	R	16.88	26	-70	-16		Lingual	R	16.25	10	-86	-8		SupraMarginal	R	15.85	50	-46	32		Temporal Inf	R	15.33	66	-22	-24
Precentral	R	18.35	34	-22	56		ParaHippocamp	L	16.87	-22	2	-32		Parietal Inf	L	16.24	-38	-54	40		Angular	L	15.84	-46	-54	32		SupraMarginal	R	15.33	66	-22	24
Precentral	L	18.35	-46	-6	40		Occipital Mid	L	16.86	-30	-78	16		Front Mid	R	16.24	42	18	40		Front Inf Tri	R	15.83	42	34	16		Cuneus	R	15.33	18	-78	24
Front Mid	L	18.34	-30	34	16		Front Inf Tri	R	16.86	50	18	24		Temporal Inf	R	16.23	42	-62	-8		Precentral	L	15.83	-38	2	40		Temporal Mid	R	15.32	66	-46	0
Temporal Mid	L	18.34	-54	-54	8		Front Inf Orb	L	16.86	-30	18	-24		Tempr Pol Sup	R	16.23	42	10	-24		Occipital Mid	L	15.83	-30	-70	32		Thalamus	L	15.32	-6	-14	16
Precuneus	R	18.32	2	-62	48		Fusiform	R	16.86	42	-14	-32		Front Sup Med	R	16.22	2	34	40		Front Inf Tri	R	15.83	42	34	8		Temporal Mid	R	15.32	42	-62	16
Supp Motor Ar	R	18.32	10	-14	56		Front Sup Orb	R	16.85	18	34	-16		Insula	L	16.21	-30	10	-16		Tempr Pol Sup	R	15.82	42	18	-24		Temporal Mid	L	15.32	-46	-54	8
Paracentr Lob	L	18.32	-6	-38	64		Temporal Inf	R	16.85	50	-46	-24		Front Inf Tri	R	16.21	50	34	16		Postcentral	L	15.82	-22	-38	56		Fusiform	L	15.32	-30	-6	-40
Precentral	L	18.32	-38	2	40		Front Sup Med	L	16.85	-6	50	16		Occipital Mid	R	16.2	42	-70	24		Temporal Mid	L	15.81	-46	-54	0		Front Inf Ope	R	15.31	58	18	16
Tempr Pol Sup	L	18.31	-30	10	-32		Occipital Sup	R	16.85	26	-78	16		Precentral	R	16.2	34	-14	48		Occipital Sup	R	15.8	26	-70	32		Front Inf Orb	R	15.31	26	34	-16
Precuneus	L	18.31	-6	-70	40		Rolandic Oper	R	16.85	58	10	0		Front Inf Tri	L	16.2	-38	18	24		SupraMarginal	L	15.8	-54	-38	24		Parietal Inf	L	15.31	-38	-54	40
Lingual	R	18.31	18	-78	-8		Front Inf Orb	R	16.84	18	18	-24		Postcentral	R	16.19	66	-6	32		Postcentral	R	15.79	26	-30	56		Supp Motor Ar	R	15.31	10	2	64
Precuneus	L	18.31	-6	-62	48		Front Sup Orb	L	16.84	-14	50	-16		Frontal Sup	L	16.19	-14	10	48		Temporal Inf	L	15.79	-46	-6	-32		Front Inf Ope	L	15.31	-46	10	16
Paracentr Lob	R	18.3	10	-30	56		Parietal Inf	L	16.84	-30	-54	48		SupraMarginal	R	16.18	66	-30	24		Temporal Inf	R	15.77	50	-46	-16		Postcentral	L	15.3	-30	-38	56
Parietal Sup	R	18.29	26	-54	48		Front Inf Ope	L	16.83	-46	18	32		Precuneus	L	16.18	-6	-62	56		Temporal Mid	R	15.77	58	-54	0		SupraMarginal	R	15.29	66	-30	24
Temporal Mid	R	18.28	66	-30	-16		Tempr Pol Sup	L	16.83	-22	10	-32		Front Sup Orb	R	16.18	18	42	-16		Cingulum Post	L	15.77	-6	-38	16		Precentral	R	15.29	50	10	32
Angular	R	18.26	42	-62	32		SupraMarginal	L	16.82	-62	-22	32		Temporal Mid	R	16.16	66	-46	0		Tempr Pol Sup	R	15.76	58	10	-16		Lingual	R	15.29	10	-86	-8
Calcarine	R	18.26	2	-86	-8		Temporal Mid	R	16.82	50	-62	16		Paracentr Lob	R	16.16	2	-38	72		Temporal Mid	R	15.76	42	-62	0		Occipital Sup	L	15.28	-14	-78	24
Cuneus	L	18.26	-6	-78	32		Front Inf Ope	L	16.82	-54	10	8		Temporal Mid	L	16.16	-62	-38	-8		Temporal Mid	R	15.75	58	2	-24		Parietal Sup	R	15.27	26	-54	56
Postcentral	R	18.26	34	-30	56		Front Med Orb	R	16.81	2	42	-16		Precentral	R	16.16	34	-6	48		Front Mid	R	15.74	34	34	24		Front Inf Orb	R	15.27	26	26	-24
Occipital Sup	L	18.26	-22	-70	32		Fusiform	L	16.8	-30	-6	-32		Paracentr Lob	L	16.15	-6	-30	72		Tempr Pol Sup	R	15.73	50	18	-16		Tempr Pol Sup	L	15.27	-22	18	-32
Cingulum Ant	R	18.26	10	42	16		Front Inf Orb	L	16.8	-30	26	-16		Fusiform	R	16.14	42	-54	-16		Precentral	R	15.72	50	-14	40		Front Inf Ope	R	15.26	50	10	24
Front Sup Med	L	18.25	-6	42	32		Supp Motor Ar	L	16.8	-6	2	64		Temporal Mid	R	16.14	66	-6	-16		Postcentral	L	15.72	-22	-30	56		Tempr Pol Mid	R	15.26	26	10	-40
Parietal Inf	L	18.25	-54	-22	40		Parietal Inf	L	16.76	-46	-38	48		Temporal Sup	L	16.13	-54	-6	0		Temporal Mid	R	15.71	66	-6	-16		Front Mid	R	15.26	26	26	32
Tempr Pol Sup	L	18.25	-54	10	-8		Front Mid	L	16.76	-30	10	40		Front Sup Med	R	16.12	2	26	48		Front Inf Orb	R	15.71	34	26	-16		Front Inf Tri	L	15.25	-30	34	8
Insula	L	18.24	-38	18	-8		Precuneus	R	16.76	10	-54	56		Temporal Mid	R	16.11	50	-62	8		Temporal Mid	R	15.71	66	-46	0		Temporal Mid	R	15.25	50	2	-32
Front Sup Med	R	18.24	2	42	32		Front Mid	R	16.76	34	26	32		Calcarine	L	16.11	-6	-94	0		Tempr Pol Mid	R	15.71	26	2	-40		Front Med Orb	R	15.25	2	42	-16
Front Inf Tri	L	18.24	-46	18	0		Precuneus	R	16.75	2	-70	48		Temporal Inf	R	16.09	58	-22	-24		Supp Motor Ar	L	15.71	-6	10	64		Front Sup Orb	L	15.24	-14	34	-24
Supp Motor Ar	L	18.24	-6	-14	64		Front Inf Ope	L	16.75	-54	10	16		Occipital Mid	L	16.09	-30	-70	40		Parietal Inf	L	15.7	-30	-54	48		Temporal Inf	R	15.23	50	-38	-24
Supp Motor Ar	R	18.23	2	18	56		Angular	R	16.75	42	-54	32		Temporal Mid	R	16.09	58	-6	-24		Front Mid	R	15.7	42	10	40		Supp Motor Ar	L	15.23	-14	-6	64
Tempr Pol Sup	L	18.23	-38	10	-24		Temporal Mid	R	16.75	66	-30	-16		Temporal Mid	R	16.08	42	-70	8		Supp Motor Ar	R	15.68	10	18	56		Temporal Sup	L	15.22	-54	-46	16
Fusiform	L	18.22	-30	-70	-16		Front Inf Tri	L	16.75	-38	34	24		Supp Motor Ar	L	16.07	-6	-6	72		Front Inf Orb	L	15.68	-30	18	-24		Front Inf Tri	R	15.22	50	18	24
Front Inf Orb	R	18.22	18	18	-24		Temporal Inf	L	16.75	-38	2	-32		Occipital Mid	L	16.07	-38	-70	32		Cuneus	L	15.68	-6	-86	16		SupraMarginal	R	15.21	50	-38	32
Parietal Inf	L	18.22	-30	-62	40		ParaHippocamp	L	16.75	-22	-6	-32		Temporal Sup	L	16.06	-54	-46	16		Supp Motor Ar	L	15.67	-6	18	56		Cingulum Post	L	15.2	-6	-38	8
Occipital Mid	L	18.22	-30	-78	0		Precentral	R	16.74	42	-6	48		Precuneus	R	16.05	2	-54	64		SupraMarginal	R	15.66	66	-38	24		Tempr Pol Mid	R	15.2	26	2	-40
Temporal Mid	R	18.21	58	-46	0		Occipital Sup	L	16.72	-22	-78	24		Fusiform	L	16.05	-30	-6	-32		Temporal Sup	R	15.66	66	-46	16		Tempr Pol Mid	R	15.19	42	10	-32
Occipital Sup	R	18.21	26	-62	40		Front Mid	R	16.71	26	26	32		Front Inf Ope	R	16.05	58	18	0		Thalamus	R	15.66	10	-14	16		Parietal Sup	L	15.19	-14	-62	48
Temporal Sup	L	18.2	-62	2	0		Temporal Inf	R	16.71	42	-6	-32		Front Inf Orb	L	16.04	-22	18	-24		Occipital Sup	L	15.66	-22	-78	24		Temporal Mid	L	15.19	-54	-46	8
Temporal Mid	L	18.2	-70	-38	-8		Front Inf Tri	L	16.7	-46	26	8		Angular	R	16.03	50	-62	24		Parietal Inf	L	15.65	-46	-30	40		Front Mid	R	15.18	42	10	40
Fusiform	L	18.2	-30	2	-40		Front Sup Med	R	16.7	2	26	48		Temporal Inf	R	16.03	58	-30	-24		Front Sup Med	L	15.64	-6	26	48		Parietal Inf	R	15.18	42	-46	48
Cuneus	R	18.19	2	-86	24		Temporal Inf	L	16.7	-54	-54	-8		Precuneus	R	16.03	2	-70	48		Front Inf Orb	R	15.64	42	26	-8		Postcentral	R	15.18	18	-38	64
Precentral	R	18.19	42	-22	56		Paracentr Lob	R	16.69	2	-22	72		Insula	L	16.02	-46	2	0		Parietal Inf	L	15.63	-30	-62	40		Front Inf Tri	L	15.16	-38	26	16
Temporal Mid	L	18.19	-54	-54	0		Temporal Mid	L	16.68	-54	2	-24		Front Inf Tri	R	16.01	50	34	8		Front Inf Orb	L	15.63	-38	18	-16		Front Inf Tri	R	15.16	50	26	24
Tempr Pol Mid	R	18.19	42	2	-32		Precuneus	R	16.68	2	-46	64		Lingual	L	16.01	-22	-78	-16		Front Inf Ope	R	15.63	58	18	0		Precuneus	L	15.16	-14	-54	56
Front Mid Orb	L	18.18	-22	42	-16		Front Inf Tri	L	16.68	-46	18	0		Precentral	L	16	-54	2	16		Postcentral	L	15.63	-54	-6	24		Tempr Pol Sup	L	15.15	-46	10	-24
Temporal Mid	R	18.17	58	-62	16		Temporal Inf	L	16.67	-46	-22	-24		SupraMarginal	R	16	66	-38	24		Temporal Inf	L	15.62	-62	-30	-24		Calcarine	R	15.14	18	-86	0
Temporal Mid	R	18.17	42	-70	8		Front Inf Orb	R	16.67	26	26	-16		Precentral	R	15.99	34	2	48		Parietal Sup	R	15.62	34	-46	56		Temporal Mid	R	15.14	58	-54	0
Parietal Inf	R	18.16	42	-46	48		Calcarine	L	16.66	-6	-86	-8		Angular	R	15.99	34	-62	48		Front Mid	R	15.62	34	26	40		Parietal Sup	L	15.14	-22	-54	56
Occipital Sup	L	18.16	-22	-78	24		Temporal Mid	R	16.66	66	-38	-8		Front Inf Orb	R	15.99	42	26	-16		Precentral	R	15.62	34	-6	48		Front Inf Orb	L	15.13	-22	26	-24
Parietal Inf	R	18.15	34	-54	48		Fusiform	L	16.66	-30	-22	-32		Front Mid	R	15.99	34	18	40		Insula	L	15.61	-38	18	8		Angular	R	15.12	42	-62	32
Front Inf Orb	R	18.14	34	26	-8		Frontal Sup	L	16.65	-14	26	48		Occipital Mid	L	15.99	-38	-70	0		Front Mid	R	15.6	42	18	40		Temporal Mid	R	15.12	58	-54	8
Temporal Mid	R	18.14	66	-14	-16		Postcentral	R	16.65	42	-30	48		Angular	L	15.98	-46	-70	24		Front Inf Tri	L	15.6	-38	18	24		Parietal Sup	L	15.12	-30	-46	56
Postcentral	R	18.13	50	-22	40		Precuneus	L	16.64	-6	-62	56		Parietal Inf	R	15.98	42	-38	48		Fusiform	L	15.6	-30	-6	-40		Postcentral	R	15.11	34	-38	64
Front Inf Orb	L	18.12	-30	18	-24		Postcentral	L	16.64	-46	-22	48		Precuneus	L	15.98	-6	-70	48		Precentral	L	15.6	-30	-14	48		Front Mid	R	15.1	34	34	24
Angular	L	18.11	-46	-54	24		Fusiform	L	16.63	-30	-14	-32		Front Mid Orb	R	15.98	26	42	-16		Front Mid	R	15.6	42	26	40		Temporal Inf	L	15.1	-54	-38	-16
Fusiform	R	18.1	42	-54	-16		Fusiform	L	16.63	-38	-62	-16		Front Inf Orb	L	15.98	-22	26	-24		Fusiform	L	15.59	-22	2	-40		Cingulum Ant	R	15.1	10	42	16
Tempr Pol Sup	R	18.1	34	10	-24		Supp Motor Ar	R	16.62	10	10	48		Calcarine	R	15.97	18	-86	0		Temporal Inf	L	15.59	-54	-54	-24		Temporal Inf	L	15.1	-54	-46	-16
Temporal Mid	R	18.1	58	-54	16		Supp Motor Ar	R	16.62	2	18	56		Precentral	L	15.97	-54	2	24		Supp Motor Ar	L	15.59	-6	2	72		Postcentral	L	15.08	-38	-22	48
Angular	R	18.09	34	-62	40		Front Sup Med	L	16.62	-6	50	24		Tempr Pol Sup	R	15.97	50	18	-16		SupraMarginal	R	15.59	58	-30	32		Occipital Mid	L	15.07	-30	-70	32
Temporal Inf	L	18.08	-38	-14	-32		Occipital Sup	L	16.61	-14	-86	8		Precentral	R	15.97	42	2	48		Tempr Pol Mid	R	15.58	26	10	-40		Postcentral	R	15.07	26	-38	64
Occipital Mid	L	18.08	-38	-70	32		Front Sup Med	R	16.61	2	34	40		Fusiform	R	15.96	42	-46	-24		Front Inf Tri	R	15.58	50	18	24		Fusiform	R	15.06	34	-62	-16
Front Sup Orb	R	18.08	18	42	-16		Front Mid	L	16.61	-22	18	40		Postcentral	L	15.96	-62	-6	16		Frontal Sup	L	15.57	-22	2	48		Front Sup Med	R	15.06	2	42	32
Front Inf Tri	R	18.06	42	26	0		Calcarine	R	16.61	10	-86	8		Front Inf Ope	R	15.95	50	18	32		Front Inf Ope	L	15.57	-46	10	24		Temporal Mid	L	15.06	-62	-14	-24
Temporal Mid	L	18.06	-62	-46	-8		Tempr Pol Sup	L	16.6	-30	10	-32		Front Inf Orb	R	15.95	34	18	-24		Front Mid	R	15.57	34	18	40		Frontal Sup	R	15.06	18	-6	56
Temporal Mid	R	18.05	42	-70	16		Temporal Mid	R	16.6	58	-46	0		Precentral	R	15.94	66	2	24		Temporal Sup	L	15.57	-62	-30	16		Front Mid	R	15.05	34	18	40
Front Inf Ope	R	18.05	50	18	8		Temporal Mid	R	16.6	42	-70	16		Front Sup Med	R	15.93	2	42	32		Temporal Mid	R	15.54	58	-54	8		Angular	R	15.04	42	-62	40
Postcentral	R	18.05	42	-30	56		Cuneus	R	16.6	18	-70	32		Postcentral	L	15.93	-30	-30	48		Calcarine	R	15.54	10	-86	0		Precentral	R	15.04	34	2	48
Paracentr Lob	R	18.04	10	-38	56		ParaHippocamp	L	16.6	-22	-14	-32		Supp Motor Ar	R	15.93	2	18	56		Tempr Pol Sup	R	15.54	34	18	-32		Occipital Mid	L	15.03	-30	-78	16
Temporal Inf	L	18.03	-62	-30	-24		Tempr Pol Sup	L	16.59	-38	18	-24		Temporal Mid	L	15.93	-46	-54	16		Front Sup Med	L	15.53	-6	34	40		Temporal Inf	L	15.03	-54	-38	-24
Front Inf Tri	L	18.03	-46	18	24		Temporal Mid	R	16.59	50	2	-24		Parietal Inf	L	15.93	-38	-46	40		Temporal Mid	L	15.53	-62	-46	-8		Temporal Mid	L	15.03	-54	2	-24
Temporal Inf	R	18.03	42	-6	-40		Temporal Mid	L	16.59	-54	-6	-16		Temporal Inf	L	15.93	-46	-22	-24		Parietal Sup	L	15.52	-22	-54	56		Front Inf Orb	L	15.02	-38	18	-16
Temporal Sup	L	18.02	-62	-46	16		Temporal Mid	L	16.59	-54	-22	-16		Cingulum Mid	R	15.92	10	34	32		Temporal Mid	L	15.52	-62	-38	-8		Supp Motor Ar	R	15.01	2	2	72
Parietal Inf	L	18.02	-38	-46	48		Angular	L	16.58	-38	-62	40		Front Med Orb	L	15.92	-6	42	-24		Ventr Med PFC	L	15.52	-6	42	-8		Front Inf Orb	L	15.01	-30	18	-24
Temporal Mid	L	18.01	-62	-14	-16		Angular	R	16.57	50	-62	24		Front Sup Med	L	15.92	-6	26	48		Postcentral	R	15.52	58	-6	32		Front Sup Med	L	15	-6	34	40
Occipital Mid	L	18.01	-38	-70	8		Front Inf Ope	R	16.57	58	10	24		SupraMarginal	R	15.91	50	-30	40		Precentral	R	15.52	26	-22	56		Cingulum Ant	L	14.99	-14	34	24
Frontal Sup	L	18	-14	10	48		Cuneus	L	16.56	-14	-78	32		Occipital Sup	L	15.91	-14	-86	24		Front Inf Orb	R	15.51	34	26	-24		Ventr Med PFC	L	14.99	-6	42	-8
Temporal Inf	R	17.99	50	-46	-16		Supp Motor Ar	R	16.56	10	-6	56		Cingulum Mid	R	15.91	10	26	40		Front Inf Tri	R	15.5	50	26	24		Parietal Sup	R	14.99	18	-54	56
Temporal Mid	R	17.99	50	2	-24		Temporal Mid	L	16.56	-46	-62	16		Occipital Mid	L	15.9	-46	-70	16		Front Inf Ope	L	15.5	-46	10	8		Temporal Inf	R	14.98	58	-14	-32
Temporal Inf	L	17.98	-54	-38	-24		Cuneus	L	16.56	-14	-86	16		Occipital Inf	L	15.9	-30	-78	-8		Front Inf Ope	R	15.5	50	10	24		Angular	L	14.98	-46	-54	32
Cuneus	R	17.98	10	-86	16		Supp Motor Ar	R	16.56	2	-14	72		Front Mid	R	15.89	34	34	24		Temporal Mid	L	15.5	-62	-14	-24		Precentral	L	14.97	-46	-6	32
Temporal Mid	R	17.97	66	-38	-8		Temporal Inf	L	16.55	-38	-6	-32		Front Inf Ope	R	15.88	58	18	8		Cingulum Ant	R	15.49	10	42	0		Postcentral	R	14.97	66	-14	24
Front Mid	L	17.97	-30	42	8		Tempr Pol Mid	L	16.55	-54	10	-24		Temporal Inf	L	15.86	-46	-62	-8		Lingual	L	15.49	-22	-78	-16		Precentral	R	14.96	50	2	40
Supp Motor Ar	L	17.96	-6	-6	64		Front Mid	R	16.54	42	10	40		Front Mid	R	15.86	42	26	32		Temporal Inf	R	15.48	50	-6	-32		Supp Motor Ar	L	14.95	-6	2	72
Supp Motor Ar	L	17.96	-6	18	56		Temporal Mid	R	16.52	50	-54	0		ParaHippocamp	R	15.86	26	2	-32		Occipital Sup	L	15.48	-14	-86	8		Parietal Inf	R	14.94	42	-54	48
Angular	L	17.95	-46	-62	24		Tempr Pol Sup	R	16.52	42	10	-24		Postcentral	L	15.86	-30	-38	48		Ventr Med PFC	R	15.48	10	42	-8		Temporal Sup	L	14.94	-62	-30	8
Angular	R	17.95	58	-62	24		Fusiform	L	16.52	-22	-78	-8		Frontal Sup	L	15.85	-14	34	32		Precuneus	R	15.47	2	-54	56		Front Mid	R	14.94	42	26	32
Tempr Pol Sup	L	17.95	-30	18	-32		Front Sup Med	L	16.5	-6	34	48		Parietal Sup	R	15.85	34	-54	56		Tempr Pol Mid	R	15.47	42	10	-32		Fusiform	L	14.93	-38	-62	-16
Temporal Inf	L	17.95	-38	-6	-32		Postcentral	R	16.5	58	-14	40		Angular	R	15.85	50	-54	32		Postcentral	L	15.46	-62	-6	16		Postcentral	L	14.92	-62	-6	16
Temporal Mid	L	17.94	-46	-62	16		Front Mid	R	16.5	34	18	40		Occipital Mid	L	15.85	-38	-78	8		Precuneus	L	15.46	-14	-54	56		SupraMarginal	R	14.92	50	-30	40
Front Mid	R	17.94	26	26	32		Occipital Inf	L	16.5	-38	-62	-8		Precuneus	R	15.85	10	-46	64		Fusiform	R	15.45	26	-78	-16		Postcentral	R	14.91	42	-30	56
Postcentral	L	17.94	-62	-14	32		Ventr Med PFC	L	16.49	-6	50	-8		Front Inf Orb	R	15.84	34	34	-16		Rolandic Oper	R	15.44	58	2	16		Paracentr Lob	L	14.9	-14	-38	64
Tempr Pol Mid	L	17.93	-30	10	-40		ParaHippocamp	R	16.47	26	2	-32		Fusiform	R	15.84	34	-6	-32		Front Mid	R	15.44	26	26	32		Front Inf Tri	L	14.9	-46	18	16
Temporal Inf	R	17.93	58	-38	-16		Front Inf Tri	L	16.46	-38	34	0		Ventr Med PFC	R	15.83	10	42	-8		Front Inf Ope	R	15.44	58	10	16		SupraMarginal	R	14.9	58	-46	24
Insula	R	17.93	26	18	-16		Occipital Mid	R	16.46	34	-70	24		Calcarine	R	15.83	18	-86	8		Supp Motor Ar	R	15.44	2	18	64		Temporal Sup	R	14.89	66	-6	0
Tempr Pol Mid	R	17.93	26	2	-40		Precentral	R	16.45	34	-22	56		Temporal Mid	L	15.81	-46	-62	8		Parietal Inf	L	15.44	-46	-38	40		Temporal Inf	R	14.89	58	-6	-32
Temporal Mid	L	17.92	-54	2	-16		Front Mid	L	16.45	-30	18	40		Supp Motor Ar	R	15.81	2	10	64		Precentral	R	15.43	50	-6	40		Paracentr Lob	R	14.87	10	-22	72
Calcarine	R	17.92	10	-86	0		Front Mid Orb	L	16.45	-30	42	-8		Calcarine	L	15.8	-6	-94	-8		Angular	R	15.43	50	-54	24		Front Sup Med	L	14.86	-6	42	24
Occipital Mid	L	17.92	-30	-78	24		Paracentr Lob	L	16.44	-6	-22	72		Front Mid	L	15.79	-30	10	40		Supp Motor Ar	R	15.42	10	2	72		Calcarine	R	14.86	18	-86	8
ParaHippocamp	R	17.92	26	10	-32		Fusiform	R	16.44	42	-54	-24		Temporal Mid	L	15.78	-46	-62	16		Cingulum Ant	R	15.42	10	42	8		Temporal Inf	L	14.86	-46	-54	-24
Paracentr Lob	R	17.91	2	-38	64		Temporal Mid	L	16.44	-46	2	-32		Temporal Mid	L	15.78	-46	-62	0		Occipital Mid	R	15.41	34	-70	24		Precentral	L	14.86	-46	2	32
Precentral	R	17.9	50	-14	40		Precuneus	L	16.44	-6	-70	48		Occipital Mid	L	15.78	-22	-86	0		Postcentral	R	15.41	50	-30	48		Rolandic Oper	R	14.86	66	-6	8
SupraMarginal	R	17.9	66	-38	24		Precuneus	R	16.43	2	-62	56		Cuneus	R	15.76	10	-86	16		Precuneus	L	15.4	-6	-54	56		Tempr Pol Sup	L	14.85	-54	10	-16
Fusiform	R	17.9	34	-70	-16		Tempr Pol Mid	R	16.43	58	2	-16		Paracentr Lob	L	15.76	-14	-22	64		Fusiform	R	15.4	34	-70	-16		Paracentr Lob	L	14.85	-6	-30	72
Cuneus	L	17.89	-14	-86	16		Temporal Mid	L	16.43	-46	-62	8		Front Mid	R	15.76	26	26	32		Front Mid	R	15.4	34	34	32		Tempr Pol Sup	R	14.84	50	18	-24
Temporal Mid	L	17.89	-46	-62	0		Temporal Mid	R	16.42	50	-54	8		Front Med Orb	R	15.76	2	42	-16		Temporal Mid	L	15.4	-46	-62	8		Tempr Pol Sup	L	14.84	-54	10	-8
Front Inf Tri	L	17.89	-38	26	24		Precentral	L	16.42	-46	2	40		Precuneus	L	15.76	-6	-54	64		Temporal Mid	L	15.4	-54	-46	8		Precentral	R	14.83	58	2	32
Occipital Sup	R	17.89	26	-78	16		Temporal Inf	R	16.42	50	-54	-8		Parietal Inf	L	15.76	-46	-38	40		Temporal Inf	L	15.38	-54	-22	-32		Temporal Sup	L	14.83	-62	2	0
Temporal Inf	R	17.88	34	2	-40		Frontal Sup	L	16.42	-22	34	32		Postcentral	L	15.76	-46	-14	40		Front Inf Tri	R	15.38	50	26	8		Fusiform	R	14.83	42	-46	-24
Front Inf Tri	L	17.88	-38	34	8		Supp Motor Ar	R	16.41	2	10	64		Temporal Mid	R	15.75	66	-30	-16		Rolandic Oper	R	15.37	66	-6	8		Temporal Mid	L	14.83	-54	-38	-8
Front Inf Tri	L	17.87	-38	26	0		Tempr Pol Mid	L	16.41	-38	10	-32		Occipital Sup	R	15.75	26	-78	24		Postcentral	R	15.37	42	-38	56		Temporal Mid	L	14.83	-62	-30	0
SupraMarginal	R	17.85	58	-46	24		Precuneus	L	16.4	-6	-46	64		Insula	L	15.75	-30	26	-8		Parietal Inf	L	15.37	-38	-54	40		Occipital Sup	L	14.82	-14	-86	8
Supp Motor Ar	R	17.85	10	18	48		SupraMarginal	R	16.4	50	-38	40		Parietal Sup	L	15.74	-30	-62	48		Postcentral	L	15.36	-46	-22	40		Cingulum Post	L	14.82	-6	-38	16
Temporal Inf	R	17.85	58	-30	-24		Front Inf Ope	L	16.4	-54	10	24		Paracentr Lob	L	15.74	-14	-30	64		Postcentral	R	15.35	34	-30	56		Precentral	L	14.81	-38	2	40
Front Inf Orb	L	17.84	-46	18	-8		Temporal Mid	L	16.39	-54	-14	-16		SupraMarginal	L	15.74	-54	-46	24		Front Inf Tri	R	15.35	42	34	24		Angular	R	14.8	26	-62	48
Occipital Mid	R	17.84	34	-70	24		Temporal Inf	L	16.39	-38	-14	-32		Precuneus	R	15.74	10	-62	56		SupraMarginal	L	15.35	-54	-46	24		Occipital Sup	R	14.8	26	-70	32
Precuneus	L	17.84	-6	-54	56		Precuneus	L	16.38	-14	-62	56		Temporal Sup	R	15.73	58	-46	16		Front Sup Med	L	15.35	-6	42	32		Frontal Sup	L	14.8	-14	18	48
Precentral	R	17.84	42	-14	48		Parietal Sup	L	16.37	-22	-70	40		Precentral	L	15.72	-38	-14	48		Parietal Inf	L	15.33	-38	-38	48		Occipital Inf	L	14.8	-38	-62	-8
Frontal Sup	R	17.83	26	18	40		Rolandic Oper	L	16.37	-62	-6	8		Precentral	R	15.72	50	2	40		SupraMarginal	R	15.32	50	-38	40		Parietal Inf	L	14.79	-46	-30	40
Front Sup Med	L	17.83	-6	50	8		Precentral	R	16.37	66	2	24		Precuneus	R	15.71	18	-70	40		Temporal Mid	L	15.32	-62	-38	0		Front Mid	L	14.79	-30	10	40
Temporal Inf	L	17.83	-38	2	-32		Angular	R	16.36	34	-54	40		Front Inf Tri	R	15.71	50	26	16		Paracentr Lob	R	15.31	10	-30	72		Tempr Pol Sup	R	14.79	34	18	-32
Front Inf Tri	R	17.83	42	34	16		Front Mid	L	16.36	-22	42	24		Postcentral	R	15.71	42	-30	48		Calcarine	R	15.31	10	-86	8		Front Sup Orb	R	14.79	18	42	-16
Temporal Mid	R	17.83	58	-6	-24		Precentral	L	16.36	-54	2	32		Temporal Inf	L	15.7	-54	-38	-24		Precuneus	R	15.31	2	-46	64		Front Inf Orb	R	14.79	34	34	-8
Lingual	L	17.82	-14	-86	-8		Front Inf Tri	L	16.36	-46	34	16		Frontal Sup	L	15.7	-14	26	40		Tempr Pol Sup	L	15.3	-54	10	-8		Occipital Sup	L	14.79	-22	-78	24
Fusiform	L	17.82	-30	-6	-40		Temporal Inf	L	16.35	-46	-38	-24		Insula	L	15.69	-38	10	-8		Precentral	R	15.3	50	10	32		Front Mid	R	14.78	34	34	32
Postcentral	R	17.81	66	-6	32		Front Inf Tri	R	16.35	50	26	0		Front Inf Orb	R	15.69	42	34	-8		Temporal Inf	L	15.29	-62	-38	-16		Thalamus	L	14.77	-6	-22	16
Postcentral	R	17.8	34	-38	56		Postcentral	L	16.35	-62	-6	16		Front Inf Orb	R	15.69	50	26	-8		Temporal Inf	R	15.29	50	-14	-32		Frontal Sup	L	14.76	-22	2	48
Tempr Pol Sup	L	17.78	-46	10	-24		Paracentr Lob	R	16.34	2	-30	72		Front Inf Ope	R	15.68	58	18	16		SupraMarginal	R	15.29	58	-46	24		Front Sup Orb	R	14.76	10	42	-24
Temporal Inf	L	17.78	-46	-62	-8		Tempr Pol Sup	R	16.34	58	10	-8		Angular	L	15.68	-46	-62	24		Precuneus	R	15.29	10	-54	56		Front Inf Ope	L	14.76	-38	18	32
Front Inf Orb	L	17.78	-30	34	-8		Supp Motor Ar	L	16.33	-6	10	64		Temporal Inf	L	15.68	-54	-54	-16		Front Mid	L	15.28	-30	18	32		Parietal Sup	R	14.76	18	-62	48
Parietal Inf	L	17.78	-54	-38	40		Frontal Sup	R	16.33	26	2	48		Supp Motor Ar	R	15.68	10	18	48		Precentral	L	15.28	-54	2	16		Tempr Pol Mid	L	14.75	-22	10	-40
Frontal Sup	L	17.78	-14	34	32		Precentral	R	16.33	34	-14	56		Occipital Mid	L	15.68	-38	-78	16		Precentral	R	15.28	34	-22	56		Fusiform	L	14.74	-30	2	-40
Tempr Pol Sup	L	17.77	-54	10	-16		Front Mid Orb	L	16.33	-22	50	-16		Angular	L	15.68	-46	-54	24		Cuneus	R	15.27	2	-86	16		Angular	R	14.74	34	-62	48
Temporal Mid	L	17.76	-46	-6	-24		Parietal Sup	L	16.33	-22	-54	56		Front Sup Med	L	15.67	-6	50	16		Front Mid	L	15.27	-30	10	40		Frontal Sup	R	14.74	26	2	48
Tempr Pol Mid	R	17.76	26	18	-40		Front Med Orb	R	16.33	2	42	-24		Front Mid	R	15.67	50	18	40		Temporal Inf	L	15.27	-62	-46	-16		Cuneus	R	14.73	10	-86	16
Temporal Inf	R	17.75	50	-54	-8		Angular	L	16.32	-46	-62	24		Front Mid	R	15.67	42	10	48		Parietal Sup	R	15.27	18	-54	56		Front Inf Orb	R	14.72	50	26	-8
Temporal Mid	L	17.75	-46	2	-24		Occipital Inf	R	16.32	42	-62	-16		Front Inf Tri	R	15.67	42	34	24		Temporal Sup	L	15.26	-54	-46	16		Rolandic Oper	L	14.71	-54	10	0
Front Inf Orb	R	17.74	26	26	-16		Front Inf Tri	R	16.32	42	34	8		Parietal Inf	R	15.66	42	-46	48		Front Sup Med	R	15.26	2	26	56		Occipital Mid	L	14.71	-38	-62	0
Front Inf Ope	L	17.73	-54	10	24		Frontal Sup	L	16.32	-14	42	40		Precuneus	L	15.66	-14	-62	56		Cingulum Ant	L	15.26	-14	34	24		Front Inf Tri	L	14.71	-46	18	24
Front Inf Orb	L	17.72	-38	18	-16		Precentral	L	16.32	-38	10	40		Fusiform	R	15.66	42	-14	-32		Postcentral	L	15.26	-38	-30	48		Angular	L	14.7	-46	-62	24
Tempr Pol Mid	L	17.72	-30	18	-40		Parietal Sup	R	16.31	18	-62	48		Cingulum Ant	R	15.66	10	42	0		Temporal Mid	L	15.26	-54	2	-24		Tempr Pol Mid	R	14.7	26	18	-40
Insula	R	17.7	34	18	-16		Front Sup Med	L	16.3	-6	26	56		Precentral	R	15.66	42	-6	48		Frontal Sup	R	15.25	18	2	56		Frontal Sup	L	14.69	-14	10	56
Parietal Inf	L	17.7	-54	-30	48		Parietal Sup	R	16.29	26	-54	48		Front Inf Ope	L	15.66	-46	10	8		Front Inf Orb	L	15.24	-30	34	-8		Front Med Orb	R	14.69	2	42	-24
Tempr Pol Sup	R	17.7	42	10	-24		Temporal Mid	R	16.29	66	-22	-16		Front Inf Tri	R	15.65	50	26	0		Temporal Sup	L	15.23	-62	2	0		Cuneus	R	14.69	2	-86	16
Temporal Mid	L	17.7	-46	-62	8		Temporal Inf	L	16.29	-54	-46	-16		Front Med Orb	R	15.64	10	42	-16		Angular	L	15.22	-46	-70	24		Temporal Inf	L	14.68	-46	-54	-8
SupraMarginal	R	17.69	58	-38	32		Front Inf Orb	R	16.29	34	34	-8		Tempr Pol Sup	L	15.64	-22	10	-32		Temporal Sup	R	15.22	66	-6	0		Front Mid	R	14.68	42	18	40
Supp Motor Ar	R	17.69	2	2	64		Frontal Sup	L	16.29	-22	26	40		Postcentral	L	15.63	-22	-46	56		Cuneus	R	15.22	2	-78	32		Temporal Inf	L	14.68	-62	-22	-24
Front Inf Orb	R	17.69	42	26	-8		Parietal Inf	L	16.29	-38	-46	48		Fusiform	R	15.63	34	-70	-16		Frontal Sup	R	15.22	18	10	48		Precentral	R	14.67	18	-30	64
Precentral	R	17.69	50	-6	40		Postcentral	L	16.28	-62	-14	32		SupraMarginal	R	15.63	66	-22	32		Parietal Sup	R	15.21	42	-46	56		Temporal Inf	R	14.67	42	-62	-8
Front Inf Orb	R	17.69	42	18	-16		Paracentr Lob	L	16.28	-6	-14	72		SupraMarginal	L	15.62	-46	-46	32		Temporal Inf	R	15.21	58	-22	-24		Temporal Mid	L	14.66	-62	-6	-24
Front Mid	R	17.69	42	10	40		Precentral	R	16.28	34	2	48		Occipital Mid	R	15.62	42	-70	32		Precuneus	L	15.2	-6	-62	48		Occipital Mid	R	14.66	34	-70	24
Temporal Mid	R	17.69	58	-46	-8		Cuneus	R	16.28	2	-86	16		Temporal Mid	R	15.62	58	-54	0		Tempr Pol Mid	R	15.2	26	18	-40		Parietal Sup	R	14.65	34	-54	56
Supp Motor Ar	L	17.68	-6	2	64		Front Inf Orb	L	16.28	-30	26	-24		Occipital Mid	R	15.62	34	-78	16		Temporal Inf	R	15.2	58	-38	-16		Calcarine	L	14.65	-6	-86	-8
Cuneus	L	17.68	-6	-86	24		Parietal Sup	L	16.27	-30	-62	48		Tempr Pol Sup	R	15.62	58	10	-16		Occipital Mid	L	15.2	-46	-70	16		Temporal Inf	R	14.65	66	-30	-24
Front Inf Orb	R	17.68	26	34	-16		Parietal Inf	L	16.25	-46	-46	40		Angular	L	15.6	-38	-62	40		Fusiform	L	15.19	-46	-62	-16		Front Inf Tri	R	14.65	58	26	16
Temporal Mid	R	17.68	58	-54	8		Front Inf Orb	L	16.25	-30	34	-16		Postcentral	R	15.6	26	-30	56		Precentral	L	15.18	-30	-6	48		Parietal Sup	L	14.65	-22	-70	40
Parietal Inf	L	17.68	-46	-46	48		Temporal Mid	L	16.25	-46	-14	-24		Parietal Sup	L	15.59	-22	-62	56		Front Mid	L	15.18	-22	18	40		Temporal Mid	R	14.64	42	-62	0
SupraMarginal	L	17.67	-62	-30	40		Front Sup Med	L	16.25	-6	42	40		ParaHippocamp	R	15.57	26	10	-32		Frontal Sup	L	15.18	-14	18	48		Precentral	L	14.64	-30	-30	56
Temporal Inf	R	17.67	66	-22	-24		Temporal Inf	L	16.25	-46	-54	-16		Occipital Sup	L	15.56	-22	-78	32		Front Med Orb	R	15.17	10	42	-16		Front Inf Tri	R	14.64	42	34	16
Temporal Mid	L	17.67	-54	-54	16		Parietal Inf	R	16.25	42	-46	40		Temporal Mid	L	15.56	-54	-54	0		Thalamus	L	15.17	-6	-22	16		Front Inf Orb	R	14.64	42	26	-16
Occipital Mid	L	17.66	-38	-78	24		Front Inf Orb	L	16.25	-38	26	-8		SupraMarginal	R	15.56	58	-46	32		Front Inf Orb	R	15.17	34	34	-8		Front Inf Orb	L	14.63	-30	26	-16
Front Inf Tri	R	17.66	42	34	8		Tempr Pol Sup	L	16.24	-30	18	-32		Supp Motor Ar	R	15.55	2	2	72		Tempr Pol Sup	L	15.17	-46	10	-24		Postcentral	R	14.63	42	-38	64
Cingulum Ant	R	17.66	2	50	8		SupraMarginal	R	16.24	58	-46	24		Calcarine	L	15.55	-6	-94	8		Rolandic Oper	L	15.16	-62	2	8		Temporal Inf	L	14.63	-54	-30	-24
Supp Motor Ar	R	17.66	10	-6	56		Front Sup Med	R	16.24	2	42	32		Angular	R	15.55	50	-62	32		Cuneus	L	15.16	-14	-86	16		Fusiform	L	14.62	-38	-6	-40
Parietal Sup	L	17.65	-14	-62	48		Temporal Mid	R	16.24	42	-70	8		Temporal Mid	L	15.54	-62	-54	-8		Tempr Pol Sup	L	15.15	-54	10	-16		SupraMarginal	L	14.62	-54	-38	24
Cuneus	R	17.65	10	-78	32		Frontal Sup	L	16.23	-14	50	24		Cingulum Ant	R	15.54	10	42	8		Temporal Mid	R	15.15	50	-62	8		Postcentral	R	14.62	66	-14	32
Front Inf Ope	R	17.65	50	18	32		Postcentral	L	16.22	-22	-38	56		Occipital Mid	R	15.53	34	-78	24		Temporal Mid	R	15.15	50	2	-32		Front Mid	L	14.62	-30	34	16
Postcentral	R	17.65	50	-30	48		Postcentral	L	16.22	-22	-46	56		Paracentr Lob	L	15.53	-6	-38	72		Front Inf Ope	L	15.14	-46	10	16		Temporal Mid	L	14.62	-46	2	-32
Tempr Pol Sup	R	17.64	50	10	-16		Tempr Pol Sup	L	16.21	-46	18	-24		Tempr Pol Sup	L	15.53	-30	10	-24		Parietal Sup	L	15.14	-22	-70	40		Cuneus	L	14.61	-6	-86	16
Temporal Inf	R	17.64	58	-14	-32		Cingulum Ant	R	16.21	10	42	0		Postcentral	R	15.53	42	-22	48		Precuneus	R	15.14	2	-70	40		Precuneus	R	14.6	10	-54	56
Angular	R	17.63	50	-62	32		Front Inf Ope	R	16.2	50	18	32		Parietal Sup	L	15.52	-30	-46	56		Rolandic Oper	L	15.14	-54	10	0		Temporal Inf	R	14.6	50	-54	-16
Occipital Inf	R	17.63	42	-62	-16		Temporal Mid	L	16.2	-62	-46	-8		Postcentral	R	15.52	34	-38	56		Temporal Mid	R	15.13	50	-62	16		Frontal Sup	L	14.59	-14	26	40
Frontal Sup	L	17.63	-14	26	40		Front Mid	L	16.2	-46	26	32		Occipital Mid	L	15.52	-30	-78	24		Temporal Mid	R	15.13	66	-30	-16		Parietal Inf	L	14.59	-38	-46	48
Tempr Pol Sup	R	17.63	34	10	-32		Frontal Sup	R	16.2	26	18	40		Parietal Sup	L	15.51	-14	-70	48		Lingual	R	15.13	18	-86	-8		Postcentral	R	14.58	58	-14	40
Front Mid	R	17.62	26	10	48		Frontal Sup	L	16.19	-22	50	8		Fusiform	L	15.51	-38	-70	-16		Front Sup Med	R	15.12	10	26	48		Precentral	R	14.58	58	2	24
Parietal Inf	L	17.62	-54	-38	48		SupraMarginal	R	16.19	58	-22	40		Front Sup Med	L	15.5	-6	50	24		Front Inf Tri	R	15.12	50	34	16		Supp Motor Ar	R	14.58	10	-14	72
Occipital Inf	L	17.62	-30	-78	-8		Precentral	L	16.19	-38	-6	48		Supp Motor Ar	L	15.5	-6	18	56		Precentral	L	15.12	-46	-6	40		Front Mid	R	14.58	34	26	40
Front Inf Orb	R	17.61	26	18	-24		Paracentr Lob	L	16.18	-6	-30	72		Occipital Inf	L	15.49	-38	-70	-8		Precentral	R	15.11	34	2	48		Angular	L	14.58	-38	-62	40
Front Sup Med	L	17.61	-6	50	16		Front Inf Tri	R	16.17	42	34	16		Tempr Pol Mid	R	15.49	50	10	-24		Occipital Mid	L	15.1	-38	-70	32		Parietal Inf	L	14.57	-46	-38	40
Angular	R	17.6	58	-54	24		Tempr Pol Mid	L	16.17	-22	10	-40		Fusiform	L	15.48	-46	-62	-16		Precentral	R	15.1	18	-22	64		Precentral	R	14.57	58	-6	40
Tempr Pol Mid	R	17.6	26	10	-40		Supp Motor Ar	R	16.17	2	-6	72		Precuneus	L	15.48	-6	-78	40		Parietal Sup	L	15.1	-14	-70	40		Front Inf Tri	R	14.56	58	26	0
Tempr Pol Mid	L	17.6	-38	10	-32		Tempr Pol Sup	R	16.17	50	18	-16		Parietal Sup	L	15.48	-22	-70	48		Precuneus	R	15.1	10	-62	48		Precentral	R	14.54	42	2	48
Precuneus	L	17.59	-14	-54	56		Front Inf Orb	R	16.17	26	18	-24		Rolandic Oper	L	15.48	-54	2	8		Postcentral	R	15.1	18	-38	64		SupraMarginal	L	14.54	-54	-46	24
Frontal Sup	L	17.59	-22	50	0		Angular	R	16.17	42	-62	32		Insula	L	15.47	-30	18	-16		Parietal Inf	L	15.09	-46	-46	40		Front Med Orb	L	14.54	-6	42	-16
Temporal Mid	R	17.59	66	-46	8		Fusiform	L	16.17	-22	2	-40		Paracentr Lob	L	15.47	-14	-38	64		Occipital Inf	R	15.09	42	-62	-16		Precuneus	R	14.53	10	-62	48
Front Inf Tri	R	17.58	50	26	16		Precentral	R	16.16	50	2	40		Postcentral	L	15.47	-22	-38	56		Precuneus	R	15.09	2	-62	48		Front Mid	L	14.52	-22	18	40
Tempr Pol Sup	R	17.58	26	18	-32		SupraMarginal	R	16.14	50	-46	32		Insula	L	15.47	-38	18	0		Front Inf Orb	R	15.09	42	26	-16		Fusiform	R	14.52	26	-78	-16
Front Inf Tri	R	17.58	50	26	24		Occipital Sup	R	16.14	26	-62	40		Angular	R	15.46	42	-62	48		Front Inf Tri	L	15.08	-30	34	0		Supp Motor Ar	L	14.51	-14	2	64
Postcentral	L	17.58	-22	-38	56		Ventr Med PFC	R	16.13	10	42	-8		Parietal Inf	L	15.46	-38	-38	48		Cingulum Ant	R	15.08	10	42	16		Paracentr Lob	R	14.51	10	-30	72
Parietal Inf	R	17.57	50	-38	48		Occipital Mid	L	16.13	-30	-78	24		Lingual	R	15.45	18	-86	-8		Precentral	R	15.08	42	-6	48		Tempr Pol Mid	L	14.5	-38	10	-32
Postcentral	L	17.57	-62	-6	32		Front Inf Orb	R	16.13	50	26	-8		Front Inf Tri	R	15.44	50	26	24		Frontal Sup	L	15.08	-14	10	56		Tempr Pol Mid	R	14.5	50	10	-32
Precuneus	R	17.56	10	-70	40		Front Mid	R	16.13	34	34	24		Paracentr Lob	R	15.44	10	-22	72		Parietal Inf	R	15.08	50	-38	48		Temporal Sup	L	14.5	-62	-30	16
Frontal Sup	R	17.56	18	10	48		Cuneus	R	16.13	18	-78	24		Occipital Sup	R	15.43	26	-70	40		Front Inf Tri	R	15.08	42	34	0		Front Inf Tri	L	14.5	-38	26	0
Temporal Inf	R	17.55	42	-70	-8		Temporal Inf	R	16.12	50	-54	-16		Parietal Sup	L	15.43	-30	-54	56		Front Sup Med	R	15.08	2	34	48		Cingulum Ant	R	14.5	10	42	24
Angular	L	17.55	-46	-70	24		Frontal Sup	L	16.12	-22	58	0		Front Inf Tri	R	15.43	50	26	8		Front Sup Orb	R	15.07	18	42	-16		Temporal Mid	L	14.49	-46	-62	16
Temporal Inf	L	17.55	-46	-22	-32		Front Inf Tri	R	16.12	50	26	16		Front Inf Orb	R	15.42	34	26	-24		Fusiform	R	15.07	42	-46	-24		Temporal Mid	L	14.49	-46	-54	0
Front Inf Ope	L	17.55	-62	10	16		Postcentral	L	16.12	-62	-6	24		Rolandic Oper	L	15.42	-62	-6	8		Front Med Orb	R	15.07	2	42	-16		Lingual	R	14.49	18	-86	-8
Front Inf Tri	L	17.55	-54	18	16		Front Inf Orb	R	16.12	34	26	-16		Temporal Mid	L	15.42	-62	-46	-8		Temporal Mid	L	15.06	-62	2	-16		Precentral	R	14.49	18	-22	64
Temporal Mid	L	17.55	-54	-14	-24		Cuneus	L	16.11	-6	-86	24		Temporal Inf	L	15.42	-54	-46	-24		Front Mid	R	15.06	42	34	32		Frontal Sup	R	14.48	26	18	40
Precentral	R	17.55	58	10	32		Tempr Pol Mid	L	16.11	-46	10	-32		Front Sup Med	L	15.41	-6	50	8		Precuneus	R	15.06	10	-70	40		Temporal Inf	R	14.48	34	2	-40
Cuneus	R	17.55	18	-78	24		Front Sup Med	L	16.1	-14	58	0		Calcarine	R	15.41	2	-94	-8		Front Sup Med	L	15.05	-6	50	16		Precentral	R	14.47	42	-22	56
Front Mid Orb	R	17.54	26	42	-16		Temporal Mid	R	16.1	66	-14	-16		Precuneus	R	15.41	2	-46	72		Paracentr Lob	R	15.05	2	-38	72		Temporal Mid	L	14.47	-62	-30	-8
Front Mid	R	17.53	34	26	32		Occipital Mid	L	16.1	-38	-70	0		Front Mid	R	15.41	50	18	48		Angular	L	15.04	-46	-62	32		Postcentral	L	14.47	-54	-6	24
Angular	L	17.52	-38	-62	40		Rolandic Oper	L	16.09	-62	2	8		Angular	L	15.41	-46	-54	32		Front Inf Orb	L	15.04	-30	26	-16		Fusiform	R	14.46	34	-6	-40
Temporal Mid	R	17.52	50	2	-32		Tempr Pol Mid	R	16.09	42	2	-32		Front Inf Tri	L	15.4	-30	34	8		Precentral	R	15.04	18	-30	64		Front Inf Tri	R	14.45	42	34	8
Precentral	R	17.51	34	-14	56		Front Mid	L	16.08	-30	42	16		Tempr Pol Sup	R	15.4	42	18	-24		Paracentr Lob	L	15.03	-14	-38	64		Fusiform	L	14.44	-30	-70	-8
Cingulum Ant	R	17.51	10	42	24		Front Sup Med	L	16.08	-6	50	32		Front Mid	R	15.4	34	10	48		Front Mid	R	15.02	50	26	32		Front Inf Tri	L	14.44	-46	18	0
Front Inf Orb	R	17.51	50	18	-8		Paracentr Lob	L	16.08	-14	-30	64		Supp Motor Ar	R	15.39	10	10	56		Front Inf Orb	L	15.01	-46	18	-8		Precentral	L	14.44	-54	2	16
Postcentral	L	17.5	-54	-14	40		Parietal Sup	R	16.08	18	-54	56		Supp Motor Ar	L	15.39	-14	-14	64		Temporal Inf	R	15.01	58	-54	-8		Occipital Mid	L	14.44	-38	-70	8
Front Mid	R	17.5	34	18	40		Temporal Inf	R	16.07	58	-30	-24		Fusiform	L	15.39	-30	-78	-16		Fusiform	L	15.01	-38	-6	-40		Precentral	R	14.43	26	-14	56
SupraMarginal	R	17.5	66	-22	32		Temporal Mid	L	16.06	-62	-14	-8		Postcentral	L	15.38	-62	-6	24		Parietal Sup	R	15	18	-62	48		Rolandic Oper	R	14.43	58	2	16
Front Sup Orb	L	17.5	-14	50	-16		Front Sup Med	L	16.05	-14	58	8		Cuneus	L	15.38	-6	-86	32		Front Inf Ope	R	15	58	18	16		Front Inf Orb	L	14.42	-46	18	-8
Front Inf Orb	L	17.5	-30	26	-24		Occipital Mid	L	16.05	-30	-70	40		Front Inf Tri	L	15.37	-30	34	0		Temporal Mid	R	14.99	50	-62	0		Occipital Sup	R	14.42	26	-78	24
Front Inf Orb	L	17.49	-30	26	-16		Front Sup Orb	L	16.04	-22	58	-8		Postcentral	L	15.37	-46	-30	48		Tempr Pol Mid	L	14.99	-22	10	-40		Temporal Mid	L	14.42	-54	-54	16
Front Sup Med	L	17.49	-14	50	0		Frontal Sup	L	16.04	-14	34	48		Temporal Mid	R	15.37	58	2	-24		Precuneus	R	14.99	10	-46	64		Fusiform	L	14.41	-22	-78	-8
Precentral	L	17.49	-54	2	32		Front Inf Tri	L	16.04	-54	18	24		Front Mid	R	15.37	42	26	40		Postcentral	L	14.99	-38	-22	48		Postcentral	R	14.41	26	-46	64
Front Mid	L	17.49	-30	10	40		Precuneus	R	16.03	2	-78	40		Temporal Mid	L	15.37	-46	-6	-16		Occipital Inf	L	14.98	-38	-70	-8		Precentral	L	14.4	-30	-6	48
SupraMarginal	L	17.49	-54	-46	32		Postcentral	L	16.03	-46	-14	48		Precentral	R	15.37	58	10	32		Postcentral	L	14.96	-54	-22	32		Front Inf Ope	L	14.4	-54	10	8
Angular	L	17.49	-46	-54	32		Precentral	R	16.03	50	-14	48		Tempr Pol Sup	L	15.36	-22	18	-32		Frontal Sup	R	14.96	26	2	48		Front Inf Ope	R	14.4	58	10	16
SupraMarginal	L	17.49	-62	-46	24		Front Inf Tri	L	16.03	-46	34	24		Calcarine	R	15.36	2	-94	0		Precentral	L	14.96	-14	-14	72		Precuneus	L	14.39	-6	-62	48
Tempr Pol Mid	R	17.48	34	10	-40		Parietal Inf	L	16.03	-46	-54	40		Occipital Mid	L	15.35	-38	-78	24		SupraMarginal	L	14.95	-54	-38	32		Temporal Inf	R	14.39	66	-38	-16
Cingulum Ant	L	17.48	-6	50	0		Occipital Mid	L	16.03	-30	-78	0		Precentral	R	15.35	42	-14	48		Angular	R	14.95	26	-62	48		Front Inf Tri	L	14.39	-38	26	24
Lingual	L	17.46	-22	-78	-16		Paracentr Lob	R	16.02	10	-38	64		SupraMarginal	R	15.35	66	-30	32		Precuneus	L	14.95	-6	-70	40		Precentral	R	14.39	34	-14	56
Precuneus	R	17.45	2	-54	56		Precentral	R	16.02	26	-22	56		Supp Motor Ar	R	15.35	10	-14	72		Parietal Inf	R	14.95	42	-54	48		Parietal Sup	R	14.39	18	-46	64
Front Inf Ope	R	17.45	50	18	0		Temporal Sup	L	16.01	-62	-6	0		Precentral	L	15.35	-30	-6	48		Fusiform	L	14.94	-38	-70	-16		Front Inf Orb	R	14.38	34	26	-24
Fusiform	R	17.44	26	-78	-8		Cingulum Ant	R	16.01	10	42	8		Temporal Sup	R	15.34	66	-46	16		Cuneus	L	14.94	-14	-78	32		Temporal Mid	R	14.38	50	-62	8
Tempr Pol Sup	L	17.43	-46	18	-16		Parietal Inf	L	16.01	-54	-22	40		Front Mid	R	15.34	34	26	40		Front Inf Tri	R	14.93	50	26	0		Temporal Inf	L	14.38	-54	-46	-24
Occipital Mid	L	17.41	-22	-86	0		SupraMarginal	R	16.01	66	-22	32		Front Mid	R	15.33	42	18	48		Fusiform	L	14.93	-30	2	-40		Occipital Mid	L	14.38	-38	-70	32
Angular	L	17.41	-46	-62	32		Front Mid	L	16	-38	34	32		Parietal Sup	R	15.33	26	-62	56		Temporal Inf	R	14.93	50	-62	-8		Occipital Mid	L	14.37	-38	-78	24
Occipital Mid	L	17.41	-38	-70	0		Frontal Sup	L	16	-14	10	56		Front Inf Tri	R	15.32	58	18	24		Precentral	L	14.93	-54	-6	32		Rolandic Oper	L	14.37	-62	2	8
Rolandic Oper	R	17.41	58	10	0		Fusiform	L	16	-30	-70	-16		Supp Motor Ar	L	15.31	-6	10	64		Temporal Mid	L	14.93	-62	-46	0		Temporal Mid	L	14.36	-62	2	-16
Tempr Pol Sup	L	17.4	-38	18	-24		Temporal Inf	L	15.99	-46	-6	-32		SupraMarginal	R	15.31	50	-38	40		Temporal Inf	L	14.92	-46	-62	-8		Angular	R	14.36	50	-54	24
Lingual	R	17.39	10	-86	-8		Supp Motor Ar	R	15.99	10	2	56		Cingulum Ant	R	15.3	10	42	16		Cuneus	L	14.92	-6	-78	32		Occipital Mid	R	14.36	34	-70	32
Front Sup Orb	L	17.38	-22	50	-8		Fusiform	L	15.99	-22	-6	-40		Temporal Inf	R	15.29	42	-6	-32		Supp Motor Ar	L	14.92	-14	2	64		Front Inf Tri	R	14.36	42	34	24
Temporal Mid	R	17.38	50	-62	0		Front Mid	R	15.99	42	18	40		Frontal Sup	L	15.28	-14	42	32		Frontal Sup	L	14.92	-14	26	40		Postcentral	L	14.36	-46	-22	40
Temporal Inf	R	17.38	50	-38	-24		Front Mid	L	15.99	-38	18	40		Front Inf Tri	L	15.28	-38	26	8		SupraMarginal	R	14.92	58	-38	32		Front Inf Tri	L	14.35	-46	18	8
Temporal Mid	R	17.38	50	-70	16		Postcentral	R	15.99	50	-22	48		Postcentral	R	15.28	10	-38	72		Angular	R	14.91	34	-62	48		Precuneus	L	14.35	-6	-54	56
Temporal Mid	R	17.37	50	-70	8		Temporal Mid	L	15.98	-70	-30	-8		Paracentr Lob	R	15.27	10	-30	72		Front Med Orb	L	14.91	-6	42	-16		Temporal Mid	L	14.33	-54	-46	-8
Front Mid	R	17.36	34	34	24		Precentral	R	15.98	58	-6	40		Temporal Mid	R	15.27	66	-46	-8		Cuneus	R	14.9	18	-78	24		Precuneus	R	14.33	2	-54	56
Occipital Mid	R	17.36	42	-70	24		Frontal Sup	L	15.97	-14	50	32		Precuneus	R	15.27	10	-70	48		Front Inf Tri	R	14.9	50	34	24		Temporal Mid	R	14.33	58	2	-32
Front Mid	R	17.35	34	10	48		Front Inf Tri	R	15.97	50	26	24		Occipital Mid	L	15.27	-30	-78	32		Temporal Inf	L	14.9	-54	-14	-32		Frontal Sup	R	14.33	18	10	48
Postcentral	L	17.35	-46	-14	48		Precentral	L	15.97	-38	-22	56		Supp Motor Ar	R	15.27	10	2	64		Temporal Mid	L	14.89	-46	-70	8		SupraMarginal	R	14.32	58	-38	32
Temporal Mid	R	17.35	58	-62	8		Front Inf Orb	R	15.97	26	34	-16		Precuneus	L	15.26	-14	-46	64		Postcentral	R	14.89	50	-22	48		Parietal Sup	R	14.32	42	-46	56
Supp Motor Ar	R	17.34	2	10	64		Parietal Inf	L	15.97	-54	-38	40		Angular	L	15.26	-46	-70	32		Parietal Sup	R	14.89	26	-54	56		Angular	R	14.31	42	-62	48
SupraMarginal	R	17.34	58	-46	32		Temporal Inf	L	15.97	-62	-38	-16		Temporal Inf	R	15.23	58	-46	-16		Front Mid	R	14.89	34	34	40		Occipital Mid	L	14.3	-30	-78	24
Temporal Inf	R	17.33	42	2	-40		SupraMarginal	L	15.96	-62	-46	24		Precentral	L	15.23	-46	-6	40		Precentral	L	14.88	-46	2	40		Temporal Mid	L	14.3	-54	-46	0
Front Inf Tri	R	17.33	58	18	24		Front Mid	L	15.96	-22	50	16		Cuneus	R	15.23	2	-86	24		Precentral	R	14.88	42	-22	56		Postcentral	R	14.29	26	-30	64
SupraMarginal	L	17.33	-62	-22	40		Front Inf Orb	L	15.96	-38	26	-16		Temporal Mid	L	15.23	-70	-38	0		Precentral	R	14.88	42	2	48		Postcentral	R	14.29	34	-30	64
Postcentral	L	17.33	-22	-46	56		Fusiform	L	15.96	-30	2	-40		Calcarine	R	15.22	18	-86	16		SupraMarginal	L	14.88	-54	-30	32		SupraMarginal	R	14.28	50	-46	32
Precuneus	R	17.32	10	-62	48		Lingual	L	15.96	-14	-86	-8		Temporal Inf	R	15.22	66	-38	-16		Precentral	L	14.87	-46	10	32		Postcentral	L	14.28	-54	-22	32
Postcentral	R	17.32	42	-38	56		Front Inf Tri	R	15.95	50	26	8		Temporal Mid	L	15.22	-62	-46	8		Angular	R	14.87	50	-54	32		Parietal Sup	L	14.28	-30	-62	48
Cingulum Ant	R	17.32	2	50	16		Occipital Sup	L	15.95	-14	-86	24		SupraMarginal	L	15.22	-62	-30	32		Temporal Mid	L	14.87	-62	-38	8		Occipital Inf	R	14.28	42	-62	-16
Precentral	L	17.3	-46	10	32		Precentral	R	15.94	58	10	32		Temporal Inf	L	15.22	-54	-30	-24		Occipital Sup	L	14.87	-22	-78	32		Front Mid	R	14.28	34	10	48
Parietal Inf	L	17.3	-54	-22	48		Front Inf Tri	L	15.94	-54	18	16		Fusiform	R	15.21	26	-78	-16		Temporal Inf	L	14.87	-62	-54	-16		Temporal Mid	R	14.28	50	-62	0
Supp Motor Ar	L	17.29	-6	10	64		Cingulum Mid	R	15.94	10	26	40		Fusiform	L	15.21	-22	-6	-40		Parietal Sup	L	14.87	-30	-46	56		Precuneus	R	14.27	2	-62	48
Occipital Mid	L	17.29	-46	-70	16		Temporal Mid	R	15.93	58	-14	-24		Frontal Sup	L	15.21	-14	18	48		Precentral	L	14.86	-54	2	24		Precuneus	R	14.27	10	-70	40
Precentral	L	17.29	-38	-6	48		Angular	L	15.93	-46	-70	24		Postcentral	R	15.2	26	-46	64		Precentral	R	14.86	50	2	40		Frontal Sup	R	14.26	18	-14	64
Precentral	L	17.28	-62	2	24		Front Mid	L	15.93	-38	26	40		Temporal Mid	L	15.2	-46	-70	8		Precuneus	L	14.85	-6	-46	64		Precentral	L	14.26	-46	10	32
Fusiform	R	17.28	42	-46	-24		Precentral	L	15.93	-30	-6	48		Precentral	L	15.2	-54	-6	32		Occipital Mid	L	14.85	-30	-70	40		Postcentral	L	14.26	-62	-22	24
Postcentral	L	17.28	-46	-30	56		Temporal Inf	R	15.93	50	-14	-32		Occipital Inf	R	15.19	34	-78	-8		Precuneus	R	14.85	18	-70	40		Fusiform	L	14.26	-30	-70	-16
Front Sup Med	L	17.28	-14	50	8		Postcentral	L	15.92	-54	-14	40		Temporal Inf	L	15.19	-38	-14	-32		Postcentral	L	14.84	-30	-38	56		Fusiform	R	14.26	42	-14	-40
Front Sup Med	R	17.27	2	50	0		Front Sup Orb	L	15.92	-14	58	-8		Front Mid	L	15.19	-22	18	40		Temporal Inf	R	14.84	50	-38	-24		Supp Motor Ar	R	14.26	10	-6	72
Temporal Inf	R	17.27	50	-62	-8		Temporal Mid	L	15.92	-70	-38	-8		Front Mid Orb	R	15.18	34	42	-16		Postcentral	L	14.83	-62	-22	24		Temporal Inf	L	14.25	-62	-38	-16
Frontal Sup	L	17.26	-14	18	48		Fusiform	R	15.92	34	-70	-16		Occipital Mid	R	15.18	34	-78	32		Temporal Mid	R	14.83	58	-54	16		Temporal Inf	L	14.25	-54	-14	-32
Front Sup Med	R	17.25	2	34	48		Angular	L	15.92	-54	-54	24		Tempr Pol Sup	R	15.17	26	18	-32		Temporal Mid	L	14.83	-46	-62	0		Angular	L	14.25	-46	-62	32
Front Inf Tri	L	17.24	-46	26	16		Front Mid	L	15.92	-38	42	8		Temporal Mid	R	15.17	42	-70	0		Front Sup Med	R	14.83	2	42	40		Front Inf Ope	R	14.25	50	18	32
Front Inf Orb	R	17.24	26	26	-24		Supp Motor Ar	L	15.91	-6	-6	72		Front Mid	R	15.17	50	10	48		Calcarine	R	14.83	18	-86	0		Postcentral	R	14.25	66	-6	32
Temporal Mid	L	17.23	-62	-54	8		Front Inf Ope	R	15.9	58	18	8		Precentral	R	15.16	50	10	40		Frontal Sup	R	14.82	18	-14	64		Parietal Sup	L	14.24	-14	-70	40
Tempr Pol Mid	R	17.23	34	18	-40		Parietal Sup	L	15.89	-22	-62	56		SupraMarginal	R	15.15	58	-46	24		Postcentral	L	14.81	-46	-14	40		Precuneus	L	14.23	-14	-46	64
Precuneus	R	17.22	10	-46	56		Front Mid	L	15.89	-30	26	40		Temporal Mid	L	15.15	-62	-30	-16		Tempr Pol Sup	R	14.81	50	18	-24		Occipital Mid	L	14.22	-30	-70	40
Temporal Inf	L	17.22	-38	2	-40		Temporal Mid	R	15.88	50	-62	8		Temporal Inf	L	15.14	-62	-54	-16		Parietal Inf	R	14.81	50	-54	40		Front Sup Med	L	14.22	-6	42	32
Parietal Inf	L	17.22	-54	-46	40		Cingulum Mid	R	15.88	10	34	32		Occipital Mid	L	15.14	-22	-86	16		Parietal Sup	L	14.81	-30	-54	56		Front Inf Tri	R	14.22	58	26	24
Temporal Inf	L	17.22	-54	-54	-16		Frontal Sup	L	15.88	-14	18	56		Precentral	L	15.14	-38	-6	48		Tempr Pol Mid	R	14.8	58	10	-24		Temporal Mid	R	14.22	58	-54	16
Front Inf Ope	L	17.21	-38	18	32		Temporal Inf	R	15.87	50	-6	-32		Front Inf Tri	R	15.14	50	34	24		Cuneus	R	14.8	10	-78	32		Temporal Mid	L	14.22	-62	-38	8
Front Sup Med	R	17.21	2	26	56		Temporal Inf	R	15.87	58	-38	-24		Occipital Inf	R	15.14	42	-62	-16		Temporal Mid	L	14.8	-46	2	-32		Precentral	R	14.22	50	-14	48
Occipital Inf	R	17.21	42	-70	-16		Occipital Mid	L	15.87	-46	-70	16		Cuneus	R	15.14	10	-78	32		Temporal Mid	L	14.8	-70	-30	-8		Front Mid Orb	L	14.21	-30	42	-8
Front Sup Med	R	17.2	2	42	40		SupraMarginal	R	15.87	58	-30	40		SupraMarginal	L	15.14	-62	-22	32		Front Sup Med	L	14.79	-6	50	8		Temporal Inf	R	14.2	50	-46	-24
Ventr Med PFC	L	17.2	-6	50	-8		Front Mid	L	15.87	-30	34	32		Front Inf Tri	R	15.14	50	42	8		Postcentral	R	14.79	66	-14	24		Front Sup Med	R	14.2	10	34	40
Front Sup Med	L	17.2	-6	50	24		ParaHippocamp	R	15.86	26	10	-32		Temporal Mid	R	15.14	50	-62	0		Cuneus	R	14.79	10	-86	16		Temporal Inf	R	14.18	58	-46	-16
Precuneus	L	17.2	-6	-46	64		Temporal Mid	L	15.86	-54	-54	8		Temporal Mid	L	15.13	-62	-22	-16		Postcentral	R	14.79	42	-30	56		Postcentral	L	14.17	-22	-38	64
Precuneus	R	17.19	2	-78	40		Supp Motor Ar	R	15.85	2	2	72		Front Mid	R	15.13	50	26	32		Angular	L	14.79	-46	-70	32		Postcentral	R	14.17	34	-46	64
Precentral	R	17.18	42	-6	48		Temporal Mid	L	15.85	-54	2	-32		Temporal Mid	L	15.12	-46	-14	-24		SupraMarginal	L	14.79	-62	-30	24		Temporal Inf	L	14.17	-54	-54	-16
Front Inf Orb	R	17.18	34	18	-24		Front Mid	R	15.85	42	26	32		SupraMarginal	L	15.12	-62	-38	32		Precentral	L	14.78	-30	2	48		Precentral	L	14.16	-38	-14	48
Fusiform	L	17.18	-46	-62	-16		Temporal Mid	L	15.84	-54	-54	0		Temporal Sup	L	15.12	-46	2	-8		Precentral	R	14.78	58	2	32		Tempr Pol Mid	R	14.16	34	10	-40
Frontal Sup	R	17.18	18	34	32		Occipital Mid	L	15.84	-38	-78	32		Temporal Sup	L	15.12	-54	-6	-8		Front Inf Orb	R	14.78	50	26	-8		Front Sup Med	R	14.16	2	34	48
Parietal Sup	L	17.17	-22	-62	48		Front Sup Orb	R	15.84	18	26	-24		Temporal Mid	L	15.11	-62	-46	0		Front Sup Med	L	14.78	-6	50	24		Temporal Inf	R	14.15	58	-38	-24
Frontal Sup	L	17.16	-22	50	8		Postcentral	L	15.83	-38	-30	56		Parietal Sup	R	15.11	34	-62	56		Front Mid	R	14.78	42	10	48		Precentral	R	14.15	42	-14	56
SupraMarginal	L	17.16	-62	-38	32		Postcentral	L	15.83	-22	-30	56		Precuneus	R	15.11	2	-78	40		Front Mid	R	14.77	34	10	48		Precuneus	R	14.14	10	-46	64
Temporal Mid	R	17.15	66	-14	-24		Front Mid	L	15.82	-30	42	24		Postcentral	R	15.11	34	-30	56		Parietal Sup	R	14.77	18	-46	64		Front Sup Med	R	14.14	2	26	56
Temporal Inf	L	17.15	-46	-54	-24		Temporal Mid	L	15.82	-62	-30	-16		SupraMarginal	R	15.1	66	-38	32		Front Sup Orb	L	14.76	-14	42	-24		Occipital Mid	L	14.14	-38	-78	16
Occipital Inf	L	17.15	-38	-70	-8		Front Sup Orb	R	15.82	18	42	-16		Temporal Inf	R	15.1	58	-38	-24		Tempr Pol Mid	L	14.76	-38	10	-32		Precentral	R	14.13	50	10	40
Precentral	L	17.15	-46	2	40		Postcentral	L	15.82	-54	-6	40		Cingulum Ant	L	15.09	-6	50	0		Parietal Inf	L	14.76	-38	-46	48		Supp Motor Ar	R	14.13	2	18	64
Tempr Pol Mid	R	17.15	42	10	-32		Front Sup Orb	R	15.81	18	34	-24		Supp Motor Ar	L	15.09	-6	2	72		Front Sup Med	R	14.76	10	34	40		Temporal Mid	L	14.12	-46	-62	8
Postcentral	L	17.14	-22	-30	56		Precentral	R	15.81	42	-22	56		Parietal Sup	R	15.08	18	-62	56		Postcentral	L	14.75	-54	-14	32		Front Inf Tri	L	14.12	-38	34	8
Temporal Inf	R	17.13	50	-6	-40		Front Inf Tri	L	15.81	-54	18	0		Temporal Inf	R	15.08	58	-54	-8		Front Mid Orb	L	14.75	-22	42	-16		Postcentral	R	14.12	66	-6	16
Front Mid	L	17.13	-30	26	32		Temporal Mid	R	15.81	58	-6	-24		Front Inf Tri	R	15.07	50	34	0		Front Mid	L	14.75	-22	10	48		Temporal Mid	L	14.12	-54	-54	8
Occipital Mid	L	17.13	-30	-70	40		Postcentral	L	15.81	-62	2	16		Parietal Inf	L	15.07	-38	-46	48		Temporal Mid	L	14.75	-54	-54	16		Precuneus	L	14.12	-6	-46	64
Temporal Inf	R	17.12	58	-6	-32		Paracentr Lob	R	15.8	2	-38	72		Front Inf Tri	L	15.06	-46	18	16		Front Mid	R	14.74	50	18	40		Calcarine	R	14.12	18	-86	16
Parietal Inf	L	17.12	-54	-46	48		Temporal Mid	L	15.8	-54	-6	-24		Precentral	R	15.06	58	-6	40		Temporal Sup	L	14.74	-62	-38	16		Front Mid	L	14.11	-30	26	32
Front Sup Med	R	17.12	10	34	40		Parietal Sup	L	15.8	-14	-70	48		Lingual	L	15.05	-14	-86	-16		Temporal Inf	R	14.74	34	2	-40		Temporal Inf	L	14.1	-54	-22	-32
Occipital Mid	L	17.12	-38	-78	16		Temporal Mid	L	15.8	-54	-54	16		Frontal Sup	R	15.05	26	2	48		Parietal Sup	L	14.73	-30	-62	48		Tempr Pol Sup	R	14.1	42	18	-32
Tempr Pol Mid	L	17.11	-46	10	-32		Temporal Mid	R	15.8	58	-62	16		Front Mid	R	15.05	34	34	32		Angular	L	14.73	-54	-54	24		Temporal Sup	L	14.09	-62	-38	16
Temporal Inf	L	17.11	-54	-46	-24		Front Mid	L	15.79	-22	42	32		Parietal Inf	R	15.05	50	-54	40		Fusiform	R	14.73	34	-6	-40		Front Sup Med	L	14.09	-6	26	56
Front Inf Ope	L	17.11	-62	10	8		Tempr Pol Mid	L	15.79	-38	18	-32		Front Inf Orb	L	15.05	-30	26	-16		Temporal Mid	R	14.72	66	-6	-24		Front Inf Tri	L	14.09	-38	34	0
Front Inf Orb	R	17.09	50	26	-8		Front Mid	L	15.79	-38	42	16		Parietal Inf	R	15.04	42	-54	48		Precentral	R	14.72	58	2	24		Front Sup Med	R	14.08	10	26	48
Parietal Inf	R	17.08	50	-54	40		Supp Motor Ar	R	15.78	10	-14	64		Postcentral	L	15.04	-46	-22	48		Precentral	R	14.72	26	-14	56		Front Mid	R	14.08	42	26	40
Occipital Sup	R	17.08	26	-70	32		Fusiform	L	15.78	-30	-6	-40		Parietal Sup	R	15.04	42	-46	56		Front Inf Orb	R	14.72	34	34	-16		Front Med Orb	L	14.08	-6	42	-24
Postcentral	L	17.08	-54	-6	40		Tempr Pol Mid	R	15.77	50	10	-24		Precentral	R	15.04	26	-22	56		Front Mid	R	14.72	50	26	40		Supp Motor Ar	L	14.08	-6	18	64
Temporal Mid	L	17.08	-46	2	-32		Temporal Mid	L	15.77	-62	2	-16		Postcentral	R	15.03	34	-46	64		Front Inf Ope	R	14.72	50	18	32		Frontal Sup	R	14.07	18	2	56
Angular	L	17.08	-46	-70	32		Temporal Mid	L	15.77	-46	-62	0		Front Med Orb	R	15.03	2	42	-24		Frontal Sup	L	14.71	-14	-6	72		SupraMarginal	R	14.06	66	-22	32
Temporal Mid	L	17.07	-62	-54	-8		Front Mid	L	15.77	-22	34	40		Front Inf Orb	L	15.03	-30	34	-8		Temporal Mid	R	14.7	66	-46	-8		Precuneus	R	14.06	2	-70	40
Temporal Inf	L	17.07	-46	-14	-32		Tempr Pol Mid	L	15.76	-30	10	-40		Front Inf Tri	L	15.02	-38	26	16		Front Mid	R	14.7	42	34	40		Parietal Sup	L	14.06	-22	-62	56
Supp Motor Ar	R	17.07	10	2	56		Temporal Sup	L	15.76	-62	2	0		Tempr Pol Mid	R	15.02	42	2	-32		Paracentr Lob	L	14.7	-14	-22	72		Precentral	L	14.06	-38	10	40
Tempr Pol Sup	R	17.07	50	18	-16		Supp Motor Ar	R	15.76	10	18	48		Angular	R	15.02	42	-70	40		Postcentral	L	14.68	-62	-14	24		Postcentral	R	14.05	50	-22	48
Paracentr Lob	L	17.07	-14	-38	64		SupraMarginal	L	15.76	-54	-46	32		Front Sup Orb	R	15.02	10	42	-24		Temporal Mid	L	14.68	-54	-54	0		Cingulum Ant	R	14.05	10	50	8
Tempr Pol Sup	R	17.07	34	18	-32		Cingulum Ant	R	15.75	10	42	16		Precuneus	L	15.02	-6	-46	72		Cingulum Ant	R	14.67	10	42	24		Tempr Pol Mid	L	14.04	-54	10	-24
Temporal Inf	L	17.07	-38	10	-40		Paracentr Lob	R	15.75	10	-30	64		Temporal Mid	L	15.01	-54	-14	-16		Parietal Inf	R	14.67	50	-46	40		Angular	L	14.04	-54	-54	24
Postcentral	L	17.06	-54	-30	56		Supp Motor Ar	R	15.75	10	-22	64		Temporal Inf	L	15.01	-54	-62	-8		Tempr Pol Sup	L	14.67	-30	18	-32		Front Mid	R	14.04	34	34	40
Temporal Mid	R	17.06	42	-70	0		Calcarine	R	15.75	18	-86	0		Angular	R	15.01	50	-62	40		Parietal Sup	L	14.67	-22	-62	56		Tempr Pol Sup	L	14.04	-38	18	-24
Occipital Mid	L	17.04	-22	-86	16		Front Inf Tri	R	15.75	42	34	0		Front Mid	R	15.01	42	42	8		Supp Motor Ar	R	14.66	10	18	64		Temporal Inf	L	14.04	-54	-6	-32
Precuneus	R	17.04	2	-70	48		Precentral	R	15.74	26	-14	56		Front Sup Med	L	15	-6	42	40		Thalamus	L	14.66	-6	-14	16		Supp Motor Ar	R	14.04	10	18	56
Temporal Inf	L	17.04	-62	-46	-16		Angular	R	15.74	58	-62	24		Frontal Sup	L	15	-22	2	48		Front Mid Orb	R	14.66	26	42	-16		Temporal Inf	L	14.04	-38	2	-40
Tempr Pol Sup	L	17.04	-46	18	-24		Angular	R	15.73	58	-54	24		Precuneus	R	15	2	-62	64		Precentral	R	14.66	34	-14	56		Cuneus	L	14.04	-14	-86	16
Front Sup Med	L	17.04	-6	42	40		Temporal Inf	L	15.73	-54	-30	-24		Precentral	L	15	-46	10	32		Tempr Pol Sup	L	14.64	-46	18	-16		Precentral	L	14.03	-54	2	24
Fusiform	L	17.03	-38	-6	-40		Front Med Orb	R	15.73	10	42	-16		Front Mid	R	14.99	50	42	16		Temporal Mid	R	14.64	66	-14	-24		Supp Motor Ar	R	14.03	10	10	64
Tempr Pol Mid	R	17.03	58	2	-16		SupraMarginal	L	15.73	-62	-38	32		Occipital Sup	R	14.98	34	-70	40		Supp Motor Ar	R	14.63	10	10	72		Front Mid	R	14.02	50	26	32
Tempr Pol Mid	L	17.02	-54	10	-24		Temporal Inf	L	15.73	-46	-62	-8		Supp Motor Ar	L	14.98	-14	-6	64		Front Inf Tri	R	14.63	58	26	8		Frontal Sup	L	14.02	-14	34	32
Front Mid	L	17.02	-22	18	40		Occipital Mid	L	15.73	-30	-78	32		Tempr Pol Sup	R	14.97	34	10	-32		Occipital Mid	R	14.63	42	-70	32		Front Mid	R	14.02	42	10	48
Front Inf Orb	R	17.02	34	26	-16		Precuneus	R	15.73	10	-62	56		Occipital Mid	R	14.97	26	-86	8		Postcentral	R	14.63	66	-6	16		Precuneus	R	14.02	2	-46	64
Frontal Sup	R	17.02	18	26	40		Angular	L	15.73	-46	-62	32		Precuneus	R	14.97	10	-54	64		Precentral	L	14.63	-54	2	32		Front Mid	R	14.02	26	34	32
Precentral	L	17.02	-30	-6	48		Precentral	R	15.72	42	-14	56		Supp Motor Ar	R	14.96	10	-6	72		Angular	R	14.62	42	-62	48		SupraMarginal	L	14.01	-54	-38	32
Front Inf Tri	L	17.02	-54	18	0		Precentral	R	15.72	34	-6	56		Angular	L	14.96	-54	-70	24		Frontal Sup	L	14.61	-22	-6	56		Front Sup Med	R	14.01	2	42	40
Paracentr Lob	R	17.02	2	-22	72		Front Inf Ope	R	15.72	58	18	16		Angular	L	14.96	-46	-62	32		Frontal Sup	R	14.61	26	18	40		Fusiform	R	14.01	34	-70	-16
Parietal Inf	L	17	-30	-54	48		Front Med Orb	L	15.72	-6	50	-16		Calcarine	R	14.96	2	-94	8		Angular	L	14.61	-38	-62	40		Tempr Pol Sup	L	14	-30	18	-32
SupraMarginal	R	17	58	-38	40		Precuneus	R	15.71	10	-46	64		Parietal Inf	L	14.95	-38	-54	48		Temporal Inf	R	14.61	58	-30	-24		Tempr Pol Sup	L	14	-46	18	-16
Temporal Inf	L	17	-62	-22	-24		Occipital Sup	R	15.71	26	-70	32		Postcentral	L	14.95	-22	-30	56		Occipital Mid	L	14.59	-30	-78	24		Front Mid	L	14	-30	42	8
Postcentral	L	16.99	-30	-38	56		Parietal Inf	L	15.71	-38	-54	48		Occipital Mid	L	14.95	-38	-78	0		Front Inf Tri	L	14.58	-38	26	0		Postcentral	L	13.99	-62	-14	24
Front Inf Orb	R	16.99	34	34	-8		Supp Motor Ar	L	15.71	-6	18	64		Frontal Sup	R	14.94	26	18	40		Cingulum Ant	R	14.58	2	50	16		Temporal Sup	L	13.98	-62	-46	16
Precentral	R	16.99	26	-14	56		Frontal Sup	L	15.7	-30	50	0		Cuneus	L	14.94	-14	-86	32		Tempr Pol Sup	R	14.58	34	26	-32		Temporal Inf	R	13.97	42	-6	-40
Tempr Pol Mid	L	16.98	-38	18	-32		Front Mid Orb	L	15.7	-30	50	-8		Temporal Mid	L	14.94	-62	-14	-8		Front Inf Tri	R	14.57	50	34	8		Front Mid	R	13.97	42	34	32
Parietal Sup	L	16.98	-14	-70	40		Parietal Inf	L	15.7	-54	-30	40		Front Mid Orb	R	14.94	26	50	-16		Occipital Sup	R	14.56	26	-70	40		Postcentral	L	13.96	-22	-30	64
Front Inf Tri	L	16.97	-54	18	8		Temporal Inf	R	15.7	58	-46	-16		SupraMarginal	R	14.94	58	-30	40		Tempr Pol Sup	L	14.56	-38	18	-24		SupraMarginal	L	13.96	-54	-30	32
Front Mid	R	16.97	42	26	32		SupraMarginal	R	15.7	58	-38	32		Postcentral	R	14.93	58	-14	40		Paracentr Lob	L	14.56	-6	-38	72		Precentral	L	13.96	-14	-14	72
Front Sup Med	R	16.96	10	26	48		Angular	L	15.69	-38	-70	40		Front Mid	R	14.93	42	10	56		Calcarine	L	14.56	-6	-94	0		SupraMarginal	R	13.95	66	-38	32
Front Inf Tri	R	16.96	50	34	16		Precentral	L	15.69	-54	10	32		Front Inf Ope	L	14.93	-38	18	32		Occipital Mid	L	14.56	-30	-78	0		Front Inf Orb	L	13.95	-30	34	-16
Tempr Pol Mid	R	16.96	50	10	-24		Temporal Sup	R	15.69	66	-46	16		Precentral	L	14.92	-38	2	48		Occipital Mid	L	14.56	-30	-78	16		Paracentr Lob	R	13.94	2	-38	72
Front Inf Tri	L	16.96	-38	34	16		Temporal Inf	L	15.69	-46	-14	-32		Front Inf Orb	L	14.92	-30	18	-24		Fusiform	L	14.56	-30	-78	-16		Front Inf Tri	R	13.94	58	18	24
Angular	R	16.96	58	-54	32		Temporal Mid	R	15.69	58	-54	16		Precuneus	L	14.91	-14	-54	64		Front Sup Orb	L	14.54	-14	42	-16		Front Sup Med	L	13.94	-6	34	48
Temporal Mid	L	16.95	-62	-54	0		Front Inf Tri	R	15.68	42	34	24		Insula	L	14.91	-38	18	-8		Frontal Sup	L	14.54	-14	34	32		Front Inf Orb	L	13.94	-38	26	-8
Cuneus	R	16.95	10	-86	24		Temporal Inf	R	15.68	66	-38	-16		Temporal Mid	R	14.91	58	-54	8		SupraMarginal	L	14.53	-54	-46	32		Parietal Sup	L	13.94	-30	-54	56
Front Mid Orb	L	16.94	-30	42	-8		Parietal Sup	L	15.68	-30	-46	56		Cuneus	L	14.9	-6	-94	16		Fusiform	R	14.53	42	-54	-24		Parietal Inf	L	13.94	-46	-46	40
Temporal Mid	L	16.94	-62	-6	-16		Tempr Pol Sup	L	15.68	-38	26	-24		Occipital Mid	R	14.9	42	-78	24		Occipital Sup	L	14.52	-14	-86	24		Precentral	R	13.94	50	-6	48
Temporal Inf	L	16.94	-46	-6	-32		Front Inf Orb	R	15.68	34	18	-24		Precentral	L	14.9	-30	2	48		Temporal Mid	L	14.51	-62	-6	-24		Temporal Inf	L	13.94	-62	-30	-24
Postcentral	R	16.93	50	-22	48		Front Mid	R	15.68	34	26	40		Frontal Sup	L	14.89	-14	34	40		Occipital Sup	R	14.51	26	-78	16		Precentral	R	13.94	34	-6	56
Frontal Sup	L	16.93	-14	42	32		Temporal Inf	L	15.67	-46	-46	-24		Occipital Mid	L	14.89	-38	-78	32		Front Inf Tri	L	14.51	-38	26	8		Temporal Inf	L	13.93	-62	-46	-16
Front Inf Orb	L	16.92	-30	34	-16		Front Inf Orb	L	15.67	-30	42	-16		Cingulum Ant	R	14.87	10	42	24		Postcentral	R	14.51	26	-38	64		Temporal Mid	L	13.93	-62	-46	8
Front Mid	L	16.92	-30	34	24		Precuneus	L	15.66	-6	-78	40		Precentral	R	14.87	34	-22	56		Angular	L	14.5	-54	-70	24		Tempr Pol Mid	L	13.93	-30	10	-40
Front Sup Med	L	16.92	-6	34	48		Paracentr Lob	L	15.66	-14	-22	64		Precentral	L	14.86	-46	2	40		Precentral	L	14.49	-38	-14	48		SupraMarginal	R	13.91	58	-22	40
Front Inf Tri	R	16.92	42	34	24		Temporal Inf	R	15.66	58	-22	-24		Frontal Sup	R	14.86	18	-6	56		Occipital Inf	L	14.49	-30	-78	-8		Cuneus	R	13.91	10	-78	32
Temporal Mid	L	16.92	-62	-54	16		Cuneus	R	15.66	10	-78	32		Temporal Mid	R	14.86	58	-54	16		Angular	L	14.48	-54	-62	24		Supp Motor Ar	L	13.89	-6	10	72
Postcentral	L	16.91	-46	-38	56		Occipital Inf	L	15.66	-30	-78	-8		Temporal Mid	L	14.86	-54	-54	8		Front Inf Tri	L	14.48	-30	34	8		Parietal Inf	L	13.89	-38	-54	48
Front Inf Tri	R	16.91	42	34	0		Precentral	L	15.65	-30	-22	56		Temporal Mid	L	14.85	-54	-70	16		Front Sup Orb	R	14.48	10	42	-24		Frontal Sup	R	13.88	18	50	0
Temporal Inf	L	16.91	-54	-62	-8		Occipital Mid	L	15.65	-38	-78	24		Parietal Inf	L	14.85	-30	-70	48		Front Inf Orb	L	14.47	-38	26	-8		Angular	L	13.88	-46	-70	24
Lingual	L	16.91	-14	-86	-16		Temporal Mid	R	15.65	66	-46	8		Temporal Sup	L	14.85	-62	-46	16		Postcentral	R	14.47	26	-46	64		Cuneus	L	13.88	-14	-78	32
Parietal Inf	L	16.9	-46	-54	40		Front Mid	R	15.65	26	10	48		Precentral	L	14.84	-38	-22	56		Temporal Mid	R	14.47	66	-54	8		Lingual	L	13.88	-14	-86	-8
Angular	R	16.9	34	-62	48		Precentral	R	15.64	50	10	40		Postcentral	R	14.83	42	-38	56		Temporal Mid	L	14.47	-62	-54	-8		Fusiform	R	13.87	42	-54	-24
Paracentr Lob	R	16.89	2	-30	72		Front Inf Tri	L	15.64	-46	34	8		Frontal Sup	R	14.82	18	50	0		Occipital Sup	R	14.46	34	-70	40		SupraMarginal	R	13.87	66	-46	24
Paracentr Lob	L	16.89	-14	-30	64		Temporal Mid	L	15.64	-62	-6	-8		Fusiform	L	14.82	-22	2	-40		Temporal Mid	L	14.46	-54	-54	8		Front Inf Tri	R	13.86	50	34	16
Cuneus	R	16.88	2	-86	32		Paracentr Lob	L	15.63	-14	-38	64		Front Mid	R	14.82	42	34	32		SupraMarginal	L	14.46	-62	-38	24		Postcentral	R	13.86	50	-30	48
Precentral	R	16.87	34	-6	56		Front Inf Orb	R	15.63	42	34	-8		Cingulum Ant	R	14.81	2	50	16		Cuneus	L	14.45	-6	-86	24		Temporal Inf	R	13.86	42	2	-40
Precentral	R	16.87	42	2	48		Paracentr Lob	L	15.63	-6	-38	72		Front Sup Med	L	14.81	-6	34	48		Temporal Inf	L	14.45	-38	2	-40		Temporal Inf	L	13.86	-54	-54	-24
Temporal Sup	R	16.87	66	-46	16		Frontal Sup	L	15.63	-14	26	56		Cingulum Ant	R	14.81	2	50	8		Front Sup Med	R	14.44	2	50	24		Occipital Mid	L	13.86	-22	-86	0
Fusiform	L	16.86	-38	-70	-16		Tempr Pol Mid	L	15.63	-30	18	-40		Temporal Inf	R	14.8	50	-46	-24		Precentral	L	14.44	-30	-30	56		Frontal Sup	L	13.85	-22	-6	56
Front Inf Tri	R	16.86	50	26	0		Postcentral	R	15.62	34	-30	56		Temporal Inf	L	14.8	-38	-6	-32		Postcentral	R	14.43	10	-38	72		Temporal Mid	L	13.85	-62	-30	-16
Precentral	R	16.86	42	-14	56		Front Mid	L	15.62	-30	50	8		Precuneus	L	14.8	-6	-62	64		Tempr Pol Mid	R	14.43	34	10	-40		Precuneus	R	13.84	18	-70	40
Postcentral	L	16.85	-38	-38	56		Front Inf Orb	L	15.62	-46	26	-8		Temporal Inf	R	14.79	42	-70	-8		Parietal Inf	L	14.43	-46	-54	40		Temporal Mid	R	13.84	66	-46	-8
Temporal Inf	R	16.85	50	-54	-16		Front Inf Ope	R	15.62	58	18	0		Front Sup Med	L	14.79	-14	50	0		Occipital Inf	R	14.42	34	-78	-8		Postcentral	R	13.83	66	-6	24
Angular	R	16.85	58	-62	32		Precentral	L	15.62	-30	-30	56		Parietal Sup	R	14.79	18	-46	64		Tempr Pol Sup	R	14.42	42	18	-32		Temporal Mid	R	13.83	50	-62	16
Precentral	L	16.85	-38	10	40		Front Inf Orb	L	15.62	-46	26	-16		Precentral	R	14.78	18	-22	64		Front Inf Tri	R	14.42	58	18	24		Parietal Sup	L	13.81	-22	-46	64
Tempr Pol Mid	R	16.85	42	10	-40		Occipital Sup	L	15.62	-22	-78	32		Front Sup Med	L	14.78	-6	50	32		Frontal Sup	R	14.42	18	-6	64		Postcentral	L	13.81	-38	-38	56
Front Mid	R	16.84	34	2	56		Postcentral	L	15.62	-30	-38	56		Precuneus	R	14.77	2	-70	56		Tempr Pol Sup	R	14.41	42	26	-24		Front Mid	L	13.81	-30	18	40
Front Inf Tri	L	16.84	-46	26	8		Front Inf Orb	R	15.62	42	26	-16		Front Mid	L	14.77	-30	34	16		Front Mid	R	14.41	34	18	48		Temporal Inf	L	13.81	-46	-6	-40
Precuneus	L	16.84	-14	-46	64		Front Mid	R	15.61	34	34	32		Temporal Inf	R	14.77	50	-14	-32		Tempr Pol Mid	R	14.41	50	10	-32		Front Mid	L	13.81	-22	10	48
Front Inf Ope	R	16.84	58	18	16		Precuneus	L	15.6	-6	-54	64		Temporal Inf	L	14.76	-54	-54	-24		Front Inf Tri	L	14.39	-46	18	0		Temporal Mid	L	13.81	-62	-38	0
Front Sup Med	L	16.83	-6	26	56		Occipital Mid	L	15.6	-38	-78	16		Front Mid	R	14.76	42	42	16		Front Mid	R	14.39	42	42	8		Occipital Mid	R	13.81	34	-78	16
Tempr Pol Sup	R	16.82	42	18	-24		Front Mid	R	15.59	42	-6	56		Parietal Sup	L	14.76	-22	-54	64		Front Sup Med	L	14.38	-6	34	48		SupraMarginal	L	13.8	-62	-30	24
Front Inf Tri	L	16.81	-38	34	0		Front Inf Ope	L	15.59	-62	10	16		Front Inf Orb	R	14.75	42	34	-16		SupraMarginal	R	14.38	58	-46	32		Cingulum Ant	R	13.8	2	50	16
Precentral	R	16.81	50	2	40		Tempr Pol Mid	L	15.59	-54	10	-32		Front Sup Med	L	14.75	-14	50	8		Calcarine	R	14.38	18	-86	8		Front Inf Orb	R	13.79	34	34	-16
Front Med Orb	L	16.8	-6	50	-16		Precuneus	R	15.59	10	-70	48		Temporal Inf	R	14.75	50	-54	-16		Lingual	L	14.37	-14	-86	-8		Precentral	L	13.79	-30	-22	56
Temporal Mid	L	16.8	-54	2	-24		Postcentral	L	15.58	-46	-38	56		Temporal Inf	L	14.75	-62	-46	-16		Cingulum Ant	R	14.37	2	50	8		Front Inf Tri	R	13.79	42	34	0
Paracentr Lob	L	16.8	-6	-22	72		Temporal Inf	L	15.58	-46	-22	-32		Precentral	R	14.74	18	-30	64		Front Sup Med	L	14.37	-6	42	40		Cuneus	R	13.79	2	-78	32
Paracentr Lob	L	16.77	-6	-30	72		Occipital Mid	R	15.58	42	-70	24		Front Sup Orb	L	14.74	-14	50	-16		Front Mid	R	14.36	34	42	16		Precentral	R	13.78	58	2	40
Paracentr Lob	L	16.77	-6	-14	72		Front Mid	L	15.58	-46	34	32		Front Mid	R	14.74	34	18	48		Precentral	R	14.36	50	10	40		Angular	R	13.78	50	-54	32
Front Mid	R	16.77	50	26	32		Parietal Inf	R	15.58	42	-38	48		Occipital Inf	L	14.74	-22	-86	-8		Front Inf Ope	L	14.36	-54	10	8		Tempr Pol Sup	R	13.77	42	26	-24
Front Inf Tri	R	16.77	50	26	8		Frontal Sup	L	15.57	-14	58	16		Front Mid	R	14.73	42	2	56		Precentral	R	14.35	42	-14	56		Front Sup Med	R	13.77	10	50	0
Angular	R	16.76	42	-62	40		Precuneus	R	15.57	2	-54	64		Front Mid	R	14.73	50	26	40		Temporal Mid	L	14.35	-62	-46	8		Fusiform	L	13.77	-46	-62	-16
Tempr Pol Mid	L	16.76	-38	18	-40		Postcentral	R	15.57	26	-30	56		Temporal Mid	R	14.73	50	-70	16		Cingulum Ant	L	14.35	-6	50	0		SupraMarginal	L	13.76	-54	-46	32
Frontal Sup	L	16.76	-22	2	48		Front Mid Orb	R	15.57	26	42	-16		Postcentral	R	14.73	26	-38	64		Angular	R	14.35	50	-62	32		Frontal Sup	L	13.75	-14	-6	72
Postcentral	R	16.76	26	-38	56		Front Mid	L	15.56	-22	50	24		Front Inf Ope	L	14.72	-46	10	0		Temporal Inf	R	14.35	50	-54	-16		Postcentral	L	13.75	-46	-14	40
Supp Motor Ar	R	16.76	2	-14	72		Precentral	L	15.55	-46	-6	48		Tempr Pol Sup	R	14.72	42	26	-24		Front Mid	R	14.34	42	42	16		Parietal Inf	R	13.75	50	-54	40
Parietal Inf	R	16.75	50	-46	48		Temporal Inf	R	15.54	50	-62	-8		Angular	L	14.72	-38	-70	40		Temporal Mid	R	14.34	58	-62	8		Front Mid Orb	L	13.75	-22	42	-16
Front Mid	L	16.75	-22	50	16		Frontal Sup	R	15.54	18	34	32		Front Sup Med	R	14.72	2	42	40		Angular	R	14.34	50	-62	40		Front Sup Med	R	13.75	2	50	24
Front Sup Orb	R	16.75	18	50	-16		Front Inf Ope	L	15.53	-54	18	32		Front Inf Tri	R	14.71	58	34	8		Front Mid	R	14.33	42	26	48		Lingual	L	13.74	-22	-78	-16
Fusiform	R	16.75	26	-78	-16		Front Mid	R	15.52	26	34	32		Front Inf Orb	R	14.71	50	34	-8		Precentral	L	14.33	-38	-6	48		Temporal Mid	R	13.74	66	-54	8
Angular	R	16.74	26	-62	48		Parietal Inf	R	15.52	34	-46	48		Frontal Sup	L	14.71	-14	50	24		Temporal Sup	L	14.33	-62	-46	16		Precentral	R	13.73	26	-22	64
Front Sup Med	R	16.74	2	50	24		Temporal Mid	R	15.52	50	2	-32		Occipital Mid	L	14.71	-46	-78	16		Front Mid	R	14.32	50	34	32		Front Inf Tri	L	13.73	-46	26	16
Postcentral	L	16.73	-46	-22	56		Supp Motor Ar	R	15.52	2	18	64		Frontal Sup	R	14.71	18	10	48		Occipital Mid	L	14.32	-30	-78	32		Supp Motor Ar	R	13.73	10	2	72
Temporal Mid	R	16.73	58	2	-24		Supp Motor Ar	L	15.52	-6	2	72		Lingual	R	14.7	26	-86	-8		Front Mid	R	14.31	34	42	24		Front Sup Orb	L	13.73	-14	42	-16
Front Mid	L	16.73	-38	42	8		Supp Motor Ar	R	15.52	10	-6	64		SupraMarginal	L	14.7	-54	-46	32		Front Sup Med	L	14.31	-6	26	56		SupraMarginal	R	13.73	66	-30	32
Frontal Sup	L	16.73	-14	10	56		Temporal Mid	R	15.52	58	-46	-8		Precentral	L	14.7	-38	10	40		Calcarine	R	14.31	2	-94	-8		Precuneus	L	13.72	-6	-70	40
Precentral	R	16.73	26	-22	56		Temporal Mid	L	15.51	-62	2	-24		Temporal Mid	R	14.7	66	-54	8		Angular	R	14.3	50	-62	24		Temporal Inf	R	13.72	58	-54	-8
Front Mid	L	16.73	-30	42	16		Occipital Sup	R	15.51	26	-78	24		Tempr Pol Sup	R	14.7	50	18	-24		Front Inf Ope	L	14.29	-38	18	32		Front Sup Med	R	13.71	10	42	32
Precentral	L	16.72	-38	-22	56		Temporal Inf	L	15.51	-38	2	-40		Frontal Sup	L	14.7	-14	10	56		Front Mid	R	14.29	42	18	48		Occipital Mid	L	13.71	-22	-86	16
Parietal Inf	R	16.72	42	-54	48		Fusiform	L	15.51	-38	-6	-40		Occipital Mid	R	14.69	50	-70	24		Front Med Orb	L	14.29	-6	42	-24		Parietal Sup	R	13.7	42	-46	64
Front Sup Med	L	16.72	-14	58	0		Temporal Mid	R	15.51	50	-70	16		Occipital Sup	L	14.69	-14	-78	40		Precentral	L	14.29	-38	10	40		Occipital Mid	R	13.7	26	-86	8
Supp Motor Ar	R	16.72	2	18	64		Cuneus	R	15.51	2	-86	24		Temporal Mid	R	14.69	58	-62	16		Calcarine	L	14.29	-6	-94	-8		Tempr Pol Mid	R	13.69	34	18	-40
Calcarine	L	16.72	-6	-94	8		Frontal Sup	L	15.51	-14	42	48		Occipital Mid	R	14.69	42	-78	32		Front Inf Tri	L	14.28	-38	26	16		Parietal Inf	R	13.68	50	-38	48
Front Mid Orb	L	16.72	-22	50	-16		Postcentral	R	15.5	50	-30	48		Front Inf Tri	L	14.69	-38	26	0		Front Inf Orb	R	14.28	42	34	-8		Front Mid	R	13.68	26	42	24
Ventr Med PFC	R	16.72	2	50	-8		Tempr Pol Sup	R	15.5	58	10	-16		Front Inf Tri	L	14.68	-46	18	8		Front Med Orb	R	14.27	2	42	-24		Cingulum Ant	R	13.68	2	50	8
Postcentral	R	16.72	26	-30	56		Front Inf Tri	L	15.49	-46	26	0		Postcentral	R	14.68	18	-38	64		Temporal Mid	L	14.27	-62	-54	0		Cuneus	L	13.68	-6	-78	32
Frontal Sup	L	16.71	-30	50	0		Postcentral	L	15.49	-62	-6	32		Tempr Pol Sup	L	14.68	-30	10	-32		Tempr Pol Mid	L	14.27	-30	10	-40		Front Mid	R	13.68	26	10	48
Parietal Sup	L	16.71	-22	-70	40		Supp Motor Ar	R	15.49	10	10	56		Front Sup Orb	R	14.67	18	50	-16		Front Inf Orb	L	14.27	-30	26	-24		Front Mid	L	13.68	-30	34	24
Cuneus	R	16.71	2	-94	16		Front Mid	R	15.48	34	10	48		Temporal Mid	R	14.66	66	-6	-24		Occipital Inf	R	14.27	42	-70	-16		Occipital Sup	L	13.68	-22	-78	32
Parietal Inf	R	16.71	58	-38	48		Front Sup Med	L	15.48	-6	58	16		Fusiform	L	14.66	-30	-6	-40		Front Mid	R	14.27	26	34	32		Temporal Mid	R	13.67	42	-70	16
Front Mid	L	16.71	-22	42	24		Parietal Inf	L	15.47	-46	-46	48		Front Sup Med	R	14.66	2	34	48		Supp Motor Ar	L	14.27	-6	10	72		Tempr Pol Mid	L	13.67	-46	10	-32
Postcentral	L	16.71	-38	-30	56		Angular	L	15.47	-46	-70	32		Temporal Inf	R	14.65	50	-6	-32		Temporal Inf	L	14.26	-46	-6	-40		Temporal Mid	L	13.67	-62	2	-24
Front Mid	R	16.7	26	42	24		Temporal Inf	L	15.47	-54	-38	-24		Occipital Sup	L	14.65	-22	-86	24		Front Sup Med	L	14.26	-6	50	32		Temporal Inf	R	13.67	58	-46	-24
Supp Motor Ar	R	16.7	10	10	56		Occipital Mid	L	15.47	-22	-86	16		Calcarine	R	14.65	10	-94	0		Lingual	R	14.25	26	-86	-8		Postcentral	R	13.67	42	-30	64
Front Inf Orb	R	16.69	42	26	-16		Front Sup Med	L	15.46	-6	58	24		Fusiform	R	14.65	42	-54	-24		Supp Motor Ar	L	14.24	-6	18	64		Frontal Sup	R	13.66	18	-6	64
Precuneus	R	16.69	18	-70	40		Angular	R	15.46	50	-54	32		Occipital Sup	L	14.65	-14	-94	8		Angular	R	14.22	42	-70	40		Front Inf Ope	L	13.65	-54	10	16
Occipital Mid	L	16.69	-38	-78	8		Precentral	R	15.46	42	2	48		Supp Motor Ar	R	14.65	2	18	64		Precuneus	L	14.21	-14	-46	64		Front Inf Tri	R	13.65	50	34	24
Front Mid	R	16.69	42	18	40		Cuneus	R	15.46	10	-86	16		Parietal Inf	R	14.65	50	-46	40		Frontal Sup	R	14.21	18	10	56		Cuneus	R	13.65	18	-78	32
Front Inf Tri	L	16.69	-54	18	24		Cingulum Ant	R	15.45	2	50	16		Temporal Mid	L	14.65	-54	-62	8		Front Mid	L	14.21	-30	18	40		Temporal Inf	R	13.65	50	-62	-8
Front Sup Med	R	16.69	10	42	32		Lingual	L	15.45	-22	-78	-16		Temporal Inf	R	14.64	50	-62	-8		Front Inf Tri	R	14.21	50	34	0		Temporal Inf	R	13.64	50	-54	-24
Front Sup Orb	R	16.67	10	50	-24		Front Sup Med	L	15.45	-6	58	8		Occipital Mid	L	14.64	-30	-86	0		Front Inf Tri	L	14.21	-46	18	16		Precentral	L	13.64	-22	-22	64
Temporal Mid	L	16.67	-54	-62	0		Frontal Sup	L	15.44	-14	58	24		Precentral	R	14.64	50	-6	48		Angular	L	14.2	-54	-54	32		Front Mid	R	13.63	50	18	40
Temporal Mid	L	16.67	-54	-6	-24		Front Sup Med	R	15.44	2	26	56		Temporal Mid	R	14.64	66	-14	-24		Front Mid	R	14.2	42	42	24		Frontal Sup	R	13.63	18	34	32
Precuneus	L	16.67	-6	-70	48		Postcentral	L	15.44	-46	-30	56		Occipital Mid	L	14.64	-30	-86	8		Precuneus	L	14.19	-14	-62	56		Front Sup Med	R	13.63	10	50	16
Front Sup Med	L	16.66	-6	50	32		Front Sup Med	L	15.44	-6	58	0		Precentral	R	14.64	58	2	40		Temporal Inf	R	14.19	58	-46	-16		Front Mid	R	13.63	42	-6	56
Postcentral	R	16.66	26	-46	56		Parietal Inf	L	15.43	-54	-38	48		Postcentral	L	14.64	-30	-38	56		Precentral	R	14.18	50	-14	48		Tempr Pol Sup	R	13.62	34	26	-32
Front Mid	R	16.66	26	34	32		Precentral	L	15.43	-38	-14	56		Front Sup Med	R	14.63	10	34	40		Parietal Inf	R	14.18	50	-46	48		Precentral	L	13.62	-30	2	48
Front Mid Orb	R	16.65	26	50	-16		Temporal Inf	R	15.43	50	-54	-24		Temporal Mid	L	14.63	-70	-30	-8		Fusiform	R	14.17	26	-86	-16		Front Mid Orb	R	13.61	26	42	-16
Parietal Sup	R	16.65	34	-46	56		Fusiform	R	15.42	34	-6	-40		Cuneus	R	14.62	18	-78	32		Fusiform	R	14.16	34	-78	-16		Front Inf Ope	L	13.61	-54	10	24
Temporal Mid	L	16.65	-62	2	-16		Front Mid	R	15.42	50	18	40		Frontal Sup	L	14.62	-14	26	48		Frontal Sup	L	14.16	-22	2	56		Tempr Pol Mid	R	13.61	50	18	-32
Temporal Mid	L	16.65	-46	-70	8		Tempr Pol Sup	R	15.41	34	10	-32		Occipital Mid	L	14.62	-46	-78	24		Frontal Sup	R	14.15	18	2	64		Temporal Mid	R	13.6	58	-62	8
Supp Motor Ar	R	16.64	10	-22	64		Front Inf Orb	R	15.41	26	26	-24		Occipital Mid	L	14.61	-14	-94	0		Temporal Inf	R	14.15	58	-6	-32		SupraMarginal	R	13.6	58	-46	32
Parietal Inf	L	16.64	-38	-54	48		Cingulum Ant	R	15.41	2	50	8		Occipital Mid	R	14.61	42	-78	8		Postcentral	R	14.15	66	-14	32		Ventr Med PFC	R	13.6	10	50	-8
Lingual	R	16.64	18	-86	-8		Precentral	R	15.41	50	-6	48		Parietal Inf	L	14.6	-54	-38	40		Front Inf Tri	R	14.14	58	26	16		Temporal Inf	R	13.6	50	-62	-16
Frontal Sup	L	16.64	-22	34	32		Lingual	R	15.4	18	-86	-8		Front Mid	L	14.6	-30	26	32		Front Inf Tri	L	14.14	-46	18	24		Parietal Sup	L	13.6	-30	-46	64
Parietal Sup	L	16.64	-30	-62	48		Frontal Sup	L	15.4	-22	2	48		Front Inf Tri	R	14.6	58	26	0		Postcentral	R	14.13	34	-38	64		Occipital Mid	L	13.6	-46	-70	16
Tempr Pol Sup	R	16.64	34	26	-32		Front Inf Tri	L	15.39	-54	26	16		Lingual	L	14.59	-6	-94	-16		Front Mid	R	14.13	50	10	48		Paracentr Lob	L	13.59	-14	-22	72
Calcarine	R	16.62	2	-94	8		Front Mid Orb	L	15.39	-22	58	-16		Front Sup Med	R	14.59	2	26	56		Occipital Sup	L	14.12	-22	-86	24		Front Sup Med	L	13.59	-6	50	8
Supp Motor Ar	R	16.62	10	-14	64		Postcentral	L	15.39	-38	-38	56		Precuneus	R	14.59	18	-70	48		Front Sup Med	R	14.12	10	42	32		Front Inf Orb	L	13.59	-30	26	-24
Supp Motor Ar	L	16.62	-6	18	64		Temporal Inf	L	15.39	-38	10	-40		Precuneus	L	14.59	-6	-70	56		Temporal Inf	R	14.1	42	-70	-8		Front Inf Tri	L	13.58	-54	18	24
Tempr Pol Sup	R	16.62	58	10	-8		Precentral	L	15.39	-46	10	40		Front Mid	L	14.58	-30	18	40		Front Sup Med	R	14.1	10	26	56		Front Mid	R	13.58	34	18	48
Occipital Mid	R	16.62	50	-70	24		Occipital Mid	L	15.39	-38	-78	8		Precuneus	R	14.58	10	-46	72		Calcarine	L	14.1	-6	-94	8		Front Inf Ope	L	13.58	-46	18	32
Occipital Sup	L	16.61	-14	-86	24		Precentral	L	15.39	-38	2	48		Ventr Med PFC	L	14.58	-6	50	-8		Front Mid	R	14.1	42	42	32		Frontal Sup	R	13.58	18	26	40
Temporal Mid	R	16.6	58	-54	0		Frontal Sup	R	15.38	18	10	48		Cuneus	R	14.57	10	-86	24		Temporal Mid	R	14.1	58	-62	0		Temporal Mid	L	13.58	-54	2	-32
Fusiform	R	16.6	42	-54	-24		Temporal Mid	L	15.38	-62	-6	-16		Front Inf Tri	L	14.57	-46	18	24		Front Mid	R	14.1	26	10	48		Front Mid	R	13.56	34	42	24
Supp Motor Ar	L	16.6	-6	-6	72		Fusiform	R	15.37	42	-14	-40		Front Inf Orb	L	14.57	-30	26	-24		Temporal Mid	L	14.09	-70	-38	-8		Supp Motor Ar	L	13.56	-14	10	64
Front Sup Orb	L	16.59	-14	58	-8		Front Mid Orb	L	15.37	-14	58	-16		Parietal Inf	L	14.57	-46	-46	40		Fusiform	R	14.09	42	-14	-40		SupraMarginal	R	13.56	50	-38	40
Paracentr Lob	L	16.59	-6	-38	72		Frontal Sup	L	15.37	-14	34	56		Temporal Mid	R	14.57	50	-70	8		Front Inf Orb	L	14.08	-30	34	-16		Front Sup Med	L	13.56	-6	42	40
Frontal Sup	R	16.59	18	18	48		Front Sup Med	L	15.36	-6	34	56		Precentral	R	14.57	50	2	48		Temporal Inf	L	14.08	-54	-6	-32		Angular	L	13.56	-46	-70	32
Cuneus	L	16.58	-6	-94	16		Temporal Mid	R	15.36	42	-70	0		Temporal Inf	L	14.56	-62	-38	-16		Temporal Inf	L	14.08	-54	-62	-16		Front Mid	R	13.56	34	42	32
Angular	L	16.58	-38	-70	40		Front Sup Med	R	15.36	2	50	24		Front Mid Orb	L	14.56	-22	50	-16		SupraMarginal	R	14.07	58	-30	40		Precentral	L	13.55	-46	-6	40
Parietal Sup	L	16.57	-30	-46	56		Angular	R	15.35	34	-62	40		Tempr Pol Mid	R	14.55	42	10	-32		Front Mid	R	14.06	50	18	48		Front Inf Tri	L	13.55	-54	18	16
Front Sup Med	R	16.56	10	50	0		Frontal Sup	L	15.35	-22	42	40		Front Inf Ope	L	14.55	-54	10	24		Calcarine	R	14.06	2	-94	0		Occipital Mid	L	13.55	-30	-78	0
Frontal Sup	R	16.56	18	42	24		Postcentral	R	15.35	26	-38	56		Parietal Sup	R	14.55	26	-70	48		Front Inf Tri	R	14.06	58	26	24		Frontal Sup	R	13.55	26	-6	56
Occipital Sup	R	16.56	26	-78	24		Temporal Inf	R	15.34	42	-70	-8		Front Inf Ope	L	14.55	-54	10	16		Occipital Mid	L	14.05	-46	-70	0		Occipital Mid	R	13.55	26	-86	16
Calcarine	R	16.56	18	-86	8		Precuneus	L	15.34	-14	-46	64		Postcentral	L	14.54	-62	-14	32		Parietal Sup	L	14.05	-22	-70	48		Parietal Sup	L	13.54	-22	-70	48
Occipital Mid	R	16.56	34	-78	16		Cingulum Ant	R	15.34	10	42	24		Front Sup Med	R	14.54	2	50	24		SupraMarginal	R	14.04	66	-46	24		Front Sup Med	L	13.54	-6	50	16
Front Inf Orb	R	16.55	42	34	-8		Temporal Mid	R	15.34	50	-62	0		Front Sup Orb	L	14.54	-22	50	-8		Front Mid	R	14.04	42	10	56		Angular	L	13.54	-54	-62	24
Fusiform	L	16.55	-30	-78	-16		Frontal Sup	L	15.34	-22	58	8		Front Sup Med	R	14.54	10	26	48		Occipital Mid	R	14.04	42	-70	24		Tempr Pol Mid	R	13.54	42	10	-40
Parietal Inf	L	16.54	-46	-54	48		Front Inf Orb	L	15.34	-38	34	-8		SupraMarginal	L	14.52	-62	-46	24		Precentral	L	14.04	-38	2	48		Precentral	R	13.53	34	-22	64
Precuneus	L	16.54	-6	-62	56		Frontal Sup	L	15.33	-14	58	32		Front Inf Tri	R	14.51	42	42	0		Parietal Sup	L	14.03	-22	-46	64		Precuneus	L	13.53	-14	-62	56
Temporal Mid	L	16.53	-54	-62	16		Temporal Inf	R	15.33	58	-46	-24		Front Mid	R	14.51	26	34	32		Frontal Sup	R	14.03	26	-6	56		Postcentral	R	13.52	10	-38	72
Temporal Inf	L	16.53	-46	2	-40		Front Mid	L	15.33	-22	10	48		Parietal Inf	L	14.51	-54	-22	40		Front Sup Med	R	14.03	2	50	32		Parietal Inf	L	13.51	-46	-54	40
Cingulum Ant	R	16.53	10	50	8		Front Inf Tri	R	15.33	50	34	16		SupraMarginal	R	14.51	58	-38	40		Postcentral	L	14.02	-46	-30	48		Front Sup Med	R	13.5	2	50	0
Angular	L	16.52	-54	-54	24		Front Sup Med	L	15.32	-6	50	40		Tempr Pol Mid	L	14.51	-22	10	-40		Temporal Mid	L	14.01	-54	-62	16		Temporal Inf	R	13.5	42	-70	-8
Postcentral	R	16.52	50	-30	56		Parietal Inf	L	15.32	-54	-46	40		Temporal Mid	R	14.51	66	-54	0		Front Sup Med	R	14.01	2	50	0		Postcentral	L	13.5	-54	-14	32
Precentral	L	16.52	-38	2	48		Occipital Mid	L	15.32	-22	-86	0		Temporal Mid	R	14.51	50	2	-32		Frontal Sup	R	14.01	18	34	32		Postcentral	L	13.48	-30	-38	64
Frontal Sup	R	16.52	26	-6	56		Tempr Pol Mid	L	15.32	-46	18	-32		Parietal Inf	L	14.49	-54	-30	40		Parietal Sup	L	14.01	-22	-54	64		Temporal Mid	R	13.48	58	-62	0
Temporal Mid	R	16.52	58	2	-32		Frontal Sup	R	15.32	18	26	40		Tempr Pol Sup	R	14.49	34	18	-32		Cuneus	R	14.01	2	-86	24		Front Mid	L	13.48	-38	26	32
Front Mid	L	16.52	-30	50	8		Fusiform	R	15.31	26	-78	-8		Front Mid	R	14.49	34	42	16		Angular	L	14	-46	-62	40		Angular	R	13.48	50	-62	32
Supp Motor Ar	R	16.51	2	-6	72		Front Inf Tri	L	15.31	-38	42	0		Precentral	L	14.49	-30	-22	56		SupraMarginal	R	14	58	-22	40		Temporal Inf	L	13.48	-54	-54	-8
Front Inf Tri	R	16.51	50	34	8		Supp Motor Ar	L	15.31	-14	-14	64		Front Inf Orb	L	14.49	-30	34	-16		Cuneus	R	14	18	-78	32		Front Mid	R	13.48	42	34	40
Temporal Mid	R	16.51	66	-46	0		Front Mid	L	15.3	-30	34	40		Supp Motor Ar	L	14.49	-14	2	64		Parietal Inf	R	13.99	50	-54	48		Temporal Mid	L	13.47	-62	-38	-8
Tempr Pol Mid	R	16.51	42	18	-40		Frontal Sup	L	15.3	-22	66	0		Angular	L	14.49	-54	-54	24		Parietal Sup	L	13.99	-14	-70	48		Front Mid	R	13.46	26	26	40
Occipital Mid	R	16.5	34	-70	32		Precentral	L	15.3	-62	2	24		SupraMarginal	R	14.48	66	-46	24		Precentral	R	13.98	50	-6	48		Cuneus	L	13.45	-6	-86	24
Tempr Pol Sup	R	16.5	42	18	-32		Front Inf Tri	R	15.29	50	34	24		SupraMarginal	R	14.47	58	-22	40		Parietal Inf	L	13.98	-54	-38	40		Front Inf Tri	R	13.44	50	34	8
Paracentr Lob	L	16.49	-14	-22	64		Front Sup Med	R	15.29	2	34	48		Paracentr Lob	L	14.47	-14	-22	72		Temporal Mid	L	13.97	-62	-54	8		Frontal Sup	L	13.44	-14	26	48
SupraMarginal	R	16.49	58	-30	40		Supp Motor Ar	L	15.28	-6	10	72		Precuneus	R	14.47	10	-70	56		SupraMarginal	L	13.97	-62	-46	24		Occipital Mid	L	13.44	-46	-78	24
Temporal Inf	R	16.49	50	2	-40		Front Inf Tri	R	15.28	58	18	24		Cuneus	R	14.47	2	-86	32		Cuneus	R	13.96	10	-86	24		Parietal Sup	L	13.43	-22	-54	64
Parietal Sup	R	16.48	18	-62	48		Angular	L	15.28	-54	-54	32		Occipital Mid	R	14.46	34	-86	8		Front Mid	R	13.96	34	26	48		Cingulum Ant	L	13.43	-6	50	0
Angular	L	16.48	-46	-62	40		Tempr Pol Sup	R	15.27	42	18	-24		Lingual	R	14.45	10	-94	-8		Occipital Mid	L	13.96	-38	-78	24		Front Mid	L	13.42	-38	18	40
Calcarine	R	16.48	18	-86	0		Temporal Inf	L	15.27	-46	-54	-24		Front Mid	R	14.45	50	34	32		Occipital Inf	L	13.96	-22	-86	-8		Parietal Inf	L	13.42	-46	-38	48
Parietal Inf	R	16.48	58	-46	40		Parietal Inf	L	15.27	-46	-54	48		Precentral	L	14.44	-54	2	32		Postcentral	R	13.96	58	-14	40		Angular	L	13.42	-54	-54	32
Precuneus	R	16.48	2	-62	56		Frontal Sup	R	15.26	18	42	24		Front Mid	R	14.44	26	50	0		Frontal Sup	R	13.96	18	26	40		Front Mid	R	13.41	26	50	0
Parietal Sup	L	16.47	-22	-54	56		Front Mid	R	15.26	26	42	24		Front Sup Med	R	14.44	2	50	0		Tempr Pol Mid	R	13.95	34	18	-40		Frontal Sup	L	13.41	-14	18	56
Ventr Med PFC	R	16.47	10	50	-8		Frontal Sup	L	15.25	-30	58	0		Angular	R	14.44	58	-54	24		Occipital Mid	L	13.95	-38	-78	8		Front Sup Med	R	13.41	2	50	32
Frontal Sup	L	16.47	-14	34	40		Parietal Inf	L	15.25	-38	-62	48		Occipital Mid	R	14.43	26	-86	16		Precentral	R	13.94	58	-6	40		Precentral	L	13.4	-46	2	40
Front Mid	L	16.47	-22	10	48		Parietal Sup	R	15.25	18	-46	64		Frontal Sup	R	14.42	18	-14	64		Front Inf Orb	R	13.94	50	34	-8		Paracentr Lob	L	13.4	-6	-38	72
Front Med Orb	R	16.46	10	50	-16		Frontal Sup	L	15.25	-14	66	8		Frontal Sup	L	14.42	-22	26	40		Calcarine	R	13.94	18	-86	16		Front Mid	R	13.4	34	42	16
Angular	L	16.46	-54	-62	24		Precuneus	R	15.25	2	-70	56		Precentral	L	14.42	-30	-14	56		Postcentral	L	13.94	-46	-22	48		Temporal Mid	L	13.39	-46	-62	0
Front Sup Orb	L	16.46	-22	58	-8		Temporal Mid	L	15.24	-62	-22	-16		Occipital Mid	L	14.42	-46	-78	8		Front Inf Ope	R	13.94	58	10	24		Front Inf Tri	L	13.39	-38	42	0
Precentral	L	16.46	-30	-30	56		SupraMarginal	R	15.24	66	-38	24		Occipital Inf	L	14.42	-38	-78	-8		Paracentr Lob	L	13.94	-14	-30	72		Front Inf Tri	L	13.39	-46	26	8
Precuneus	R	16.46	2	-46	64		Front Sup Med	R	15.24	2	42	40		Temporal Mid	L	14.42	-54	-62	16		Front Mid	R	13.94	34	34	48		Front Inf Ope	R	13.39	58	10	24
Precuneus	L	16.46	-6	-78	40		Front Mid Orb	L	15.24	-30	58	-8		Precentral	R	14.41	26	-14	56		Postcentral	R	13.94	34	-46	64		Parietal Sup	L	13.39	-38	-46	56
Precentral	R	16.45	58	-6	40		Front Mid	L	15.23	-46	26	40		Parietal Inf	L	14.41	-46	-38	48		Front Sup Med	R	13.93	2	34	56		Precentral	L	13.37	-38	-6	48
Front Mid	R	16.45	34	34	32		Angular	L	15.23	-46	-62	40		Parietal Sup	R	14.41	26	-54	64		Lingual	L	13.93	-14	-86	-16		Frontal Sup	L	13.36	-14	2	72
Front Mid Orb	R	16.45	34	42	-16		Occipital Mid	R	15.23	34	-70	32		Occipital Sup	R	14.41	26	-78	32		Parietal Inf	L	13.92	-30	-70	48		Calcarine	L	13.36	-6	-94	8
Tempr Pol Mid	L	16.45	-54	10	-32		Occipital Mid	R	15.23	34	-78	16		Precuneus	R	14.4	10	-62	64		Frontal Sup	R	13.91	18	18	48		Temporal Mid	L	13.36	-54	-62	16
Occipital Mid	L	16.44	-46	-78	24		Front Sup Med	L	15.23	-14	66	0		SupraMarginal	R	14.4	66	-46	32		Postcentral	L	13.91	-62	2	16		Angular	L	13.36	-38	-70	40
Occipital Inf	R	16.44	34	-78	-8		Front Mid	L	15.23	-38	34	40		Tempr Pol Sup	L	14.39	-38	10	-24		Occipital Mid	L	13.91	-22	-86	16		Occipital Inf	R	13.36	42	-70	-16
Cuneus	L	16.44	-14	-78	32		SupraMarginal	R	15.22	58	-38	40		Front Sup Med	L	14.39	-6	26	56		Parietal Sup	L	13.9	-30	-54	64		Temporal Mid	L	13.35	-62	-54	8
Postcentral	L	16.44	-54	-22	56		Temporal Mid	R	15.22	66	-6	-16		Front Sup Med	R	14.39	10	42	32		Frontal Sup	L	13.9	-14	50	24		Front Mid	R	13.35	34	2	56
Tempr Pol Mid	L	16.43	-46	18	-32		Temporal Mid	R	15.22	58	2	-24		Supp Motor Ar	R	14.39	10	18	56		Postcentral	R	13.9	50	-30	56		Precentral	R	13.35	58	10	32
Frontal Sup	L	16.43	-14	26	48		Temporal Mid	L	15.22	-54	-14	-24		Front Mid	R	14.38	26	10	48		Temporal Mid	L	13.9	-70	-30	8		Temporal Inf	L	13.34	-46	2	-40
Occipital Inf	L	16.43	-22	-86	-8		Temporal Inf	L	15.22	-46	2	-40		Angular	R	14.38	50	-62	48		Temporal Mid	R	13.9	66	-54	0		Temporal Mid	R	13.34	66	-54	0
Tempr Pol Mid	R	16.42	50	10	-32		Fusiform	L	15.22	-46	-62	-16		Frontal Sup	L	14.37	-14	50	32		Tempr Pol Mid	L	13.89	-54	10	-24		Angular	R	13.34	50	-62	24
Precentral	L	16.42	-46	-6	48		Parietal Inf	R	15.22	50	-46	40		Postcentral	R	14.37	42	-30	56		Temporal Mid	L	13.89	-70	-38	0		Temporal Mid	L	13.33	-62	-46	0
Tempr Pol Sup	R	16.42	50	18	-24		Front Mid	L	15.22	-46	18	40		Parietal Inf	R	14.37	42	-62	56		Frontal Sup	L	13.89	-14	42	32		Cuneus	R	13.33	10	-86	24
Front Inf Tri	R	16.42	50	34	24		Front Sup Orb	L	15.21	-22	66	-8		Front Mid	R	14.36	42	26	48		Parietal Inf	L	13.89	-54	-46	40		Temporal Inf	R	13.33	50	-6	-40
Front Inf Tri	L	16.42	-46	26	24		Occipital Inf	L	15.21	-38	-70	-8		Parietal Sup	L	14.36	-30	-54	64		Temporal Mid	L	13.89	-62	2	-24		Precentral	R	13.32	50	2	48
Frontal Sup	R	16.4	18	-6	56		Occipital Sup	L	15.21	-22	-86	24		Front Mid	L	14.36	-22	10	48		Parietal Sup	R	13.89	42	-46	64		Front Sup Med	L	13.32	-6	50	24
Front Inf Orb	R	16.4	34	26	-24		Temporal Mid	L	15.2	-62	-14	-16		Temporal Mid	L	14.34	-54	-62	0		Temporal Inf	R	13.89	42	-6	-40		SupraMarginal	L	13.32	-62	-38	24
Angular	L	16.4	-54	-70	24		Precentral	R	15.2	58	2	40		Front Inf Orb	L	14.33	-38	18	-16		Temporal Inf	R	13.88	50	-46	-24		Lingual	R	13.32	26	-86	-8
Temporal Mid	L	16.39	-62	-14	-24		Temporal Inf	R	15.2	42	-6	-40		Front Mid Orb	R	14.33	34	50	-8		Postcentral	L	13.88	-22	-30	64		Calcarine	R	13.31	2	-94	8
Postcentral	R	16.39	50	-22	56		Calcarine	R	15.2	18	-86	8		Temporal Inf	L	14.33	-54	-62	-16		Parietal Inf	R	13.88	50	-38	56		Cuneus	R	13.31	2	-86	24
Frontal Sup	L	16.39	-14	50	24		Temporal Inf	L	15.19	-46	-6	-40		Supp Motor Ar	R	14.33	10	10	64		Frontal Sup	L	13.87	-22	26	40		Calcarine	L	13.3	-6	-94	0
Temporal Inf	L	16.39	-46	-6	-40		Supp Motor Ar	L	15.19	-14	10	64		Tempr Pol Sup	L	14.32	-30	18	-32		Front Mid	L	13.87	-30	10	48		Occipital Mid	L	13.3	-38	-78	8
Parietal Inf	L	16.39	-54	-38	56		Front Sup Med	L	15.19	-6	58	32		Tempr Pol Mid	R	14.32	58	10	-24		Postcentral	L	13.87	-54	-6	40		Postcentral	L	13.3	-38	-30	56
Tempr Pol Sup	L	16.39	-38	26	-24		Front Sup Med	L	15.19	-6	42	48		Occipital Sup	L	14.32	-14	-94	16		Angular	L	13.87	-38	-70	40		Tempr Pol Sup	L	13.3	-46	18	-24
Supp Motor Ar	L	16.39	-6	2	72		Front Inf Ope	L	15.18	-62	10	8		Parietal Sup	R	14.32	18	-54	64		Postcentral	L	13.86	-22	-38	64		Temporal Mid	L	13.3	-62	-54	16
Temporal Inf	L	16.38	-54	-22	-32		Precentral	L	15.18	-30	-14	56		Parietal Inf	L	14.32	-46	-54	40		Temporal Inf	R	13.86	58	-14	-32		Occipital Mid	R	13.29	34	-78	24
Paracentr Lob	R	16.38	10	-30	64		Front Mid	L	15.18	-22	18	48		Parietal Sup	L	14.31	-38	-46	56		Lingual	R	13.86	10	-94	-8		Parietal Inf	L	13.29	-30	-70	48
Precentral	L	16.38	-30	2	48		Front Mid	L	15.18	-22	26	48		Front Sup Orb	R	14.31	26	58	-8		Front Mid	L	13.85	-22	18	48		Parietal Sup	R	13.29	42	-54	56
Precuneus	R	16.37	10	-54	56		Temporal Mid	L	15.17	-46	-70	8		Fusiform	L	14.31	-38	-78	-16		Front Inf Tri	R	13.85	58	26	0		Front Sup Orb	L	13.29	-14	42	-24
Front Mid	L	16.37	-22	50	24		Front Mid	R	15.17	34	2	56		Frontal Sup	L	14.3	-22	-6	56		Postcentral	R	13.85	42	-38	64		Front Inf Orb	L	13.28	-30	42	-16
Temporal Inf	L	16.37	-46	10	-40		Front Mid	R	15.17	42	26	40		Temporal Mid	L	14.3	-54	-54	16		Occipital Mid	L	13.85	-38	-78	0		Front Inf Orb	L	13.28	-38	34	-8
Front Mid	L	16.36	-30	18	40		Temporal Inf	L	15.16	-54	-54	-16		Occipital Inf	L	14.3	-30	-86	-8		Temporal Inf	R	13.85	66	-38	-16		Occipital Sup	R	13.28	26	-70	40
Front Sup Med	L	16.36	-6	58	8		Front Inf Tri	L	15.16	-54	26	24		Front Mid	R	14.29	50	42	24		Frontal Sup	L	13.83	-14	26	48		Occipital Mid	L	13.28	-38	-70	0
Front Inf Ope	L	16.35	-62	10	24		Tempr Pol Mid	R	15.16	26	2	-40		Supp Motor Ar	L	14.29	-6	10	72		Precentral	R	13.83	50	2	48		Paracentr Lob	L	13.27	-14	-30	72
SupraMarginal	R	16.35	66	-30	32		Temporal Mid	R	15.16	50	-70	8		Frontal Sup	L	14.29	-14	42	40		Parietal Inf	L	13.83	-38	-54	48		Occipital Inf	R	13.26	34	-78	-8
Precentral	R	16.35	50	10	40		Frontal Sup	L	15.15	-22	34	48		Parietal Sup	L	14.29	-22	-62	64		Temporal Mid	R	13.82	58	2	-32		Parietal Inf	R	13.26	50	-54	48
Frontal Sup	R	16.35	26	18	48		Frontal Sup	L	15.15	-14	50	40		Cuneus	L	14.29	-6	-94	24		Temporal Inf	R	13.82	42	2	-40		Temporal Mid	L	13.26	-54	-54	0
Occipital Mid	L	16.34	-38	-78	0		Front Inf Orb	R	15.15	34	34	-16		Front Inf Tri	R	14.28	58	26	24		Precuneus	R	13.82	2	-78	40		Calcarine	R	13.26	2	-94	0
Postcentral	R	16.34	58	-14	40		Frontal Sup	R	15.14	26	-6	56		Occipital Mid	R	14.28	42	-78	16		Precentral	R	13.82	58	2	40		Front Sup Med	L	13.26	-14	50	8
Front Med Orb	L	16.34	-6	50	-24		Front Mid	L	15.14	-30	42	32		Temporal Sup	L	14.27	-54	2	0		Front Inf Tri	L	13.82	-46	18	8		Precentral	L	13.25	-22	-14	64
Front Inf Orb	L	16.34	-30	42	-16		Postcentral	R	15.14	26	-46	56		Precentral	R	14.27	34	-14	56		Front Sup Med	L	13.82	-14	50	8		Front Mid	L	13.25	-30	42	16
Front Sup Med	L	16.34	-6	58	16		Temporal Inf	L	15.13	-54	-6	-32		Frontal Sup	R	14.27	18	2	56		Temporal Mid	R	13.81	42	-70	16		Front Mid	R	13.24	50	26	40
Front Inf Orb	R	16.34	34	34	-16		Front Mid	R	15.13	34	18	48		Parietal Sup	R	14.27	42	-54	56		Occipital Mid	R	13.8	34	-78	32		Occipital Sup	L	13.24	-14	-86	24
Front Inf Tri	R	16.33	58	26	24		Parietal Inf	L	15.13	-54	-38	56		Occipital Mid	L	14.26	-30	-86	16		Front Mid	R	13.8	34	42	32		Occipital Mid	R	13.24	42	-70	32
Parietal Sup	L	16.33	-38	-46	56		Supp Motor Ar	L	15.12	-14	-6	64		Supp Motor Ar	L	14.26	-6	18	64		Front Mid	R	13.8	26	26	40		Postcentral	R	13.24	34	-38	72
Front Mid	R	16.33	42	10	48		Postcentral	R	15.12	42	-30	56		Precuneus	L	14.26	-6	-54	72		Occipital Sup	L	13.8	-22	-86	32		Occipital Mid	R	13.24	42	-70	24
SupraMarginal	L	16.33	-62	-46	32		Supp Motor Ar	L	15.12	-6	26	64		Supp Motor Ar	R	14.26	10	2	72		Front Mid Orb	L	13.79	-30	42	-8		SupraMarginal	L	13.24	-62	-46	24
Tempr Pol Sup	R	16.33	58	10	-16		Parietal Inf	L	15.12	-54	-30	48		Parietal Sup	L	14.25	-22	-46	64		Supp Motor Ar	L	13.79	-14	10	64		SupraMarginal	L	13.24	-62	-22	32
Supp Motor Ar	L	16.32	-14	-14	64		Precuneus	R	15.12	2	-46	72		Occipital Sup	L	14.25	-22	-78	40		Front Sup Med	L	13.78	-14	50	0		Angular	R	13.23	50	-62	40
Front Mid	R	16.3	50	18	40		Front Mid	L	15.11	-46	42	16		Angular	R	14.24	58	-62	24		Frontal Sup	L	13.78	-14	18	56		Postcentral	L	13.23	-46	-30	48
Temporal Inf	R	16.3	50	-62	-16		Front Inf Orb	L	15.11	-30	50	-16		Precuneus	L	14.24	-6	-78	48		Occipital Sup	L	13.78	-22	-78	40		Angular	R	13.23	50	-62	48
Temporal Inf	R	16.3	58	-54	-8		Front Sup Med	R	15.11	2	50	0		Precentral	R	14.23	50	-14	48		Frontal Sup	L	13.78	-14	2	72		Front Inf Tri	L	13.22	-38	34	16
Supp Motor Ar	R	16.3	2	2	72		Front Sup Orb	R	15.11	10	42	-24		Precuneus	L	14.23	-14	-62	64		Front Mid	L	13.78	-30	26	32		Front Mid	R	13.22	42	2	56
Front Inf Tri	L	16.29	-38	42	0		Front Inf Orb	L	15.1	-38	34	-16		Front Mid Orb	R	14.22	34	50	-16		SupraMarginal	R	13.78	66	-22	32		Angular	L	13.22	-46	-62	40
Cuneus	R	16.29	18	-78	32		Temporal Mid	R	15.09	58	-54	0		Postcentral	R	14.22	34	-38	64		Occipital Sup	R	13.77	26	-78	24		Frontal Sup	R	13.21	18	50	16
Occipital Sup	L	16.29	-14	-94	8		Temporal Mid	R	15.09	58	-54	8		Frontal Sup	R	14.22	18	34	32		Temporal Mid	R	13.77	42	-70	8		Front Inf Tri	L	13.21	-46	26	24
Temporal Mid	L	16.29	-54	-62	8		Front Mid	L	15.09	-38	42	24		Calcarine	L	14.21	-14	-94	-8		Precentral	L	13.77	-54	2	40		Postcentral	R	13.2	26	-38	72
Front Mid	L	16.28	-38	26	32		Precuneus	R	15.09	18	-70	40		Occipital Mid	L	14.21	-30	-78	40		Occipital Mid	L	13.77	-22	-86	0		Temporal Inf	L	13.2	-38	10	-40
Calcarine	R	16.28	18	-86	16		Precuneus	L	15.08	-6	-70	56		Temporal Inf	L	14.21	-54	-22	-24		Cuneus	L	13.76	-14	-86	32		Frontal Sup	L	13.2	-22	26	40
Front Mid	L	16.28	-30	34	32		Temporal Mid	R	15.08	66	-46	0		Cuneus	R	14.21	2	-94	16		Parietal Inf	R	13.76	50	-46	56		Occipital Sup	R	13.2	26	-78	32
SupraMarginal	R	16.27	58	-30	48		Front Mid	L	15.08	-38	10	48		Frontal Sup	L	14.21	-22	34	32		Temporal Inf	R	13.76	58	-62	-8		Parietal Inf	L	13.2	-38	-62	48
Temporal Inf	R	16.26	58	-46	-16		Temporal Inf	L	15.07	-62	-46	-16		Front Mid	R	14.21	34	2	56		Precentral	L	13.75	-30	-22	56		Frontal Sup	R	13.19	18	42	24
Frontal Sup	L	16.26	-22	58	0		Fusiform	L	15.07	-38	-70	-16		Front Inf Tri	L	14.2	-38	26	24		Front Inf Tri	R	13.75	42	42	0		Temporal Inf	R	13.19	58	-54	-16
Temporal Mid	R	16.25	66	-6	-16		Tempr Pol Mid	R	15.07	42	10	-32		Frontal Sup	L	14.2	-22	50	0		Postcentral	L	13.75	-62	-14	32		Frontal Sup	R	13.18	18	18	48
Precentral	L	16.25	-30	-22	56		Calcarine	R	15.06	2	-94	-8		Front Inf Orb	L	14.19	-30	42	-16		Parietal Inf	L	13.74	-54	-54	40		Front Mid	R	13.18	42	18	48
Frontal Sup	R	16.25	26	2	56		Parietal Inf	R	15.05	50	-38	48		Precentral	L	14.19	-46	2	48		Tempr Pol Sup	L	13.74	-46	18	-24		Front Mid	R	13.18	42	42	32
Calcarine	L	16.25	-6	-94	0		Front Mid	R	15.05	26	26	40		Parietal Inf	R	14.19	58	-46	40		Front Inf Ope	L	13.74	-54	10	24		Front Inf Orb	R	13.17	42	34	-8
Supp Motor Ar	R	16.25	10	18	56		Front Med Orb	L	15.05	-6	50	-24		Occipital Mid	R	14.19	34	-86	0		Ventr Med PFC	L	13.74	-6	50	-8		Tempr Pol Mid	L	13.17	-38	18	-32
Front Sup Med	L	16.24	-6	58	0		Precentral	L	15.05	-30	2	48		Precentral	R	14.19	42	-22	56		Front Inf Ope	L	13.74	-54	10	16		Postcentral	L	13.17	-62	-6	24
Front Med Orb	R	16.23	2	50	-16		Precentral	L	15.04	-54	2	40		Front Mid	L	14.19	-38	10	48		Front Inf Orb	R	13.74	42	34	-16		SupraMarginal	R	13.16	66	-46	32
Occipital Sup	L	16.22	-22	-86	24		Paracentr Lob	L	15.04	-14	-30	72		Occipital Inf	R	14.19	42	-70	-16		Front Mid Orb	R	13.74	34	42	-16		Precentral	L	13.15	-54	2	32
Front Inf Ope	R	16.22	58	18	8		Tempr Pol Sup	R	15.04	26	18	-32		Temporal Inf	L	14.18	-38	2	-32		Front Sup Med	R	13.73	10	34	48		Temporal Inf	R	13.15	50	2	-40
Parietal Inf	L	16.21	-54	-54	40		Parietal Inf	R	15.04	42	-54	40		Precentral	L	14.18	-14	-14	72		Postcentral	R	13.73	26	-30	64		Cuneus	R	13.15	18	-86	24
Front Mid Orb	L	16.21	-14	58	-16		Supp Motor Ar	L	15.03	-14	2	64		Occipital Sup	L	14.17	-14	-94	24		Parietal Inf	L	13.73	-54	-22	40		Postcentral	R	13.14	18	-38	72
Temporal Mid	L	16.21	-54	2	-32		Lingual	R	15.03	10	-94	-8		Front Mid Orb	L	14.17	-30	42	-8		Occipital Mid	L	13.72	-38	-78	16		Temporal Inf	L	13.14	-46	-62	-8
Parietal Sup	R	16.21	18	-54	56		Angular	R	15.03	50	-62	32		Parietal Sup	R	14.17	34	-54	64		Temporal Inf	R	13.71	50	-62	-16		Front Sup Med	L	13.14	-14	50	0
SupraMarginal	R	16.2	66	-38	32		Front Sup Med	R	15.03	2	50	32		Postcentral	L	14.17	-38	-30	56		Frontal Sup	L	13.71	-14	34	40		Front Mid	L	13.14	-38	42	8
Occipital Mid	L	16.19	-38	-78	32		Frontal Sup	L	15.03	-22	58	24		Fusiform	L	14.16	-30	2	-40		Front Sup Med	L	13.71	-6	58	8		Parietal Sup	R	13.14	26	-62	56
Occipital Mid	L	16.19	-30	-78	32		Parietal Sup	L	15.03	-30	-54	56		Temporal Inf	L	14.16	-46	-22	-32		Parietal Inf	L	13.7	-46	-38	48		Angular	L	13.14	-54	-62	32
Front Inf Orb	L	16.19	-38	26	-8		Calcarine	R	15.03	10	-94	0		Temporal Inf	R	14.16	66	-22	-24		Precentral	L	13.7	-30	-6	56		Front Mid	R	13.14	42	10	56
Precentral	L	16.19	-62	2	32		Parietal Inf	L	15.01	-54	-54	40		Precuneus	L	14.16	-14	-70	56		Precentral	L	13.69	-30	-14	56		Occipital Mid	L	13.13	-30	-86	8
Precentral	R	16.19	42	-22	64		Parietal Inf	L	15.01	-54	-46	48		Cuneus	L	14.16	-6	-86	40		Front Sup Med	R	13.69	2	42	48		Occipital Mid	L	13.12	-38	-78	32
Temporal Inf	R	16.18	58	-62	-8		Angular	L	15.01	-54	-70	24		Parietal Inf	R	14.15	50	-54	48		Postcentral	R	13.69	66	-6	32		Precentral	R	13.11	66	2	24
Temporal Inf	R	16.18	66	-38	-16		Parietal Sup	L	15	-38	-46	56		Temporal Inf	R	14.15	66	-30	-24		Postcentral	L	13.69	-38	-38	56		Precentral	L	13.11	-54	-6	32
Temporal Mid	R	16.18	58	-62	0		Tempr Pol Mid	L	15	-38	18	-40		Tempr Pol Sup	L	14.15	-46	2	-16		Precentral	L	13.69	-22	-22	64		Front Med Orb	R	13.11	10	50	-16
Front Mid	R	16.18	34	42	16		Supp Motor Ar	R	15	10	2	64		Temporal Mid	R	14.15	50	-70	0		Calcarine	R	13.68	2	-94	8		Occipital Mid	L	13.11	-30	-86	16
Angular	L	16.17	-54	-54	32		Frontal Sup	R	14.99	26	18	48		Tempr Pol Mid	R	14.15	26	2	-40		Temporal Inf	L	13.68	-46	2	-40		Temporal Mid	L	13.1	-70	-30	-8
Front Sup Med	L	16.17	-6	58	24		Frontal Sup	L	14.99	-22	58	16		Tempr Pol Sup	R	14.14	34	26	-32		Parietal Inf	R	13.67	58	-38	48		Front Mid	R	13.09	34	42	40
Front Mid	L	16.17	-22	42	32		Angular	R	14.99	42	-62	40		Parietal Inf	R	14.14	50	-38	48		Temporal Mid	R	13.67	42	-70	0		Precentral	L	13.08	-46	10	40
Temporal Inf	L	16.17	-62	-54	-16		Temporal Inf	L	14.98	-46	10	-40		Postcentral	R	14.14	50	-22	48		Lingual	R	13.67	18	-94	-16		Occipital Sup	R	13.08	26	-86	24
Temporal Mid	R	16.17	66	-46	-8		Temporal Mid	L	14.98	-54	-70	16		Temporal Sup	L	14.13	-62	-6	0		Tempr Pol Mid	L	13.67	-46	10	-32		Frontal Sup	R	13.08	26	50	8
Front Mid	R	16.17	26	50	0		Front Mid	L	14.98	-38	18	48		Front Inf Orb	R	14.13	42	42	-8		Tempr Pol Mid	L	13.66	-38	18	-32		Parietal Sup	R	13.08	34	-62	56
Occipital Sup	R	16.17	26	-70	40		SupraMarginal	R	14.98	58	-46	32		Occipital Mid	L	14.13	-46	-70	0		Precuneus	L	13.66	-6	-62	56		Occipital Inf	L	13.08	-22	-86	-8
Temporal Mid	R	16.17	66	-6	-24		Temporal Inf	L	14.98	-54	-62	-8		Temporal Mid	L	14.12	-70	-38	-8		Angular	R	13.65	58	-54	24		Front Inf Orb	L	13.08	-38	26	-16
Front Med Orb	R	16.16	2	50	-24		Tempr Pol Sup	R	14.98	50	18	-24		Front Mid	R	14.12	42	34	40		Temporal Mid	L	13.65	-54	-70	16		Precentral	R	13.08	58	10	40
Temporal Inf	R	16.16	66	-30	-24		Front Sup Med	R	14.97	10	42	32		Front Inf Orb	L	14.12	-38	26	-8		Parietal Inf	L	13.65	-54	-30	40		Occipital Sup	R	13.07	34	-70	40
Paracentr Lob	R	16.16	2	-38	72		Postcentral	L	14.95	-46	-22	56		Angular	R	14.11	42	-70	48		Lingual	L	13.65	-6	-94	-16		Precentral	R	13.07	26	-14	64
Calcarine	R	16.15	2	-94	0		Precuneus	L	14.95	-6	-46	72		Precentral	R	14.11	34	-6	56		Angular	L	13.65	-54	-62	32		Parietal Inf	R	13.07	50	-38	56
Front Mid	R	16.15	26	26	40		Occipital Mid	L	14.95	-38	-78	0		Parietal Inf	L	14.11	-54	-30	48		Precentral	L	13.65	-46	10	40		Frontal Sup	L	13.07	-14	34	40
Cuneus	R	16.14	10	-78	40		Supp Motor Ar	L	14.95	-14	18	64		Temporal Mid	L	14.11	-62	-54	0		Precentral	R	13.64	34	-6	56		Front Mid	L	13.07	-30	10	48
Parietal Inf	L	16.14	-46	-46	56		Parietal Sup	R	14.95	18	-62	56		Calcarine	L	14.11	-6	-102	-8		Front Mid	R	13.64	26	50	0		Postcentral	R	13.07	66	2	16
Front Mid	R	16.14	34	18	48		Front Mid	L	14.94	-30	10	48		Angular	L	14.11	-54	-62	24		Front Inf Tri	L	13.63	-38	26	24		Front Sup Orb	R	13.06	18	50	-16
Front Sup Med	R	16.14	10	50	16		Parietal Sup	L	14.94	-22	-70	48		Front Mid Orb	R	14.1	34	58	-8		Front Sup Med	L	13.63	-6	50	40		Tempr Pol Mid	L	13.05	-30	18	-40
Parietal Sup	R	16.13	42	-46	56		Frontal Sup	R	14.94	18	-6	56		Occipital Sup	L	14.1	-22	-86	32		Tempr Pol Mid	L	13.63	-30	18	-40		Frontal Sup	R	13.05	18	2	64
Supp Motor Ar	L	16.13	-6	10	72		Precuneus	L	14.94	-6	-62	64		Parietal Sup	L	14.1	-22	-70	56		Front Mid	L	13.62	-30	34	16		Front Sup Orb	L	13.05	-22	50	-8
Occipital Mid	L	16.13	-46	-70	0		Supp Motor Ar	R	14.93	10	-14	72		Postcentral	R	14.09	26	-30	64		Temporal Inf	L	13.62	-38	10	-40		Occipital Mid	R	13.05	34	-78	32
Temporal Inf	R	16.12	50	-70	-8		Precuneus	L	14.93	-14	-62	64		Angular	R	14.09	58	-54	32		Postcentral	R	13.62	50	-22	56		Frontal Sup	R	13.04	18	10	56
Temporal Inf	R	16.12	50	-46	-24		Lingual	L	14.92	-14	-86	-16		Occipital Mid	L	14.09	-38	-86	8		Frontal Sup	R	13.62	26	2	56		Calcarine	R	13.04	10	-94	0
Front Mid	R	16.12	34	26	40		Occipital Sup	L	14.92	-14	-78	40		Tempr Pol Mid	R	14.09	26	10	-40		SupraMarginal	R	13.62	58	-30	48		Front Mid	R	13.04	50	34	32
Front Sup Med	L	16.12	-14	58	8		Precuneus	L	14.91	-14	-54	64		SupraMarginal	R	14.08	66	-30	40		Angular	L	13.61	-46	-70	40		Fusiform	L	13.04	-38	-70	-16
Front Mid	L	16.12	-30	42	24		Precentral	L	14.91	-62	2	32		Precentral	L	14.08	-38	-14	56		Occipital Sup	L	13.61	-14	-94	8		SupraMarginal	R	13.03	58	-30	40
Parietal Inf	R	16.11	50	-38	56		Ventr Med PFC	L	14.91	-6	58	-8		Fusiform	R	14.08	34	-78	-16		Occipital Mid	L	13.61	-14	-94	0		Precuneus	L	13.03	-14	-54	64
Parietal Inf	R	16.11	58	-46	48		Front Inf Tri	R	14.91	50	34	8		Front Inf Orb	R	14.08	42	42	-16		Parietal Sup	R	13.61	34	-54	56		Ventr Med PFC	R	13.02	2	50	-8
Front Sup Med	R	16.1	2	50	32		Angular	R	14.9	26	-62	48		Angular	R	14.08	42	-78	40		SupraMarginal	L	13.61	-62	-22	32		Front Mid	R	13.02	50	10	48
Angular	R	16.1	42	-62	48		Front Inf Tri	L	14.9	-54	34	16		Temporal Mid	R	14.07	58	-62	8		SupraMarginal	R	13.6	58	-38	40		Precentral	R	13.02	58	-6	48
Front Mid Orb	L	16.09	-30	50	-8		Parietal Sup	L	14.89	-22	-46	64		Front Mid	R	14.07	34	42	24		Postcentral	R	13.6	66	2	16		Front Mid	R	13.02	26	42	32
Supp Motor Ar	L	16.08	-14	-6	64		Tempr Pol Mid	R	14.88	26	10	-40		Parietal Inf	L	14.07	-38	-62	48		Tempr Pol Sup	R	13.6	42	26	-32		Temporal Mid	L	13.01	-62	-46	-8
Front Mid	R	16.08	34	10	56		Front Mid	R	14.88	50	26	32		Frontal Sup	L	14.07	-14	-6	72		SupraMarginal	L	13.59	-62	-38	32		Parietal Inf	L	13.01	-46	-46	48
Front Inf Orb	L	16.08	-38	26	-16		Angular	L	14.88	-54	-62	24		Angular	R	14.06	50	-70	32		Occipital Mid	L	13.59	-46	-78	24		Tempr Pol Sup	R	13	42	26	-32
Precuneus	L	16.08	-14	-62	56		Temporal Inf	R	14.88	50	-62	-16		Front Mid	R	14.06	26	26	40		Parietal Inf	L	13.59	-46	-46	48		Front Sup Med	R	13	2	42	48
Parietal Sup	R	16.08	26	-54	56		Front Sup Med	R	14.88	10	34	40		Precuneus	R	14.06	2	-78	48		Precentral	R	13.59	58	10	32		Parietal Inf	L	13	-54	-46	40
Occipital Mid	L	16.07	-30	-86	8		SupraMarginal	R	14.88	58	-30	48		Angular	R	14.06	58	-62	32		SupraMarginal	R	13.59	66	-38	32		Temporal Mid	L	13	-46	-70	8
Precentral	L	16.07	-54	2	40		Temporal Inf	R	14.88	34	2	-40		SupraMarginal	R	14.06	66	-38	40		Occipital Mid	L	13.59	-46	-78	16		Precentral	L	12.99	-38	2	48
Temporal Inf	L	16.07	-54	-14	-32		Front Mid	R	14.88	42	10	48		Front Mid Orb	R	14.06	26	58	-16		Front Sup Orb	R	13.59	26	58	-8		Precentral	R	12.99	50	-14	56
Temporal Mid	R	16.06	50	-70	0		Precentral	R	14.88	50	2	48		Front Mid	R	14.05	42	-6	56		Cingulum Ant	R	13.58	10	50	8		Frontal Sup	L	12.99	-30	50	0
SupraMarginal	R	16.06	66	-46	32		Frontal Sup	R	14.87	18	18	48		Front Inf Ope	L	14.05	-54	10	8		Front Inf Tri	R	13.58	58	34	8		Temporal Inf	R	12.99	58	-54	-24
Front Mid	R	16.06	42	2	56		Frontal Sup	L	14.87	-22	42	48		Calcarine	R	14.05	10	-94	8		Temporal Mid	L	13.58	-54	2	-32		Precentral	R	12.99	42	-22	64
Supp Motor Ar	R	16.05	10	-6	64		Supp Motor Ar	R	14.87	10	18	56		Parietal Sup	L	14.05	-30	-46	64		Precentral	L	13.58	-22	-14	64		Front Sup Med	R	12.99	10	58	8
Front Inf Tri	R	16.04	50	34	0		Postcentral	R	14.87	58	-14	48		Calcarine	R	14.05	18	-94	0		Precuneus	R	13.58	2	-54	64		Angular	R	12.98	58	-54	24
Occipital Mid	L	16.04	-30	-86	0		Front Sup Orb	L	14.87	-14	66	-8		Parietal Sup	R	14.05	42	-46	64		Postcentral	R	13.58	66	-6	24		Lingual	L	12.98	-14	-86	-16
Frontal Sup	L	16.03	-14	18	56		Front Mid	R	14.87	26	50	0		Frontal Sup	R	14.04	18	26	40		Front Mid Orb	R	13.58	26	50	-16		Precentral	L	12.98	-30	-14	56
Frontal Sup	L	16.02	-14	50	32		Postcentral	L	14.86	-22	-38	64		Precentral	R	14.03	58	10	40		Angular	R	13.57	50	-62	48		Postcentral	L	12.98	-62	2	16
Temporal Inf	R	16.02	58	-38	-24		Front Sup Med	R	14.86	10	26	48		Parietal Sup	L	14.03	-30	-70	56		SupraMarginal	R	13.57	66	-30	32		Calcarine	R	12.98	10	-94	8
Calcarine	R	16.01	10	-94	8		Front Mid	L	14.85	-22	50	32		Front Inf Tri	R	14.03	58	26	8		Precentral	L	13.56	-54	10	32		Temporal Mid	L	12.97	-70	-30	8
Angular	L	16.01	-46	-70	40		Temporal Mid	L	14.85	-54	-62	16		Tempr Pol Mid	R	14.03	50	10	-32		Front Mid	R	13.56	42	-6	56		Tempr Pol Mid	R	12.97	42	18	-40
Cuneus	R	16.01	10	-86	32		Precuneus	R	14.85	2	-78	48		Front Sup Med	R	14.02	2	50	32		Occipital Mid	L	13.56	-46	-78	8		Front Inf Tri	R	12.96	50	34	0
Postcentral	L	16.01	-22	-38	64		Cuneus	L	14.85	-6	-86	32		Front Mid	R	14.02	42	42	24		Temporal Mid	L	13.56	-62	-54	16		Front Mid	R	12.96	34	10	56
Front Inf Tri	L	16	-46	26	0		Front Mid	R	14.84	42	34	32		Front Mid	R	14.02	34	10	56		Front Inf Orb	L	13.55	-38	26	-16		Angular	L	12.96	-54	-70	24
Precuneus	L	16	-6	-54	64		Precentral	R	14.84	58	10	40		Calcarine	L	14.02	-6	-102	0		Temporal Mid	R	13.55	58	-62	16		Front Sup Med	R	12.95	10	34	48
Front Inf Tri	L	16	-54	26	16		Postcentral	R	14.84	18	-38	64		Fusiform	R	14.02	42	-14	-40		Postcentral	L	13.55	-62	-6	24		Front Mid	L	12.95	-30	26	40
Temporal Inf	R	16	50	10	-40		Front Inf Orb	R	14.83	34	26	-24		Front Mid	R	14.02	42	18	56		Precentral	R	13.55	26	-22	64		Front Mid	L	12.95	-30	34	32
Front Mid	L	16	-30	42	32		Occipital Inf	R	14.83	42	-70	-16		Angular	R	14.02	50	-70	40		Temporal Inf	R	13.55	66	-22	-24		Frontal Sup	L	12.95	-22	50	0
Cuneus	L	15.99	-6	-86	32		Front Inf Ope	L	14.83	-62	10	24		Paracentr Lob	L	14.01	-14	-30	72		Precuneus	R	13.54	2	-62	56		Frontal Sup	L	12.94	-22	34	32
Occipital Sup	L	15.99	-22	-78	32		Front Inf Tri	L	14.82	-54	18	8		Postcentral	L	14.01	-38	-38	56		Cuneus	R	13.54	10	-78	40		Frontal Sup	L	12.94	-22	2	56
Angular	L	15.99	-54	-62	32		Precentral	L	14.82	-46	2	48		Postcentral	L	14.01	-22	-38	64		Lingual	R	13.54	18	-94	-8		Front Mid	R	12.94	34	34	48
Tempr Pol Sup	R	15.98	42	26	-24		Front Mid	R	14.81	26	42	32		Tempr Pol Sup	L	14.01	-38	18	-24		Occipital Sup	L	13.54	-14	-78	40		Temporal Inf	L	12.94	-62	-54	-16
Front Mid	L	15.98	-30	50	16		Frontal Sup	L	14.81	-14	66	16		Precentral	L	14	-30	-6	56		Front Sup Med	L	13.53	-6	58	24		Parietal Inf	R	12.94	42	-62	56
Front Sup Orb	L	15.97	-22	66	-8		Front Inf Tri	R	14.81	58	26	0		Temporal Mid	L	14	-46	-6	-24		Postcentral	L	13.53	-54	-14	40		Postcentral	R	12.94	50	-22	56
Paracentr Lob	R	15.97	10	-38	64		Frontal Sup	R	14.81	18	50	0		Cuneus	R	14	10	-78	40		SupraMarginal	L	13.53	-62	-30	32		Temporal Inf	R	12.93	66	-46	-16
Front Sup Med	L	15.97	-6	50	40		Calcarine	R	14.81	18	-86	16		Frontal Sup	L	14	-14	34	48		Front Mid Orb	R	13.52	34	50	-8		Front Mid Orb	L	12.93	-30	50	-8
Front Mid	L	15.96	-22	50	32		Front Inf Tri	L	14.8	-46	34	0		Angular	L	14	-46	-62	40		Front Mid	R	13.51	26	34	40		Temporal Inf	R	12.93	50	10	-40
Occipital Sup	R	15.96	34	-70	40		Temporal Inf	R	14.8	58	-14	-32		Precentral	L	13.99	-30	-30	56		Front Sup Med	R	13.51	10	50	0		SupraMarginal	R	12.93	66	-22	40
Front Mid	R	15.96	42	-6	56		Precuneus	R	14.8	10	-54	64		Front Inf Tri	R	13.99	50	42	0		Tempr Pol Mid	R	13.51	50	18	-32		Fusiform	R	12.93	26	-86	-16
Front Mid	R	15.95	26	42	32		Front Mid	L	14.8	-30	50	16		Frontal Sup	R	13.98	18	58	0		Occipital Mid	R	13.51	50	-70	24		Front Inf Tri	L	12.93	-38	34	24
Postcentral	L	15.95	-54	-14	48		Paracentr Lob	L	14.8	-14	-22	72		Front Mid	L	13.98	-30	10	48		Precuneus	L	13.51	-6	-70	48		Front Mid	L	12.92	-22	18	48
Frontal Sup	R	15.95	18	50	0		Cuneus	R	14.8	2	-86	32		Tempr Pol Sup	R	13.98	42	18	-32		Front Inf Tri	R	13.5	50	42	8		Front Sup Med	L	12.92	-6	50	32
Front Inf Ope	L	15.94	-46	18	32		Temporal Mid	L	14.8	-62	-6	-24		Fusiform	L	13.98	-38	-6	-40		Precuneus	L	13.5	-6	-54	64		Postcentral	R	12.92	50	-30	56
Occipital Mid	L	15.94	-38	-86	24		Front Mid	L	14.8	-46	42	24		Postcentral	L	13.97	-62	2	16		Front Mid	R	13.5	50	42	24		Parietal Sup	R	12.92	18	-62	56
Tempr Pol Mid	R	15.94	50	18	-32		Temporal Mid	L	14.8	-62	-54	16		Front Inf Tri	L	13.97	-38	34	8		Parietal Sup	L	13.49	-38	-46	56		Temporal Mid	R	12.92	58	-62	16
Front Inf Tri	L	15.94	-38	34	24		Parietal Inf	R	14.79	34	-54	48		Front Mid	R	13.97	34	26	48		Occipital Sup	L	13.49	-14	-94	16		Front Sup Med	L	12.92	-6	34	56
Precentral	R	15.94	58	2	40		Frontal Sup	R	14.79	18	42	32		Temporal Mid	R	13.97	58	-62	0		Precuneus	R	13.49	10	-62	56		Temporal Mid	R	12.92	42	-70	8
Front Sup Med	R	15.94	2	34	56		Postcentral	R	14.79	10	-38	72		Precentral	L	13.96	-46	-6	48		Precuneus	R	13.48	2	-70	48		Parietal Inf	R	12.91	50	-46	40
Occipital Inf	L	15.94	-46	-70	-16		Temporal Mid	L	14.79	-62	-54	-8		Front Mid	R	13.96	42	42	32		Front Mid	R	13.48	42	2	56		Postcentral	R	12.91	58	-14	48
Front Inf Ope	R	15.93	58	18	0		Front Inf Tri	L	14.78	-54	26	0		Insula	L	13.95	-46	10	-8		Frontal Sup	R	13.48	18	50	0		Front Inf Tri	L	12.91	-54	18	0
Precentral	R	15.93	50	-14	48		Front Sup Med	L	14.78	-6	66	8		Cuneus	R	13.95	18	-86	24		Ventr Med PFC	R	13.48	2	50	-8		Front Mid	R	12.91	42	26	48
Occipital Mid	R	15.93	42	-70	32		Precuneus	R	14.78	2	-62	64		Tempr Pol Mid	R	13.94	26	18	-40		Precuneus	L	13.47	-6	-78	40		Ventr Med PFC	L	12.9	-6	50	-8
Parietal Inf	L	15.92	-54	-54	48		Front Inf Tri	L	14.78	-46	42	8		Front Med Orb	L	13.93	-6	50	-16		Frontal Sup	L	13.47	-22	34	32		Occipital Sup	L	12.9	-22	-86	24
Front Sup Med	R	15.91	10	34	48		Calcarine	R	14.77	2	-94	0		Cuneus	L	13.93	-6	-94	32		Temporal Inf	L	13.47	-54	-62	-8		Front Mid	R	12.9	34	26	48
Front Mid	L	15.91	-38	42	16		Parietal Sup	R	14.76	26	-54	56		Occipital Mid	L	13.93	-38	-86	0		Occipital Inf	L	13.47	-38	-78	-8		Frontal Sup	R	12.9	26	18	48
Occipital Mid	L	15.91	-46	-78	16		Tempr Pol Mid	R	14.76	50	10	-32		Front Mid	L	13.92	-30	34	24		Lingual	L	13.46	-22	-86	-16		Tempr Pol Mid	L	12.9	-54	10	-32
Front Sup Orb	L	15.91	-14	66	-8		Front Mid Orb	R	14.76	26	50	-16		Postcentral	R	13.92	50	-30	48		Frontal Sup	R	13.46	18	10	64		Frontal Sup	R	12.89	26	2	56
Front Mid	R	15.91	34	42	24		Front Mid	L	14.75	-30	18	48		Angular	R	13.92	34	-70	48		Front Sup Med	R	13.46	2	50	40		Front Sup Med	R	12.89	2	34	56
Frontal Sup	R	15.9	26	10	56		Front Mid	R	14.75	42	18	48		Postcentral	R	13.92	34	-46	72		Front Mid	L	13.46	-22	10	56		Front Sup Med	R	12.89	10	50	24
Precuneus	R	15.89	10	-70	48		Postcentral	L	14.75	-22	-30	64		Front Inf Orb	R	13.91	50	34	-16		Front Mid	R	13.46	50	42	16		Parietal Sup	L	12.89	-30	-54	64
Front Sup Med	R	15.89	2	58	16		Temporal Mid	L	14.75	-62	-54	8		Front Mid Orb	R	13.91	34	58	-16		Occipital Inf	R	13.46	34	-86	-8		Supp Motor Ar	R	12.88	10	18	64
Calcarine	L	15.89	-6	-94	-8		Parietal Sup	L	14.75	-30	-62	56		Lingual	R	13.91	18	-94	-8		Temporal Inf	R	13.46	50	-54	-24		Occipital Inf	R	12.88	50	-70	-16
Frontal Sup	R	15.89	26	50	8		Temporal Inf	R	14.75	58	-6	-32		Postcentral	L	13.91	-46	-14	48		Precuneus	R	13.45	10	-70	48		Supp Motor Ar	L	12.88	-6	26	64
Front Mid	R	15.88	42	26	40		Front Mid	L	14.74	-30	26	48		Fusiform	R	13.9	34	-6	-40		Parietal Sup	R	13.45	18	-54	64		Supp Motor Ar	R	12.88	10	10	72
Temporal Inf	L	15.88	-54	-6	-32		Cuneus	L	14.74	-14	-86	32		Frontal Sup	R	13.89	18	18	48		Precentral	R	13.45	18	-22	72		Front Mid	L	12.87	-30	50	8
Front Mid	R	15.88	42	42	8		Frontal Sup	L	14.74	-14	26	64		Parietal Inf	L	13.89	-54	-46	40		Precuneus	R	13.45	2	-46	72		Frontal Sup	R	12.87	26	50	16
Precentral	L	15.88	-54	10	32		Supp Motor Ar	R	14.74	10	-6	72		Angular	L	13.88	-46	-70	40		Precuneus	L	13.45	-14	-54	64		SupraMarginal	L	12.87	-62	-30	32
Occipital Inf	L	15.88	-30	-86	-8		Front Mid	L	14.73	-38	42	32		Occipital Sup	L	13.88	-6	-102	8		Postcentral	R	13.44	58	-22	48		Parietal Inf	L	12.87	-54	-22	40
Occipital Mid	L	15.88	-30	-86	24		Parietal Inf	L	14.72	-54	-22	48		Front Sup Med	L	13.88	-6	50	40		Front Sup Med	L	13.44	-6	58	16		Occipital Mid	L	12.86	-30	-78	40
SupraMarginal	R	15.88	58	-22	40		Temporal Inf	R	14.72	42	2	-40		Parietal Inf	R	13.88	50	-46	48		Temporal Inf	R	13.44	50	-70	-8		Front Inf Tri	R	12.85	58	34	8
Parietal Sup	R	15.87	34	-54	56		Temporal Mid	L	14.72	-54	-62	8		Parietal Sup	L	13.88	-22	-78	48		Precuneus	R	13.44	10	-54	64		Parietal Sup	L	12.85	-14	-70	48
Postcentral	R	15.87	42	-30	64		Fusiform	R	14.72	26	-78	-16		Front Sup Med	L	13.86	-6	58	8		Cuneus	R	13.44	2	-86	32		Parietal Inf	L	12.84	-54	-38	40
Occipital Mid	R	15.87	34	-78	24		Precuneus	L	14.71	-14	-70	56		Occipital Inf	R	13.86	34	-86	-8		Front Mid	R	13.43	34	2	56		Cuneus	L	12.84	-6	-94	16
Front Sup Med	R	15.87	2	42	48		Calcarine	L	14.71	-6	-94	8		Front Inf Tri	L	13.86	-46	18	0		Fusiform	L	13.43	-38	-78	-16		Temporal Inf	L	12.83	-54	-6	-40
Occipital Inf	L	15.87	-38	-78	-8		Occipital Mid	L	14.7	-46	-78	24		SupraMarginal	L	13.85	-62	-46	32		Cuneus	L	13.43	-6	-86	32		Parietal Inf	L	12.83	-54	-30	40
Frontal Sup	L	15.86	-14	58	16		Temporal Inf	R	14.7	50	-6	-40		Angular	L	13.85	-54	-54	32		Front Sup Med	L	13.43	-14	58	8		Parietal Inf	L	12.83	-38	-54	56
Frontal Sup	L	15.86	-22	26	40		Supp Motor Ar	R	14.69	10	10	64		Occipital Sup	L	13.85	-14	-86	40		Front Inf Tri	L	13.43	-38	34	0		Occipital Sup	L	12.82	-22	-78	40
Front Mid	R	15.86	42	18	48		Paracentr Lob	R	14.69	10	-22	72		Front Sup Med	L	13.85	-6	58	24		Front Sup Med	L	13.42	-6	58	32		Cuneus	R	12.82	2	-94	16
Cuneus	R	15.86	10	-94	16		Precentral	R	14.69	42	-14	64		Front Sup Med	L	13.84	-14	58	0		Occipital Inf	L	13.42	-46	-70	-8		Postcentral	L	12.82	-46	-22	48
Front Inf Tri	L	15.85	-46	34	8		Occipital Mid	L	14.69	-38	-78	40		Temporal Inf	R	13.84	58	-6	-32		Calcarine	R	13.42	10	-94	0		Front Mid Orb	L	12.81	-38	42	-8
Precentral	L	15.85	-38	-14	56		Tempr Pol Mid	R	14.68	58	10	-24		Front Mid	R	13.84	34	50	0		Parietal Sup	R	13.42	42	-54	56		Front Sup Med	R	12.81	10	42	40
Front Inf Orb	R	15.85	50	34	-8		Postcentral	R	14.67	34	-38	56		Front Sup Orb	R	13.84	18	58	-8		Front Mid	R	13.42	34	10	56		Fusiform	R	12.81	34	-78	-16
Frontal Sup	L	15.85	-14	42	40		Front Sup Med	R	14.67	2	50	40		Parietal Inf	L	13.84	-54	-38	48		Tempr Pol Mid	R	13.41	42	10	-40		Occipital Mid	L	12.8	-30	-78	32
Parietal Inf	R	15.84	58	-54	40		Postcentral	L	14.67	-46	-14	56		Parietal Sup	R	13.84	18	-62	64		Angular	R	13.41	58	-54	32		Front Mid	R	12.8	26	50	24
Front Mid	L	15.84	-30	26	40		Front Sup Med	L	14.67	-6	66	16		Frontal Sup	R	13.84	26	-6	56		Occipital Mid	L	13.41	-38	-78	32		Calcarine	R	12.8	18	-94	0
Supp Motor Ar	L	15.84	-14	2	64		Angular	L	14.66	-54	-62	40		Occipital Sup	R	13.84	26	-78	40		Frontal Sup	L	13.41	-14	50	32		Front Sup Med	R	12.8	10	58	16
Tempr Pol Sup	R	15.84	42	26	-32		Temporal Inf	L	14.66	-54	-22	-24		Precuneus	L	13.83	-14	-46	72		Front Mid	R	13.41	26	42	24		Front Mid	R	12.79	42	42	24
Front Sup Med	L	15.84	-6	42	48		Temporal Inf	L	14.66	-54	-14	-32		Occipital Inf	L	13.83	-46	-70	-8		Front Sup Med	R	13.4	10	42	40		Frontal Sup	R	12.79	18	58	0
Occipital Mid	R	15.84	42	-78	8		Occipital Mid	L	14.65	-46	-78	16		Precentral	L	13.83	-62	2	24		Postcentral	L	13.4	-62	-6	32		Calcarine	R	12.78	2	-94	-8
Front Sup Med	L	15.84	-14	66	0		Occipital Mid	L	14.65	-30	-78	40		Temporal Mid	L	13.83	-54	-70	8		Occipital Mid	L	13.4	-30	-78	40		Parietal Inf	L	12.78	-54	-54	40
Front Mid	L	15.84	-30	10	48		SupraMarginal	L	14.65	-62	-46	32		Ventr Med PFC	R	13.83	2	50	-8		Front Sup Med	R	13.4	10	50	16		Frontal Sup	R	12.77	18	58	8
Frontal Sup	R	15.84	18	2	56		Angular	R	14.64	58	-62	32		Frontal Sup	L	13.83	-14	18	56		Precentral	L	13.39	-46	2	48		Front Sup Med	R	12.77	10	26	56
Fusiform	R	15.83	34	-78	-16		Temporal Inf	L	14.63	-62	-54	-16		Front Mid	R	13.82	34	34	40		Occipital Mid	R	13.39	26	-86	8		Angular	L	12.77	-46	-70	40
Occipital Mid	L	15.82	-30	-86	16		Front Mid	L	14.63	-30	58	8		Occipital Mid	L	13.82	-38	-78	40		Front Mid	L	13.39	-38	10	48		Front Sup Med	L	12.77	-6	42	48
Precentral	L	15.82	-46	2	48		Precentral	R	14.63	34	-22	64		Front Inf Tri	R	13.82	58	34	0		Front Sup Med	L	13.39	-14	58	0		Postcentral	L	12.77	-30	-30	64
Paracentr Lob	L	15.82	-14	-38	72		Front Mid	R	14.62	42	2	56		Temporal Inf	R	13.82	58	-14	-32		Front Mid	L	13.38	-38	18	40		Precentral	L	12.76	-54	10	32
Front Inf Tri	R	15.82	58	26	16		Front Mid	R	14.62	34	34	40		Postcentral	L	13.81	-54	-14	40		SupraMarginal	L	13.38	-62	-54	24		Front Mid	R	12.76	34	18	56
Parietal Sup	L	15.82	-22	-46	64		Frontal Sup	L	14.62	-14	66	24		Front Inf Tri	L	13.81	-38	34	0		Front Sup Med	L	13.38	-6	34	56		Paracentr Lob	L	12.76	-14	-38	72
Front Mid	R	15.82	50	26	40		Front Mid	L	14.62	-30	34	48		Occipital Mid	L	13.81	-38	-86	16		Occipital Sup	R	13.37	26	-78	32		Parietal Sup	R	12.75	18	-54	64
Front Mid	R	15.82	34	42	32		Precuneus	R	14.62	10	-46	72		Temporal Inf	R	13.81	66	-46	-16		Parietal Sup	R	13.37	26	-62	56		Temporal Mid	L	12.75	-54	-62	8
Angular	R	15.81	50	-62	40		Parietal Inf	R	14.61	42	-46	48		Parietal Sup	R	13.81	34	-70	56		Front Inf Ope	L	13.37	-46	18	32		Front Mid	L	12.74	-38	26	40
Precuneus	L	15.81	-6	-46	72		Front Mid Orb	L	14.61	-30	58	-16		Occipital Mid	L	13.8	-30	-86	24		Frontal Sup	L	13.36	-22	-6	64		Angular	R	12.73	42	-70	40
Frontal Sup	L	15.81	-14	58	24		Postcentral	R	14.6	58	-22	48		Temporal Inf	L	13.8	-46	-14	-32		Precentral	L	13.36	-46	-6	48		Front Mid	L	12.73	-38	10	48
Parietal Inf	L	15.81	-38	-62	48		Temporal Inf	L	14.6	-54	-6	-40		Front Mid	L	13.8	-22	42	24		Ventr Med PFC	R	13.36	10	50	-8		Front Sup Med	R	12.73	2	50	40
Frontal Sup	L	15.8	-22	66	0		Frontal Sup	R	14.6	18	34	40		Parietal Inf	L	13.79	-38	-54	56		Parietal Sup	R	13.35	18	-62	56		Front Mid	R	12.73	26	34	40
Front Mid Orb	L	15.8	-22	58	-16		Front Mid	R	14.6	34	26	48		Front Mid	L	13.79	-30	42	8		Supp Motor Ar	R	13.34	10	26	64		Front Inf Ope	L	12.72	-62	10	8
Front Mid	L	15.79	-22	18	48		Temporal Mid	L	14.6	-62	-54	0		Occipital Mid	R	13.78	34	-86	24		Precuneus	R	13.33	18	-70	48		Temporal Mid	R	12.71	42	-70	0
Ventr Med PFC	L	15.78	-6	58	-8		Parietal Sup	L	14.59	-22	-62	64		Front Sup Med	L	13.78	-6	58	0		Occipital Inf	R	13.33	34	-86	-16		Lingual	R	12.71	18	-94	-16
SupraMarginal	R	15.78	66	-46	24		Frontal Sup	L	14.59	-22	34	56		Occipital Mid	R	13.78	34	-86	16		Occipital Mid	R	13.33	34	-78	24		Temporal Inf	L	12.71	-46	10	-40
Front Sup Med	L	15.78	-6	66	16		Occipital Mid	R	14.59	50	-70	24		Parietal Inf	L	13.78	-54	-22	48		Front Sup Med	L	13.33	-6	42	48		SupraMarginal	L	12.71	-62	-54	24
Frontal Sup	R	15.78	26	50	16		Front Inf Tri	R	14.59	58	26	8		Tempr Pol Mid	L	13.78	-30	10	-40		Precuneus	R	13.32	10	-46	72		Precentral	L	12.71	-38	-22	56
Front Sup Med	R	15.77	10	26	56		Front Inf Tri	R	14.59	58	26	24		Parietal Sup	L	13.78	-30	-62	56		Cuneus	L	13.32	-6	-94	16		Front Mid	R	12.71	34	50	32
Frontal Sup	R	15.77	18	42	32		Front Sup Med	L	14.58	-6	66	24		Frontal Sup	L	13.77	-22	2	56		Temporal Mid	R	13.32	50	-70	8		Temporal Inf	R	12.7	50	-70	-8
Temporal Mid	L	15.77	-54	-70	16		Precentral	R	14.58	34	-14	64		Lingual	L	13.77	-22	-86	-16		Occipital Inf	R	13.31	50	-70	-16		Parietal Sup	L	12.7	-22	-70	56
Front Mid	R	15.77	26	50	24		Frontal Sup	R	14.58	26	2	56		Frontal Sup	L	13.77	-22	50	8		Temporal Mid	L	13.31	-54	-62	8		Parietal Sup	R	12.7	26	-54	64
Parietal Sup	L	15.76	-22	-62	56		Front Inf Orb	R	14.57	50	34	-8		Parietal Sup	R	13.77	26	-70	56		Lingual	R	13.3	26	-94	-16		Front Inf Tri	L	12.69	-46	26	0
Tempr Pol Mid	R	15.76	58	10	-24		Occipital Mid	L	14.57	-46	-70	0		Front Inf Tri	L	13.77	-54	18	16		Postcentral	L	13.3	-30	-38	64		Occipital Inf	L	12.69	-38	-70	-8
Front Inf Tri	R	15.76	42	42	0		Precuneus	R	14.57	10	-70	56		Paracentr Lob	L	13.77	-14	-38	72		Temporal Mid	R	13.29	50	-70	16		Front Inf Orb	R	12.69	42	34	-16
Occipital Sup	L	15.75	-14	-94	16		Temporal Mid	R	14.57	58	-62	8		Fusiform	R	13.76	26	-86	-16		Front Sup Med	L	13.29	-6	58	0		Front Inf Orb	R	12.68	50	34	-8
Occipital Inf	L	15.75	-46	-70	-8		Precentral	R	14.57	50	-14	56		Temporal Mid	L	13.76	-54	-6	-16		Front Sup Orb	L	13.29	-14	50	-16		Front Mid	R	12.68	42	42	16
Postcentral	R	15.75	42	-38	64		Precentral	R	14.57	42	-22	64		Postcentral	L	13.76	-22	-30	64		Precentral	R	13.29	58	10	40		Frontal Sup	R	12.68	18	58	16
Precuneus	R	15.75	2	-70	56		Front Inf Tri	R	14.57	50	34	0		Angular	L	13.76	-54	-62	32		Temporal Inf	R	13.28	58	-38	-24		Precuneus	R	12.67	10	-62	56
Calcarine	R	15.75	2	-94	-8		Paracentr Lob	L	14.57	-14	-38	72		Frontal Sup	R	13.75	18	10	56		Front Mid	R	13.28	34	42	40		Precentral	L	12.67	-62	2	24
Precuneus	R	15.75	2	-78	48		Ventr Med PFC	R	14.56	2	50	-8		Postcentral	R	13.75	10	-38	80		Parietal Sup	R	13.28	26	-70	48		Frontal Sup	R	12.67	18	-14	72
Precentral	R	15.75	42	-14	64		Front Mid	R	14.56	26	34	40		Frontal Sup	R	13.75	18	-6	64		Parietal Inf	L	13.28	-38	-54	56		Cuneus	R	12.66	18	-94	8
Parietal Inf	R	15.74	50	-54	48		Postcentral	R	14.56	50	-22	56		Cuneus	R	13.75	10	-86	32		Front Mid Orb	R	13.27	34	58	-8		Postcentral	R	12.66	18	-46	72
Front Sup Med	R	15.74	10	42	40		Parietal Inf	L	14.56	-46	-46	56		Postcentral	L	13.75	-46	-22	56		Postcentral	R	13.27	34	-30	64		SupraMarginal	L	12.65	-62	-46	32
Frontal Sup	R	15.74	18	34	40		Precentral	R	14.56	42	-6	64		Front Mid	L	13.75	-22	18	48		Angular	R	13.27	42	-70	48		Angular	R	12.64	58	-54	32
Front Mid	L	15.74	-38	18	40		Precentral	L	14.56	-54	10	40		Front Sup Med	L	13.75	-14	58	8		Occipital Mid	R	13.27	42	-78	32		Postcentral	R	12.64	34	-46	72
Occipital Inf	R	15.73	50	-70	-16		Precentral	L	14.55	-38	-6	56		Parietal Sup	R	13.74	18	-70	56		Precentral	R	13.26	34	-22	64		Precentral	R	12.64	18	-30	72
Precuneus	L	15.73	-14	-54	64		Angular	L	14.55	-46	-70	40		Front Mid	L	13.74	-22	34	40		Cuneus	R	13.26	18	-78	40		SupraMarginal	L	12.63	-62	-38	32
Temporal Inf	L	15.73	-54	-54	-24		Front Sup Med	L	14.55	-6	66	0		Precentral	R	13.74	58	-6	48		Front Inf Tri	R	13.26	50	42	0		Front Mid	L	12.63	-38	50	0
Front Sup Orb	R	15.72	18	58	-16		Front Mid	R	14.55	50	10	48		Parietal Sup	L	13.74	-14	-78	48		Parietal Sup	L	13.26	-30	-46	64		Calcarine	L	12.63	-6	-94	-8
Supp Motor Ar	L	15.72	-6	26	64		Precuneus	L	14.53	-6	-78	48		Front Inf Orb	L	13.74	-38	26	-16		Supp Motor Ar	L	13.26	-6	26	64		Front Inf Ope	L	12.63	-54	18	32
Front Inf Orb	L	15.72	-46	26	-8		Front Mid	R	14.53	34	42	32		Frontal Sup	L	13.73	-14	2	72		Postcentral	R	13.26	18	-38	72		Lingual	R	12.62	18	-94	-8
Front Sup Med	R	15.72	2	50	40		Temporal Inf	R	14.53	58	-54	-8		Angular	L	13.73	-38	-70	48		Precentral	R	13.26	18	-30	72		Front Mid	R	12.62	50	-6	56
Front Sup Med	L	15.72	-6	34	56		Front Sup Med	L	14.53	-6	42	56		Tempr Pol Mid	L	13.73	-38	10	-32		Frontal Sup	R	13.26	18	-6	72		Postcentral	R	12.62	58	-22	48
Front Inf Tri	L	15.71	-46	34	16		Front Mid	L	14.53	-38	26	48		Occipital Inf	L	13.73	-46	-70	-16		Front Mid	L	13.25	-30	2	56		Front Inf Orb	L	12.62	-46	26	-8
Cuneus	L	15.71	-6	-94	24		Parietal Inf	L	14.52	-30	-70	48		Temporal Mid	R	13.72	66	-54	-8		Front Sup Orb	R	13.25	18	50	-16		Cuneus	L	12.61	-6	-86	32
Frontal Sup	L	15.7	-22	58	24		Frontal Sup	L	14.52	-22	66	8		Front Mid	R	13.72	34	18	56		Occipital Mid	L	13.25	-30	-86	32		Occipital Mid	R	12.61	50	-70	24
Front Inf Orb	R	15.7	42	34	-16		Front Mid Orb	R	14.52	34	42	-16		Front Sup Med	L	13.72	-6	58	16		Front Inf Orb	L	13.25	-30	42	-16		Temporal Inf	R	12.61	58	-62	-16
Lingual	R	15.7	26	-86	-8		Cuneus	L	14.51	-6	-94	16		Temporal Inf	R	13.72	50	-70	-8		Front Mid	R	13.25	42	50	24		Front Sup Orb	R	12.61	10	50	-24
Temporal Inf	L	15.7	-54	-62	-16		Tempr Pol Sup	R	14.51	34	18	-32		Occipital Mid	L	13.72	-30	-86	32		Front Mid	R	13.25	42	50	16		Occipital Mid	L	12.61	-46	-78	16
Supp Motor Ar	L	15.7	-14	10	64		Occipital Mid	L	14.51	-30	-86	16		Occipital Sup	R	13.71	26	-86	24		Front Mid	R	13.24	34	50	0		Occipital Sup	L	12.6	-14	-94	8
Frontal Sup	L	15.7	-30	58	0		Precentral	L	14.5	-46	10	48		Temporal Inf	R	13.71	58	-54	-16		Precentral	L	13.24	-62	2	32		Front Med Orb	R	12.6	2	50	-16
Front Mid	R	15.69	42	42	16		Precentral	L	14.5	-30	-6	56		Supp Motor Ar	L	13.71	-14	10	64		Temporal Inf	L	13.23	-54	-6	-40		Cuneus	L	12.6	-14	-86	32
Precuneus	R	15.69	2	-54	64		Temporal Mid	R	14.49	58	2	-32		Occipital Mid	R	13.7	26	-94	8		Front Inf Ope	L	13.23	-62	10	8		Parietal Inf	R	12.59	50	-46	48
SupraMarginal	R	15.69	66	-38	40		Front Sup Orb	R	14.49	18	50	-16		Front Inf Ope	L	13.7	-46	18	32		Front Sup Orb	R	13.23	26	66	-8		Front Sup Med	R	12.59	2	58	16
Precentral	L	15.68	-46	10	40		Front Sup Med	L	14.49	-6	58	40		Calcarine	R	13.7	26	-94	0		Front Mid	L	13.23	-30	42	8		Tempr Pol Mid	L	12.59	-46	18	-32
Precentral	R	15.68	34	-22	64		Angular	L	14.47	-46	-62	48		Front Sup Orb	R	13.7	26	66	-8		Frontal Sup	R	13.23	18	-14	72		Precuneus	R	12.59	10	-70	48
Front Mid	L	15.68	-30	50	24		Frontal Sup	L	14.47	-30	42	40		Cuneus	R	13.69	18	-94	8		Front Sup Orb	L	13.23	-22	50	-8		Front Sup Med	L	12.59	-14	58	8
Precentral	R	15.67	34	-14	64		Frontal Sup	R	14.47	18	2	56		Front Mid	L	13.69	-22	50	16		Occipital Sup	L	13.23	-14	-94	24		Temporal Inf	L	12.58	-54	-62	-16
Front Mid	L	15.67	-38	10	48		Angular	R	14.47	58	-54	32		Parietal Sup	R	13.68	26	-62	64		Frontal Sup	L	13.22	-22	2	64		Front Mid	L	12.58	-38	42	16
Front Inf Tri	R	15.66	58	26	0		Calcarine	L	14.47	-6	-94	0		Occipital Mid	R	13.68	34	-78	40		Frontal Sup	R	13.22	18	18	56		Front Sup Med	L	12.58	-14	58	0
Front Mid Orb	R	15.66	26	58	-16		Fusiform	L	14.47	-30	-78	-16		Temporal Mid	L	13.68	-62	-54	8		Paracentr Lob	L	13.22	-14	-38	72		Front Sup Med	L	12.58	-6	50	40
Front Mid	R	15.66	50	10	48		Front Mid	R	14.46	50	-6	56		Tempr Pol Sup	L	13.68	-46	10	-16		Front Inf Orb	L	13.22	-38	34	-8		Postcentral	R	12.57	26	-46	72
Paracentr Lob	L	15.66	-14	-30	72		Front Mid	R	14.46	26	50	24		Front Sup Med	R	13.68	10	50	0		Front Inf Tri	R	13.21	58	34	0		Cuneus	R	12.57	10	-78	40
Lingual	L	15.65	-22	-86	-16		Parietal Sup	L	14.46	-22	-54	64		Front Sup Med	L	13.67	-6	42	48		Calcarine	R	13.21	18	-94	0		Frontal Sup	R	12.57	18	34	40
Precuneus	R	15.65	10	-62	56		Front Mid	L	14.45	-30	50	24		Postcentral	R	13.67	34	-30	64		Front Mid Orb	R	13.2	34	50	-16		Frontal Sup	L	12.57	-22	50	8
Front Mid	R	15.63	42	34	32		Occipital Sup	L	14.45	-22	-78	40		Front Sup Med	R	13.67	10	42	40		Postcentral	L	13.2	-38	-30	56		Front Mid	L	12.56	-46	18	40
Occipital Mid	R	15.63	26	-86	8		Front Sup Med	L	14.45	-6	50	48		Front Mid Orb	R	13.67	42	58	-8		Front Mid Orb	L	13.2	-22	50	-16		Frontal Sup	L	12.56	-14	42	32
Front Mid	L	15.63	-30	50	32		Frontal Sup	R	14.45	26	10	56		Occipital Mid	R	13.67	34	-94	8		Front Inf Tri	L	13.2	-54	18	0		Frontal Sup	R	12.56	18	-6	72
Front Mid	R	15.63	42	10	56		Front Mid	R	14.45	50	26	40		Cuneus	R	13.67	18	-78	40		Front Sup Orb	R	13.2	18	58	-8		Cuneus	R	12.56	10	-94	16
Precuneus	L	15.63	-14	-46	72		Front Mid	R	14.45	34	42	16		Ventr Med PFC	R	13.67	10	50	-8		Postcentral	R	13.19	18	-46	72		Precuneus	R	12.56	18	-70	48
Front Sup Med	L	15.61	-6	66	8		Front Inf Tri	L	14.45	-46	42	0		Temporal Inf	R	13.66	58	-46	-24		Frontal Sup	L	13.19	-14	42	40		Front Mid	L	12.56	-38	50	8
Front Inf Orb	L	15.61	-46	26	-16		Temporal Mid	L	14.44	-54	-62	0		Rolandic Oper	L	13.66	-62	2	8		Front Mid	R	13.19	34	18	56		Occipital Mid	R	12.55	42	-78	16
Parietal Sup	L	15.61	-14	-70	48		Occipital Mid	R	14.44	34	-78	24		Occipital Mid	L	13.66	-38	-86	24		Temporal Inf	R	13.19	66	-30	-24		Front Sup Med	L	12.55	-6	58	8
Postcentral	L	15.61	-46	-14	56		Front Sup Med	R	14.44	10	42	40		Frontal Sup	R	13.66	18	42	24		Occipital Sup	L	13.18	-22	-86	40		Precentral	R	12.54	18	-22	72
Front Sup Med	L	15.61	-6	58	32		Temporal Inf	L	14.44	-54	-22	-32		Tempr Pol Mid	L	13.65	-30	18	-40		Temporal Inf	R	13.17	58	-54	-16		Front Sup Med	R	12.54	10	58	0
Front Sup Med	R	15.6	2	66	16		Front Mid	R	14.44	34	10	56		Front Mid	R	13.65	34	42	32		Front Mid	R	13.16	26	42	32		Precuneus	L	12.54	-6	-62	56
Temporal Inf	L	15.6	-54	-6	-40		Front Mid	R	14.43	50	18	48		Front Mid	L	13.64	-30	26	40		Frontal Sup	R	13.16	18	42	24		Front Mid Orb	R	12.54	34	42	-16
Postcentral	L	15.59	-22	-30	64		Front Mid	L	14.43	-38	50	0		Postcentral	R	13.64	10	-54	72		Angular	R	13.16	50	-70	40		Front Inf Tri	R	12.53	42	42	0
Parietal Inf	L	15.59	-30	-70	48		Occipital Mid	R	14.43	26	-86	16		Cingulum Ant	R	13.64	10	50	8		Occipital Inf	L	13.15	-46	-70	-16		Front Inf Tri	L	12.53	-54	18	8
Occipital Mid	L	15.59	-14	-94	0		Postcentral	L	14.42	-54	-30	56		Temporal Inf	R	13.63	34	2	-40		Frontal Sup	R	13.15	26	18	48		Occipital Sup	L	12.53	-22	-86	32
Temporal Mid	L	15.59	-62	2	-24		Calcarine	R	14.42	2	-94	8		Supp Motor Ar	R	13.63	10	10	72		Parietal Inf	L	13.15	-54	-30	48		Parietal Inf	L	12.53	-30	-78	48
Front Mid	L	15.59	-38	42	32		Postcentral	L	14.41	-54	-6	48		Frontal Sup	R	13.63	26	58	0		Parietal Inf	L	13.15	-38	-62	48		Parietal Sup	L	12.53	-30	-62	56
Front Sup Med	R	15.59	2	66	8		Occipital Inf	L	14.41	-38	-78	-8		Temporal Inf	R	13.63	58	-62	-8		Front Inf Orb	R	13.14	42	42	-8		Cuneus	R	12.52	18	-78	40
Supp Motor Ar	R	15.57	10	2	64		Parietal Inf	L	14.41	-54	-54	48		Front Inf Tri	L	13.62	-38	34	16		Precuneus	L	13.14	-6	-46	72		Precentral	R	12.52	34	-14	64
Occipital Mid	L	15.57	-22	-94	8		Front Mid	L	14.41	-38	50	16		Front Mid	L	13.62	-38	18	40		Precentral	L	13.13	-38	-14	56		Front Mid	L	12.51	-46	26	32
Front Mid	L	15.57	-38	50	8		Occipital Mid	R	14.41	42	-70	32		Temporal Inf	R	13.62	50	-62	-16		Precentral	R	13.13	50	-14	56		Front Inf Tri	L	12.51	-54	26	16
Paracentr Lob	L	15.56	-14	-22	72		Tempr Pol Sup	R	14.41	42	26	-24		Occipital Inf	R	13.62	42	-78	-8		Parietal Inf	L	13.12	-54	-22	48		Temporal Mid	L	12.51	-62	-54	0
Angular	L	15.56	-46	-62	48		SupraMarginal	R	14.4	66	-30	32		Precuneus	R	13.62	10	-70	64		Front Mid	L	13.12	-30	34	24		Occipital Mid	L	12.51	-38	-86	24
Calcarine	R	15.55	10	-94	0		Cuneus	R	14.4	10	-78	40		Lingual	L	13.62	-14	-94	-16		Temporal Mid	R	13.12	66	-54	-8		Temporal Inf	L	12.51	-54	-62	-8
Frontal Sup	R	15.55	18	26	48		Parietal Sup	R	14.4	18	-54	64		Parietal Inf	L	13.61	-46	-46	48		Front Mid	R	13.12	42	18	56		Front Mid Orb	L	12.51	-22	50	-16
Front Sup Orb	R	15.55	26	58	-8		Front Mid	R	14.4	42	34	40		Precentral	R	13.6	18	-22	72		Postcentral	L	13.12	-46	-14	48		Front Inf Ope	L	12.51	-62	10	24
Front Mid	L	15.54	-38	50	0		SupraMarginal	L	14.39	-62	-54	24		Postcentral	L	13.6	-46	-30	56		Temporal Inf	R	13.11	50	-6	-40		Front Mid	L	12.51	-38	34	32
Front Sup Med	R	15.53	10	50	24		Front Mid Orb	L	14.39	-38	42	-8		Precentral	R	13.59	26	-22	64		Precentral	L	13.11	-38	-6	56		Front Mid	R	12.51	34	50	24
Precentral	R	15.53	50	-6	48		SupraMarginal	L	14.39	-62	-22	40		Front Sup Med	L	13.58	-6	34	56		Precentral	R	13.11	66	2	24		Occipital Inf	L	12.5	-30	-78	-8
Frontal Sup	L	15.53	-14	58	32		Frontal Sup	R	14.39	26	50	8		Postcentral	L	13.57	-54	-6	40		Front Mid	R	13.11	34	50	32		Frontal Sup	L	12.5	-22	-6	64
Front Mid Orb	L	15.51	-30	58	-8		Postcentral	L	14.39	-54	-14	48		Front Inf Orb	R	13.57	50	42	-8		Parietal Sup	L	13.1	-22	-70	56		Temporal Inf	R	12.49	58	-62	-8
Precentral	L	15.51	-30	-14	56		Postcentral	L	14.39	-46	-38	64		Precentral	L	13.56	-22	-22	64		Frontal Sup	L	13.1	-14	58	16		Postcentral	L	12.49	-62	-14	32
Occipital Mid	L	15.51	-30	-78	40		Occipital Sup	R	14.38	34	-70	40		Precentral	L	13.56	-54	10	32		Temporal Mid	R	13.1	50	-70	0		Front Inf Orb	L	12.49	-38	34	-16
Frontal Sup	L	15.51	-30	42	40		Front Mid	L	14.38	-22	26	56		Precentral	L	13.56	-46	10	40		Parietal Inf	R	13.1	42	-62	56		Parietal Sup	R	12.49	26	-70	48
Postcentral	R	15.5	58	-14	48		Occipital Sup	L	14.38	-14	-94	16		Precentral	R	13.56	42	-14	56		Parietal Sup	R	13.09	34	-62	56		Front Mid	L	12.49	-38	18	48
Frontal Sup	R	15.5	18	10	56		Front Mid	L	14.37	-38	50	8		Temporal Inf	R	13.56	50	-54	-24		Occipital Inf	R	13.09	42	-78	-16		Front Mid	R	12.49	42	42	8
Front Mid Orb	R	15.5	34	50	-8		SupraMarginal	R	14.37	66	-22	40		Postcentral	R	13.56	18	-38	72		Front Sup Med	R	13.09	2	58	16		Frontal Sup	L	12.49	-14	26	56
Front Mid	R	15.49	34	50	0		Precentral	L	14.36	-22	-22	64		Lingual	R	13.56	18	-94	-16		Front Mid	L	13.09	-30	18	48		Front Sup Med	R	12.48	10	58	24
Front Sup Med	L	15.49	-6	66	24		Precentral	R	14.36	26	-22	64		Occipital Sup	L	13.56	-22	-86	40		Calcarine	L	13.09	-6	-102	0		Frontal Sup	R	12.47	18	50	24
Front Mid	R	15.48	34	50	24		Postcentral	R	14.35	18	-46	72		SupraMarginal	R	13.56	58	-30	48		Cuneus	R	13.09	10	-86	32		Lingual	R	12.47	10	-94	-8
Front Mid Orb	R	15.48	34	50	-16		Precentral	R	14.35	58	-6	48		Front Inf Orb	L	13.55	-46	18	-8		Precentral	L	13.08	-38	-22	56		Frontal Sup	R	12.47	18	42	32
Temporal Inf	R	15.48	50	-54	-24		Frontal Sup	R	14.35	26	50	16		Occipital Mid	R	13.55	42	-78	0		Tempr Pol Sup	L	13.08	-38	26	-24		Front Mid Orb	R	12.46	26	50	-16
Front Inf Tri	R	15.47	58	34	0		Front Inf Orb	L	14.35	-46	34	-16		Front Inf Orb	L	13.55	-38	34	-8		Precentral	R	13.08	26	-14	64		Precuneus	R	12.45	2	-70	48
Front Mid	R	15.47	34	50	8		SupraMarginal	R	14.35	66	-30	40		Supp Motor Ar	R	13.55	10	18	64		Frontal Sup	R	13.07	18	34	40		Postcentral	L	12.45	-22	-30	72
Front Mid	R	15.47	42	18	56		Postcentral	R	14.34	50	-30	56		Postcentral	L	13.55	-62	-6	32		Front Mid	L	13.07	-30	26	40		Precuneus	R	12.45	10	-54	64
Front Sup Med	R	15.45	2	58	24		Temporal Inf	L	14.34	-54	-46	-24		Precentral	R	13.55	18	-30	72		Angular	R	13.07	50	-70	32		Fusiform	L	12.44	-30	-78	-16
Angular	R	15.45	34	-70	48		Front Sup Med	R	14.34	2	42	48		Frontal Sup	R	13.54	26	2	56		Occipital Mid	L	13.07	-30	-86	40		Occipital Mid	L	12.44	-30	-86	24
Frontal Sup	L	15.45	-14	34	48		Tempr Pol Mid	R	14.34	26	18	-40		Temporal Mid	L	13.54	-62	-14	-16		Occipital Mid	L	13.06	-30	-86	24		Lingual	L	12.44	-22	-86	-16
Precuneus	L	15.45	-6	-70	56		Frontal Sup	L	14.33	-22	-6	56		Frontal Sup	R	13.54	18	58	8		SupraMarginal	R	13.06	66	-38	40		Front Mid	L	12.43	-22	42	24
Temporal Mid	L	15.44	-62	-6	-24		Frontal Sup	R	14.33	18	26	48		SupraMarginal	R	13.54	66	-22	40		Calcarine	R	13.06	10	-94	8		Front Mid	R	12.43	50	18	48
Paracentr Lob	R	15.44	10	-22	72		Calcarine	R	14.32	10	-94	8		Front Mid	L	13.54	-22	50	24		Front Mid	R	13.05	34	50	24		Postcentral	L	12.43	-38	-38	64
Frontal Sup	L	15.44	-22	58	8		Precentral	L	14.32	-46	-6	56		Parietal Sup	L	13.54	-38	-46	64		Parietal Sup	L	13.05	-22	-62	64		Occipital Mid	R	12.43	34	-86	0
Supp Motor Ar	R	15.44	10	-14	72		Temporal Inf	R	14.32	50	2	-40		Temporal Inf	L	13.53	-62	-30	-24		Parietal Inf	R	13.04	58	-46	48		Occipital Mid	L	12.43	-14	-94	0
Front Inf Orb	L	15.44	-30	50	-16		Parietal Sup	L	14.31	-30	-46	64		Temporal Mid	L	13.53	-62	-54	16		Front Mid Orb	R	13.04	26	58	-16		Precentral	R	12.43	42	-14	64
Front Mid	R	15.43	34	18	56		Front Sup Orb	R	14.31	26	58	-8		Tempr Pol Sup	L	13.53	-38	26	-24		Parietal Inf	R	13.04	58	-46	40		Occipital Sup	L	12.43	-14	-78	40
Frontal Sup	R	15.43	18	50	16		Precentral	L	14.31	-38	-22	64		Postcentral	R	13.53	42	-38	64		Postcentral	R	13.04	58	-14	48		Occipital Mid	R	12.42	34	-86	16
Postcentral	R	15.42	34	-30	64		Angular	L	14.31	-54	-62	32		Front Sup Med	L	13.53	-6	58	32		Precentral	L	13.04	-62	2	24		Angular	R	12.42	50	-70	32
Frontal Sup	L	15.41	-22	42	40		Parietal Inf	R	14.3	50	-54	40		Cuneus	R	13.53	10	-94	16		Front Mid	L	13.04	-22	42	24		Occipital Sup	R	12.42	26	-86	32
Parietal Sup	L	15.41	-30	-54	56		Temporal Mid	L	14.3	-62	-14	-24		Front Sup Med	R	13.52	10	34	48		SupraMarginal	R	13.04	66	-46	32		Precuneus	R	12.42	2	-78	40
Occipital Mid	R	15.41	26	-86	16		Paracentr Lob	R	14.3	10	-30	72		Parietal Sup	L	13.52	-38	-54	64		Occipital Mid	R	13.03	34	-78	40		Front Inf Orb	L	12.41	-30	50	-16
Front Inf Tri	L	15.41	-54	26	8		Parietal Inf	R	14.3	58	-46	40		Front Sup Med	R	13.52	10	26	56		Front Inf Tri	L	13.03	-38	34	8		Precuneus	R	12.4	2	-62	56
Front Med Orb	L	15.41	-6	58	-16		Temporal Inf	R	14.3	50	-70	-8		Parietal Inf	R	13.52	58	-38	48		Front Mid	L	13.03	-22	26	48		Front Inf Tri	L	12.4	-54	26	24
Front Mid	L	15.4	-30	34	40		Frontal Sup	R	14.29	18	50	16		Frontal Sup	L	13.52	-14	50	40		Frontal Sup	R	13.02	26	10	56		Supp Motor Ar	L	12.4	-14	18	64
Frontal Sup	L	15.4	-22	58	32		Supp Motor Ar	R	14.29	10	2	72		Precentral	L	13.52	-46	10	48		Parietal Sup	L	13.02	-30	-70	56		Temporal Mid	R	12.4	50	-70	8
Occipital Mid	L	15.4	-38	-78	40		Frontal Sup	R	14.29	18	-14	64		Parietal Sup	R	13.51	34	-62	64		Frontal Sup	L	13.01	-14	34	48		Temporal Mid	L	12.4	-62	-54	-8
Precentral	R	15.38	50	2	48		Cuneus	R	14.28	18	-78	32		Parietal Inf	L	13.51	-30	-78	48		Front Med Orb	L	13.01	-6	50	-16		Front Mid	L	12.39	-30	42	24
Front Mid	L	15.38	-38	34	32		Angular	L	14.28	-38	-70	48		Front Med Orb	R	13.51	10	50	-16		Cuneus	R	13	2	-94	16		Frontal Sup	R	12.39	26	10	56
Occipital Mid	R	15.38	42	-78	16		Precentral	L	14.28	-14	-14	72		Parietal Inf	R	13.51	58	-54	40		Front Inf Orb	R	13	50	34	-16		Front Mid	L	12.39	-30	18	48
Temporal Mid	R	15.38	66	-54	8		Front Mid	R	14.28	34	42	40		Temporal Mid	R	13.5	58	2	-32		Front Inf Orb	R	13	42	42	-16		Angular	L	12.39	-38	-70	48
Front Mid	R	15.38	50	18	48		Front Inf Tri	R	14.28	58	26	16		Tempr Pol Mid	R	13.5	50	18	-32		Precentral	L	13	-54	10	40		Front Sup Orb	R	12.39	18	58	-8
Precentral	R	15.37	26	-14	64		Occipital Mid	R	14.28	42	-78	8		Precentral	L	13.5	-38	-6	56		Front Inf Orb	L	13	-46	26	-8		Front Mid	R	12.39	42	18	56
Frontal Sup	R	15.37	18	-14	64		Frontal Sup	L	14.28	-22	18	56		Front Sup Orb	R	13.49	18	58	-16		Occipital Mid	L	13	-46	-78	0		Front Sup Med	L	12.38	-6	58	16
Postcentral	L	15.37	-30	-38	64		Tempr Pol Mid	R	14.28	34	10	-40		SupraMarginal	L	13.49	-62	-54	24		Occipital Mid	R	13	34	-78	16		Parietal Sup	L	12.38	-38	-46	64
SupraMarginal	L	15.37	-62	-54	24		Frontal Sup	L	14.27	-22	50	40		Front Sup Med	R	13.49	2	34	56		Frontal Sup	L	13	-22	50	0		Front Sup Orb	L	12.38	-14	50	-16
Front Mid	R	15.37	34	34	40		Precentral	R	14.27	18	-22	64		Front Mid	L	13.49	-22	26	48		Precentral	R	13	42	-22	64		Front Sup Med	L	12.37	-6	58	0
Front Mid	R	15.37	26	34	40		Angular	R	14.27	34	-62	48		Parietal Inf	R	13.49	50	-46	56		Occipital Sup	L	12.99	-22	-94	24		Parietal Sup	L	12.37	-22	-62	64
Occipital Mid	L	15.35	-22	-94	0		Frontal Sup	L	14.27	-22	58	32		Occipital Mid	L	13.49	-22	-94	0		Frontal Sup	R	12.99	26	58	0		Postcentral	L	12.37	-46	-14	48
Angular	R	15.35	50	-70	32		Frontal Sup	R	14.26	18	50	24		Front Sup Med	R	13.48	2	50	40		SupraMarginal	L	12.98	-62	-46	32		Parietal Sup	R	12.36	34	-54	64
Front Mid	R	15.35	50	42	16		Occipital Sup	L	14.26	-14	-94	8		Temporal Inf	L	13.48	-38	2	-40		Front Sup Med	R	12.98	10	50	24		Cuneus	R	12.36	2	-86	32
Front Mid	L	15.35	-46	26	32		Front Mid	L	14.26	-38	50	24		Frontal Sup	R	13.47	26	18	48		Parietal Sup	L	12.98	-30	-62	56		Tempr Pol Sup	L	12.35	-38	26	-24
Supp Motor Ar	R	15.35	10	10	64		Front Mid	L	14.25	-46	18	48		Tempr Pol Mid	L	13.47	-38	18	-32		Parietal Inf	L	12.97	-46	-54	48		Frontal Sup	L	12.35	-14	50	24
Angular	R	15.34	42	-70	40		Temporal Inf	R	14.25	66	-30	-24		Occipital Inf	L	13.47	-38	-86	-8		Front Sup Med	L	12.97	-6	66	8		Front Sup Med	R	12.35	2	58	24
Front Mid	R	15.34	26	50	32		Temporal Inf	L	14.25	-54	-62	-16		Front Sup Med	R	13.47	10	50	16		Front Sup Med	R	12.97	10	34	56		Tempr Pol Mid	L	12.35	-38	18	-40
Frontal Sup	L	15.34	-22	-6	56		Occipital Mid	L	14.25	-30	-86	8		Tempr Pol Sup	R	13.46	42	26	-32		Tempr Pol Mid	R	12.97	42	18	-40		Temporal Mid	R	12.35	50	-70	0
Parietal Sup	R	15.34	26	-70	48		Front Sup Med	R	14.25	2	34	56		Temporal Sup	L	13.46	-54	2	-8		Front Inf Orb	R	12.97	50	42	-8		Occipital Mid	R	12.35	42	-78	32
Angular	L	15.33	-54	-62	40		SupraMarginal	L	14.25	-62	-30	40		Parietal Inf	R	13.46	58	-54	48		Cuneus	R	12.97	18	-86	24		Temporal Mid	L	12.35	-54	-70	16
Frontal Sup	L	15.32	-14	26	56		SupraMarginal	R	14.24	66	-46	24		Temporal Mid	L	13.46	-46	2	-24		Frontal Sup	R	12.95	18	2	72		Occipital Mid	L	12.35	-46	-70	0
Occipital Mid	L	15.32	-22	-94	16		Cuneus	R	14.24	10	-86	24		Frontal Sup	L	13.46	-14	26	56		Calcarine	L	12.95	-6	-102	-8		Frontal Sup	R	12.35	18	58	24
Temporal Inf	R	15.31	58	-54	-16		Front Mid	R	14.24	34	42	24		Front Mid	L	13.45	-22	42	32		Occipital Mid	R	12.95	34	-86	0		Precuneus	L	12.34	-14	-46	72
Occipital Inf	R	15.31	42	-78	-8		Precentral	R	14.24	26	-14	64		Front Inf Orb	L	13.45	-30	50	-16		Occipital Mid	R	12.95	26	-86	16		Front Mid	R	12.34	34	50	0
Front Mid	L	15.31	-22	34	40		Front Mid	L	14.24	-38	18	56		Frontal Sup	R	13.45	18	-14	72		Temporal Mid	L	12.95	-54	-70	8		Frontal Sup	R	12.34	34	-6	64
Front Sup Orb	L	15.31	-6	66	-16		Front Inf Orb	L	14.24	-46	34	-8		Temporal Inf	R	13.45	42	-6	-40		Precentral	R	12.94	58	-6	48		Angular	L	12.34	-54	-62	40
Postcentral	R	15.31	34	-38	64		Calcarine	L	14.23	-6	-94	-8		Temporal Mid	R	13.45	50	-78	8		Occipital Inf	R	12.94	26	-94	-8		Occipital Mid	L	12.34	-22	-94	0
Frontal Sup	L	15.31	-22	2	56		Precuneus	R	14.23	18	-70	48		Cuneus	L	13.45	-6	-102	16		Front Med Orb	R	12.93	2	50	-16		Front Mid Orb	L	12.33	-38	50	-8
Postcentral	L	15.3	-54	-6	48		Temporal Inf	R	14.22	58	-54	-16		Temporal Inf	L	13.44	-46	-6	-32		SupraMarginal	L	12.93	-62	-22	40		Front Inf Tri	R	12.33	58	34	0
Precentral	R	15.3	50	-14	56		Front Inf Tri	L	14.22	-54	34	8		Frontal Sup	R	13.44	26	50	8		Frontal Sup	L	12.92	-14	58	32		Angular	R	12.33	50	-70	40
Precuneus	R	15.3	10	-46	64		Temporal Inf	R	14.22	58	-54	-24		Temporal Mid	L	13.44	-62	-6	-8		Frontal Sup	L	12.92	-14	66	8		Postcentral	L	12.32	-46	-38	56
Front Inf Tri	R	15.3	50	42	8		Front Inf Tri	L	14.22	-54	26	8		Occipital Mid	R	13.44	50	-78	16		Front Inf Tri	L	12.92	-54	18	16		SupraMarginal	R	12.32	66	-38	40
Front Mid	L	15.3	-30	18	48		Front Inf Orb	R	14.22	42	34	-16		Tempr Pol Mid	R	13.43	34	10	-40		Postcentral	R	12.92	26	-38	72		Frontal Sup	L	12.32	-14	58	16
Front Mid	L	15.3	-38	42	24		Supp Motor Ar	R	14.21	10	18	64		Postcentral	L	13.43	-30	-38	64		Temporal Inf	R	12.92	66	-46	-16		Temporal Mid	R	12.32	50	-70	16
Front Inf Tri	L	15.3	-54	26	0		Parietal Sup	L	14.21	-22	-70	56		Postcentral	L	13.43	-46	-38	56		Precentral	L	12.91	-54	2	48		Temporal Mid	L	12.32	-70	-38	-8
Frontal Sup	L	15.29	-14	66	8		Frontal Sup	L	14.21	-22	2	56		Front Mid	R	13.43	26	42	24		Front Mid	R	12.91	34	50	16		Front Inf Orb	R	12.32	50	34	-16
Front Inf Orb	R	15.29	50	34	-16		Temporal Inf	L	14.21	-62	-30	-24		Front Inf Tri	R	13.43	58	26	16		Front Sup Orb	L	12.9	-14	58	-8		Occipital Sup	R	12.32	18	-86	32
Front Inf Tri	L	15.29	-54	26	24		Temporal Mid	R	14.2	66	-14	-24		Occipital Mid	L	13.42	-46	-78	0		Front Sup Med	R	12.9	2	58	24		Parietal Sup	L	12.32	-30	-70	56
Postcentral	R	15.29	58	-22	48		Occipital Inf	L	14.2	-22	-86	-8		Front Mid	L	13.42	-30	34	32		Postcentral	L	12.9	-30	-30	64		Occipital Mid	R	12.32	26	-94	8
Parietal Sup	L	15.29	-22	-70	48		Parietal Inf	R	14.2	58	-38	48		Postcentral	R	13.42	58	-14	48		Angular	R	12.89	58	-62	32		Front Med Orb	L	12.31	-6	50	-16
Front Sup Med	R	15.29	10	58	8		Precuneus	L	14.2	-14	-46	72		Parietal Sup	L	13.42	-22	-54	72		Front Med Orb	R	12.89	10	50	-16		Occipital Mid	R	12.31	34	-86	8
Occipital Sup	R	15.29	26	-78	32		Frontal Sup	R	14.2	26	42	40		Front Mid	L	13.42	-38	26	32		Frontal Sup	R	12.89	18	26	48		Frontal Sup	R	12.31	18	26	48
Occipital Inf	R	15.28	42	-78	-16		Front Mid Orb	R	14.19	34	50	-8		Precuneus	L	13.42	-14	-54	72		Front Sup Med	L	12.89	-6	58	40		Frontal Sup	L	12.31	-14	34	48
Front Mid	L	15.28	-22	10	56		Parietal Inf	L	14.19	-38	-54	56		Temporal Mid	L	13.41	-54	-14	-24		Temporal Inf	R	12.89	50	2	-40		Occipital Mid	L	12.31	-38	-86	16
Frontal Sup	L	15.28	-14	50	40		Ventr Med PFC	L	14.19	-6	66	-8		Frontal Sup	L	13.41	-22	34	48		Front Inf Tri	L	12.87	-46	26	16		Occipital Mid	L	12.3	-22	-94	8
Front Inf Orb	L	15.28	-38	34	-8		Precuneus	L	14.19	-6	-54	72		Front Sup Med	L	13.41	-6	66	8		Front Sup Orb	R	12.86	18	58	-16		Precentral	R	12.3	26	-30	72
Precuneus	R	15.28	2	-62	64		Frontal Sup	R	14.18	18	42	40		Front Mid	R	13.39	50	-6	56		Precentral	L	12.86	-46	10	48		Front Inf Ope	L	12.29	-62	10	16
Calcarine	L	15.28	-14	-94	-8		Front Mid	L	14.18	-22	10	56		Occipital Mid	L	13.39	-22	-94	16		Frontal Sup	L	12.85	-14	26	56		Front Sup Med	R	12.29	10	50	32
Precuneus	L	15.27	-6	-62	64		Frontal Sup	L	14.17	-14	2	72		Occipital Sup	L	13.39	-22	-94	24		Temporal Inf	R	12.85	58	-46	-24		Precuneus	L	12.28	-6	-54	64
Front Sup Orb	R	15.27	10	58	-24		Frontal Sup	R	14.17	26	26	48		Precuneus	L	13.39	-6	-78	56		Angular	R	12.85	34	-70	48		Calcarine	R	12.28	26	-94	0
Cuneus	R	15.27	18	-86	24		Postcentral	L	14.17	-22	-30	72		Front Mid Orb	L	13.39	-30	50	-8		Precuneus	L	12.85	-14	-70	56		Occipital Mid	R	12.28	42	-78	24
SupraMarginal	R	15.26	66	-30	40		Tempr Pol Sup	R	14.16	42	18	-32		Parietal Inf	L	13.38	-46	-54	48		Angular	L	12.84	-54	-62	40		Frontal Sup	R	12.27	26	58	0
Front Inf Tri	L	15.26	-46	42	8		Front Mid	R	14.16	50	34	32		Occipital Mid	R	13.37	42	-86	0		Parietal Inf	R	12.84	58	-54	40		SupraMarginal	R	12.27	58	-38	40
Precentral	L	15.26	-14	-14	72		Front Mid	R	14.16	34	18	56		Frontal Sup	L	13.37	-14	58	16		Temporal Inf	L	12.84	-46	10	-40		Frontal Sup	R	12.27	26	58	8
Front Sup Med	L	15.25	-6	66	0		Frontal Sup	R	14.16	18	10	56		Frontal Sup	R	13.37	18	66	0		Temporal Mid	L	12.83	-54	-62	0		Front Inf Tri	L	12.27	-46	34	8
Frontal Sup	L	15.24	-22	58	16		Precuneus	R	14.16	10	-62	64		Front Med Orb	L	13.36	-6	50	-24		Angular	L	12.83	-38	-70	48		Occipital Sup	L	12.27	-22	-86	40
Postcentral	L	15.24	-46	-38	64		Front Inf Orb	R	14.16	42	42	-8		Temporal Inf	R	13.36	42	2	-40		Parietal Sup	L	12.83	-38	-54	64		Front Sup Orb	L	12.25	-14	58	-8
Ventr Med PFC	L	15.23	-6	66	-8		Occipital Sup	R	14.15	26	-70	40		Precentral	L	13.35	-38	-22	64		Postcentral	R	12.82	26	-46	72		SupraMarginal	R	12.25	58	-30	48
Precentral	R	15.22	26	-22	64		Temporal Inf	L	14.14	-54	-54	-24		Occipital Sup	L	13.35	-14	-94	32		Precuneus	L	12.8	-14	-62	64		Precuneus	L	12.25	-6	-70	48
Cuneus	R	15.21	10	-94	24		Temporal Mid	R	14.14	50	-70	0		Precentral	L	13.35	-38	2	56		Postcentral	R	12.8	42	-30	64		Front Med Orb	R	12.25	2	50	-24
Temporal Mid	L	15.2	-54	-70	8		Postcentral	R	14.13	42	-30	64		Postcentral	R	13.35	26	-46	72		Front Sup Med	R	12.8	2	58	32		Precentral	L	12.24	-46	-6	48
Front Mid	L	15.19	-38	34	40		Front Inf Tri	R	14.13	42	42	0		Occipital Mid	L	13.34	-22	-94	8		Front Inf Tri	L	12.8	-54	18	24		Precentral	R	12.24	42	-6	64
Precentral	L	15.19	-38	-6	56		Postcentral	R	14.13	26	-30	64		Frontal Sup	L	13.33	-14	58	32		Frontal Sup	R	12.8	26	26	48		Temporal Mid	L	12.24	-54	-62	0
Postcentral	L	15.18	-38	-38	64		Supp Motor Ar	R	14.12	10	10	72		Front Sup Orb	L	13.33	-14	58	-8		Temporal Inf	R	12.8	58	-62	-16		Parietal Inf	L	12.23	-46	-54	48
Temporal Mid	L	15.18	-54	-70	0		Postcentral	L	14.11	-30	-38	64		Front Med Orb	R	13.33	2	50	-16		Postcentral	R	12.8	34	-46	72		Precuneus	R	12.23	2	-54	64
Front Mid	R	15.18	26	18	56		Temporal Mid	R	14.11	66	-6	-24		Front Sup Med	R	13.32	2	42	48		Cuneus	R	12.8	10	-94	16		Frontal Sup	R	12.23	18	66	8
Parietal Sup	L	15.18	-30	-62	56		Occipital Mid	R	14.11	34	-78	32		Front Mid	L	13.32	-30	42	16		Ventr Med PFC	R	12.79	10	66	-16		Front Mid	L	12.23	-30	50	16
Occipital Mid	L	15.18	-38	-86	16		Front Mid	R	14.11	34	50	0		Occipital Mid	R	13.32	42	-86	8		Front Mid Orb	R	12.79	34	58	-16		Front Mid	L	12.23	-22	50	16
Front Sup Med	L	15.17	-6	58	40		Precentral	L	14.11	-38	-14	64		Front Sup Med	R	13.32	2	58	16		Front Sup Med	L	12.79	-6	66	16		Front Mid	R	12.23	42	50	24
Parietal Sup	R	15.17	18	-62	56		Postcentral	L	14.11	-30	-30	64		Precentral	L	13.32	-22	-14	64		Parietal Sup	R	12.78	26	-54	64		Front Sup Med	R	12.22	2	58	32
Occipital Mid	L	15.17	-46	-78	8		Lingual	R	14.11	18	-94	-16		Tempr Pol Sup	L	13.32	-46	18	-16		Occipital Sup	R	12.78	26	-78	40		Occipital Sup	R	12.22	18	-94	16
Paracentr Lob	R	15.17	10	-30	72		Front Mid	R	14.09	42	26	48		Front Mid	L	13.31	-30	50	8		Precentral	R	12.78	34	-14	64		Front Mid	R	12.22	34	50	8
Front Inf Orb	R	15.17	42	42	-8		Front Inf Orb	L	14.09	-38	42	-16		Front Mid	L	13.31	-30	18	48		Tempr Pol Mid	L	12.78	-38	18	-40		Frontal Sup	R	12.21	26	26	48
Parietal Sup	L	15.16	-30	-46	64		Parietal Sup	L	14.08	-38	-62	56		Precentral	R	13.31	34	-22	64		Front Sup Orb	R	12.78	18	66	-8		Frontal Sup	R	12.21	18	2	72
Front Mid	R	15.16	34	50	16		Front Sup Med	R	14.08	2	58	16		Frontal Sup	R	13.31	26	10	56		Tempr Pol Mid	L	12.78	-46	18	-32		Occipital Mid	R	12.21	34	-86	24
Front Inf Tri	L	15.16	-46	34	24		Occipital Mid	L	14.08	-46	-78	8		Front Inf Tri	L	13.31	-54	18	24		Ventr Med PFC	L	12.78	-6	58	-8		Front Mid Orb	L	12.21	-22	58	-16
Parietal Inf	R	15.16	50	-46	56		Parietal Inf	R	14.08	50	-46	48		Frontal Sup	R	13.3	18	2	64		Frontal Sup	R	12.78	26	66	0		Front Mid	L	12.21	-38	34	40
Front Mid	L	15.15	-38	26	40		Occipital Sup	R	14.08	26	-78	32		Tempr Pol Sup	L	13.3	-46	10	-24		Occipital Inf	L	12.77	-30	-86	-8		Front Mid	L	12.21	-30	34	40
Frontal Sup	R	15.15	26	58	0		Front Sup Med	R	14.07	2	66	8		Supp Motor Ar	L	13.3	-6	26	64		Frontal Sup	R	12.77	18	58	0		Frontal Sup	R	12.21	18	66	0
Parietal Sup	R	15.15	42	-54	56		Front Sup Med	R	14.07	10	26	56		Parietal Inf	L	13.29	-54	-54	40		Postcentral	L	12.77	-54	-6	48		Frontal Sup	R	12.19	26	-6	64
Front Sup Med	R	15.13	10	58	0		Front Mid	R	14.07	26	50	32		Lingual	L	13.29	-30	-86	-16		Parietal Inf	L	12.77	-54	-38	48		Postcentral	L	12.19	-54	-6	40
Ventr Med PFC	R	15.13	2	58	-8		Precentral	L	14.07	-30	-22	64		Precuneus	R	13.29	10	-78	48		Frontal Sup	L	12.77	-14	50	40		Precuneus	R	12.19	10	-46	72
Precuneus	R	15.12	2	-46	72		Occipital Mid	L	14.07	-38	-86	32		Front Inf Tri	L	13.29	-46	26	8		Parietal Sup	L	12.77	-22	-78	48		Frontal Sup	L	12.19	-22	58	0
Front Sup Orb	R	15.12	18	66	-16		Precentral	L	14.06	-30	-14	64		Postcentral	R	13.29	50	-30	56		Front Mid	L	12.76	-38	26	32		Precentral	L	12.19	-46	10	48
Precentral	L	15.12	-22	-22	64		Front Med Orb	L	14.06	-6	58	-16		Frontal Sup	L	13.29	-22	58	0		Front Mid	R	12.75	50	-6	56		Front Mid	L	12.19	-22	10	56
Supp Motor Ar	R	15.11	10	18	64		Front Mid	L	14.06	-30	18	56		Occipital Mid	R	13.28	34	-94	16		Front Mid	R	12.75	42	50	0		Postcentral	L	12.19	-62	-6	32
Front Inf Orb	R	15.11	42	42	-16		Frontal Sup	R	14.06	18	-6	64		Occipital Inf	R	13.28	26	-94	-8		Front Mid	R	12.75	34	58	0		Frontal Sup	R	12.19	18	10	64
Parietal Sup	L	15.11	-38	-46	64		Occipital Sup	L	14.05	-14	-94	24		Postcentral	R	13.28	18	-46	72		Frontal Sup	R	12.74	18	18	64		Occipital Sup	L	12.19	-14	-94	16
Front Inf Tri	R	15.11	58	26	8		Precentral	L	14.05	-54	2	48		Front Mid	R	13.28	34	58	0		Front Sup Med	R	12.74	10	50	32		Precentral	L	12.18	-46	2	48
Occipital Mid	R	15.11	42	-78	24		Cuneus	L	14.04	-6	-94	24		Precentral	L	13.28	-46	2	56		Front Mid	R	12.74	42	50	8		Parietal Inf	R	12.18	58	-38	48
Supp Motor Ar	L	15.11	-14	18	64		Temporal Inf	R	14.04	66	-22	-24		Occipital Mid	L	13.28	-30	-94	8		Front Mid	L	12.72	-22	34	40		Precentral	L	12.17	-62	2	32
Frontal Sup	L	15.1	-14	66	24		Postcentral	L	14.04	-46	-30	64		Frontal Sup	L	13.28	-14	58	24		Cuneus	R	12.72	18	-94	8		Cuneus	R	12.17	10	-86	32
Lingual	R	15.1	10	-94	-8		Cingulum Ant	R	14.04	10	50	8		Front Inf Orb	L	13.27	-38	34	-16		Frontal Sup	L	12.72	-14	66	16		Temporal Mid	R	12.17	66	-54	-8
Frontal Sup	R	15.1	18	58	0		Postcentral	R	14.03	26	-46	64		Frontal Sup	R	13.27	18	42	32		Front Mid	L	12.72	-38	18	48		Frontal Sup	R	12.16	18	18	56
Frontal Sup	R	15.1	34	2	64		Postcentral	R	14.03	34	-30	64		Front Inf Tri	L	13.27	-46	26	16		Occipital Mid	L	12.72	-38	-78	40		Precuneus	L	12.16	-6	-78	40
Front Sup Med	R	15.1	10	66	0		Lingual	R	14.03	18	-94	-8		Occipital Mid	L	13.27	-14	-102	8		Frontal Sup	L	12.72	-14	58	24		Postcentral	R	12.16	34	-30	72
Precentral	L	15.1	-46	10	48		Front Sup Med	R	14.03	10	34	48		Occipital Sup	R	13.27	26	-94	16		Frontal Sup	L	12.71	-22	50	8		Precentral	L	12.15	-54	2	40
Precuneus	L	15.09	-6	-78	48		Front Mid	L	14.03	-38	58	0		Occipital Mid	L	13.26	-30	-94	0		Parietal Inf	R	12.71	58	-30	56		Front Inf Orb	R	12.15	42	42	-8
Frontal Sup	L	15.09	-14	-6	72		Front Mid Orb	L	14.01	-38	50	-8		Front Mid	R	13.26	34	50	8		Front Mid	R	12.71	34	50	8		SupraMarginal	L	12.15	-62	-22	40
Precentral	R	15.09	58	-6	48		Front Sup Med	R	14.01	10	50	16		Occipital Mid	L	13.25	-38	-86	32		Precentral	R	12.71	42	-14	64		Occipital Mid	L	12.15	-30	-86	0
Front Sup Med	L	15.08	-6	50	48		Front Sup Med	R	14.01	10	50	0		Frontal Sup	L	13.24	-22	42	40		Precentral	L	12.71	-38	2	56		Front Mid	R	12.15	26	58	24
Precentral	R	15.08	58	10	40		Parietal Sup	L	14.01	-22	-46	72		Precentral	L	13.24	-54	2	40		Front Inf Orb	L	12.7	-46	26	-16		Front Sup Orb	L	12.15	-22	58	-8
Precentral	R	15.08	18	-22	64		Frontal Sup	L	14	-14	-6	72		Tempr Pol Mid	R	13.24	34	18	-40		Front Inf Tri	L	12.7	-46	26	8		Front Sup Orb	R	12.15	18	58	-16
Parietal Sup	R	15.08	26	-62	56		Parietal Sup	L	14	-38	-46	64		Frontal Sup	L	13.24	-14	42	48		Supp Motor Ar	L	12.7	-14	18	64		SupraMarginal	L	12.15	-62	-30	40
Occipital Mid	L	15.08	-38	-86	0		Postcentral	R	14	26	-38	64		Postcentral	R	13.24	58	-22	48		Front Inf Tri	L	12.7	-46	26	0		Temporal Mid	L	12.15	-70	-38	0
Front Sup Med	R	15.07	2	50	48		Front Sup Med	R	14	10	50	32		Parietal Inf	R	13.23	50	-54	56		Frontal Sup	R	12.69	18	42	32		Front Mid	L	12.14	-46	50	8
Front Mid	L	15.07	-38	18	48		Occipital Mid	R	14	42	-78	16		Occipital Mid	R	13.22	34	-86	32		Front Sup Med	L	12.69	-6	50	48		Cuneus	L	12.14	-6	-94	24
Front Sup Med	R	15.07	10	50	32		Front Mid	R	14	42	42	8		Ventr Med PFC	L	13.22	-6	58	-8		Frontal Sup	R	12.69	18	66	0		Precuneus	L	12.13	-6	-46	72
Front Mid	L	15.07	-22	26	48		Front Sup Med	R	14	2	58	32		Frontal Sup	L	13.22	-30	50	0		Parietal Sup	L	12.69	-14	-78	48		Front Inf Tri	L	12.13	-46	42	8
Front Inf Ope	L	15.06	-54	18	32		Occipital Inf	R	14	34	-78	-8		Parietal Inf	R	13.22	58	-46	48		Front Mid	L	12.68	-30	42	16		Front Sup Med	L	12.13	-6	58	24
Lingual	L	15.06	-6	-94	-16		Front Mid	R	13.99	42	42	16		Frontal Sup	R	13.22	26	50	16		Frontal Sup	R	12.68	26	50	8		Parietal Inf	R	12.12	50	-46	56
Parietal Sup	L	15.06	-22	-54	64		Angular	R	13.99	50	-62	40		Front Mid	R	13.22	42	50	0		Front Mid	L	12.68	-46	18	40		Occipital Mid	R	12.11	34	-86	32
Occipital Mid	L	15.06	-30	-94	0		Front Sup Med	R	13.98	2	66	16		Temporal Inf	L	13.21	-46	-6	-40		SupraMarginal	L	12.68	-62	-30	40		Ventr Med PFC	R	12.11	10	58	-8
Cuneus	R	15.06	10	-86	40		Front Mid	L	13.97	-30	58	16		Occipital Sup	R	13.21	18	-94	16		Parietal Inf	L	12.67	-54	-46	48		Front Mid	R	12.1	26	50	32
Front Sup Orb	R	15.05	18	58	-8		Parietal Inf	L	13.97	-46	-54	56		Frontal Sup	R	13.21	26	66	0		Occipital Mid	L	12.67	-30	-86	16		Parietal Inf	L	12.1	-54	-46	48
Front Mid	R	15.05	42	42	24		Front Mid	L	13.97	-38	10	56		Cuneus	R	13.21	10	-94	24		Precuneus	R	12.66	2	-78	48		Precuneus	R	12.1	2	-46	72
Postcentral	L	15.05	-14	-38	80		Tempr Pol Sup	R	13.97	34	26	-32		Frontal Sup	R	13.21	18	34	40		Calcarine	R	12.66	26	-94	0		Parietal Inf	L	12.1	-46	-46	56
Front Mid	L	15.04	-30	58	8		Postcentral	R	13.97	42	-38	56		Front Mid	L	13.21	-30	42	24		Postcentral	R	12.66	10	-38	80		Postcentral	L	12.09	-22	-38	72
Front Sup Med	R	15.04	10	34	56		Occipital Mid	L	13.97	-30	-86	24		Postcentral	L	13.2	-38	-38	64		Front Inf Tri	L	12.66	-46	26	24		SupraMarginal	R	12.09	66	-30	40
Parietal Inf	R	15.04	58	-54	48		Occipital Inf	L	13.97	-46	-70	-16		Precentral	R	13.2	26	-14	64		SupraMarginal	R	12.66	66	-30	40		Postcentral	L	12.09	-54	-14	40
Frontal Sup	L	15.04	-14	66	16		Angular	R	13.97	42	-70	40		Frontal Sup	L	13.2	-22	58	8		Cuneus	L	12.65	-6	-94	24		Parietal Sup	L	12.09	-22	-78	48
Occipital Sup	L	15.04	-14	-78	40		Tempr Pol Mid	R	13.96	42	10	-40		Temporal Inf	R	13.2	50	2	-40		Precuneus	L	12.65	-6	-62	64		Front Mid Orb	R	12.09	34	50	-8
Occipital Mid	R	15.04	34	-78	32		Front Sup Med	R	13.96	10	50	24		Front Mid	R	13.19	26	34	40		Postcentral	R	12.65	34	-38	72		Occipital Mid	L	12.09	-38	-78	40
Front Mid	R	15.04	34	50	32		Front Sup Med	R	13.95	2	58	24		Front Inf Tri	L	13.18	-54	18	8		Frontal Sup	R	12.64	26	-6	64		Front Sup Med	L	12.08	-6	42	56
Precuneus	R	15.03	10	-54	64		Calcarine	R	13.95	18	-94	0		Frontal Sup	L	13.18	-14	34	56		Frontal Sup	R	12.64	26	34	48		Front Mid	L	12.08	-22	34	40
Parietal Inf	R	15.02	58	-30	56		Front Mid	R	13.94	34	34	48		Parietal Inf	R	13.17	50	-38	56		Frontal Sup	L	12.64	-22	18	56		Frontal Sup	R	12.08	26	42	40
Frontal Sup	R	15.01	18	50	24		Front Mid	L	13.94	-30	50	32		Frontal Sup	L	13.17	-22	-6	64		Tempr Pol Mid	L	12.64	-54	10	-32		Frontal Sup	R	12.08	26	58	16
Front Mid	R	15.01	50	34	32		Frontal Sup	R	13.94	26	50	40		Front Sup Med	R	13.17	2	66	8		Parietal Inf	R	12.63	58	-54	48		Front Mid	L	12.07	-38	42	24
Precentral	L	15.01	-46	2	56		Frontal Sup	R	13.93	18	34	48		Frontal Sup	R	13.16	26	58	8		Ventr Med PFC	R	12.63	2	66	-8		Precentral	L	12.07	-22	-22	72
Angular	L	15	-38	-70	48		Occipital Mid	L	13.93	-30	-86	0		Precuneus	R	13.16	10	-78	56		Parietal Inf	R	12.63	50	-54	56		Occipital Mid	L	12.07	-30	-94	16
Occipital Sup	L	15	-14	-94	24		Postcentral	L	13.93	-38	-38	64		Frontal Sup	R	13.16	18	18	56		Front Sup Med	L	12.63	-6	42	56		Frontal Sup	L	12.06	-14	42	40
Front Inf Orb	L	15	-38	34	-16		Frontal Sup	R	13.93	34	-6	64		Parietal Sup	R	13.16	26	-78	48		Parietal Inf	L	12.63	-30	-78	48		Front Mid	L	12.06	-22	26	48
Front Mid	L	15	-38	58	0		Frontal Sup	R	13.93	26	34	48		Front Sup Med	R	13.16	10	50	24		Front Sup Med	R	12.63	10	58	8		Front Sup Orb	R	12.06	26	58	-8
Front Sup Med	R	15	10	66	8		Postcentral	L	13.93	-14	-38	80		Front Mid	L	13.16	-30	2	56		Occipital Sup	L	12.63	-6	-102	8		Precentral	L	12.06	-30	-6	56
Precentral	R	15	42	-6	64		Temporal Mid	L	13.92	-54	-70	8		Rolandic Oper	L	13.16	-54	10	0		Cuneus	L	12.63	-6	-86	40		Occipital Mid	L	12.05	-22	-94	16
Ventr Med PFC	R	14.99	10	66	-16		Occipital Inf	L	13.92	-46	-70	-8		Postcentral	R	13.16	26	-38	72		Front Mid Orb	L	12.62	-22	58	-16		Occipital Inf	R	12.05	34	-86	-8
Occipital Inf	L	14.98	-54	-70	-8		Occipital Inf	L	13.91	-30	-86	-8		Front Mid Orb	R	13.15	42	50	-16		Front Mid	L	12.62	-22	42	32		Front Mid	L	12.05	-30	26	48
Frontal Sup	L	14.98	-30	58	24		Postcentral	L	13.91	-22	-38	72		Occipital Sup	L	13.14	-6	-86	48		Occipital Sup	L	12.61	-14	-86	40		Angular	R	12.05	42	-70	48
Precentral	L	14.97	-54	2	48		Front Sup Med	R	13.91	2	50	48		Tempr Pol Mid	R	13.14	42	10	-40		Front Sup Med	R	12.61	10	66	0		Precentral	L	12.04	-54	10	40
Precentral	L	14.97	-46	-6	56		Frontal Sup	L	13.91	-22	66	16		Front Sup Orb	R	13.13	18	66	-16		Occipital Sup	L	12.61	-14	-94	32		Angular	R	12.04	58	-62	32
Postcentral	L	14.97	-22	-38	72		Parietal Sup	R	13.9	26	-62	56		Postcentral	R	13.13	42	-30	64		Occipital Inf	R	12.61	42	-78	-8		Front Inf Orb	L	12.04	-46	26	-16
Temporal Inf	R	14.97	58	-62	-16		Temporal Inf	R	13.9	66	-46	-16		Frontal Sup	L	13.13	-14	66	8		Front Sup Med	R	12.61	10	42	48		Front Mid	L	12.04	-46	18	48
Supp Motor Ar	R	14.97	10	-6	72		Front Sup Med	R	13.9	10	50	40		Front Mid	R	13.13	34	50	24		Front Mid	L	12.6	-22	50	24		Occipital Sup	R	12.03	26	-78	40
Fusiform	L	14.97	-38	-78	-16		Front Mid	R	13.9	26	18	56		Front Mid	L	13.13	-30	34	40		Front Mid Orb	R	12.6	42	58	-8		Precentral	L	12.03	-30	-22	64
Front Sup Orb	R	14.97	26	66	-8		Cuneus	R	13.9	2	-94	16		Front Mid Orb	L	13.13	-14	58	-16		Lingual	L	12.59	-14	-94	-16		Occipital Inf	R	12.03	42	-78	-8
Frontal Sup	R	14.97	18	18	56		Front Mid	L	13.9	-30	10	56		Front Mid	L	13.13	-22	50	32		Ventr Med PFC	R	12.59	10	66	-8		Precentral	R	12.03	34	-22	72
Frontal Sup	R	14.96	34	-6	64		Parietal Inf	R	13.9	58	-46	48		Temporal Inf	R	13.13	50	-6	-40		Occipital Mid	R	12.58	42	-78	24		Frontal Sup	R	12.03	18	66	16
Precentral	L	14.96	-38	2	56		Frontal Sup	R	13.9	18	50	32		Temporal Inf	L	13.12	-38	10	-40		Front Mid Orb	L	12.58	-14	58	-16		Parietal Sup	L	12.03	-22	-46	72
Lingual	R	14.96	18	-94	-8		Front Med Orb	R	13.9	2	50	-16		Precentral	R	13.12	42	-22	64		Ventr Med PFC	R	12.58	2	58	-8		Precentral	L	12.02	-38	-14	56
Temporal Mid	R	14.95	66	-54	0		Precentral	L	13.89	-22	-22	72		Occipital Sup	R	13.12	18	-86	32		Precuneus	L	12.58	-14	-46	72		Precuneus	L	12.02	-14	-62	64
Temporal Mid	R	14.95	66	-54	-8		Postcentral	L	13.89	-54	-22	56		Precentral	L	13.12	-30	-14	64		Cuneus	R	12.58	10	-86	40		Parietal Sup	L	12.02	-30	-46	72
Front Inf Tri	L	14.94	-54	34	16		Precentral	L	13.89	-38	-6	64		Postcentral	R	13.12	34	-38	72		Front Sup Med	R	12.58	10	58	0		Precentral	L	12.02	-22	-14	72
Frontal Sup	R	14.94	26	42	40		Front Mid	L	13.89	-38	58	8		Lingual	L	13.11	-14	-102	-16		Front Med Orb	L	12.58	-6	50	-24		Postcentral	L	12.02	-46	-30	56
Front Mid	L	14.94	-38	10	56		Precentral	R	13.88	18	-30	64		Front Mid Orb	R	13.11	42	50	-8		SupraMarginal	R	12.58	66	-22	40		Occipital Mid	L	12.01	-38	-78	0
Front Mid	L	14.94	-30	58	16		Occipital Sup	L	13.88	-22	-86	32		Postcentral	R	13.11	50	-22	56		Calcarine	L	12.58	-14	-94	-8		Front Mid	L	12	-38	50	16
Precuneus	R	14.93	18	-70	48		Front Mid	R	13.88	42	10	56		Tempr Pol Sup	L	13.11	-46	18	-24		Front Mid	L	12.57	-30	-6	64		Occipital Mid	L	12	-38	-86	8
SupraMarginal	R	14.93	66	-22	40		Ventr Med PFC	R	13.87	10	50	-8		Postcentral	L	13.11	-46	-14	56		Front Sup Med	R	12.57	2	66	8		Precentral	R	11.99	26	-22	72
Precentral	L	14.93	-30	-6	56		Cuneus	L	13.86	-6	-86	40		Occipital Inf	R	13.11	42	-78	-16		Frontal Sup	R	12.57	26	2	64		Front Med Orb	L	11.99	-6	50	-24
Parietal Sup	R	14.93	34	-62	56		Precentral	L	13.86	-22	-14	64		Occipital Mid	L	13.09	-30	-86	40		Front Sup Med	R	12.57	2	50	48		Occipital Mid	L	11.99	-30	-94	8
Front Sup Med	L	14.92	-6	42	56		Front Mid	R	13.85	42	42	32		Front Sup Med	R	13.09	10	50	32		Temporal Inf	R	12.57	50	10	-40		Parietal Sup	L	11.99	-38	-54	64
Parietal Sup	L	14.92	-22	-46	72		Occipital Mid	R	13.85	26	-86	8		Postcentral	R	13.09	18	-30	80		Occipital Mid	L	12.56	-22	-94	0		Angular	R	11.99	58	-62	24
Front Mid Orb	L	14.92	-30	58	-16		Occipital Sup	L	13.85	-22	-94	24		Front Mid	L	13.09	-38	10	56		Front Sup Med	L	12.56	-6	66	0		Ventr Med PFC	L	11.99	-6	58	-8
Fusiform	R	14.92	26	-86	-16		Temporal Mid	R	13.84	66	-46	-8		Parietal Sup	R	13.08	18	-70	64		Front Mid	L	12.55	-22	50	16		Front Inf Tri	L	11.99	-46	34	16
Front Mid	L	14.92	-30	26	48		Front Mid Orb	R	13.84	26	58	-16		Occipital Mid	R	13.08	42	-86	24		Front Mid	L	12.55	-30	34	32		Lingual	L	11.99	-6	-94	-16
Temporal Mid	R	14.92	50	-78	8		Front Sup Orb	L	13.83	-6	66	-16		Front Sup Med	L	13.07	-6	66	0		Occipital Mid	L	12.55	-22	-94	16		Front Inf Orb	L	11.98	-38	42	-16
Supp Motor Ar	R	14.91	10	26	64		Frontal Sup	R	13.83	18	50	40		Occipital Sup	L	13.07	-14	-102	16		Precuneus	R	12.55	2	-62	64		Occipital Sup	R	11.98	26	-94	16
Occipital Mid	L	14.91	-38	-86	8		Parietal Sup	L	13.82	-14	-78	48		Postcentral	L	13.07	-54	-30	56		Front Mid	L	12.54	-30	10	56		Angular	L	11.98	-46	-62	48
Front Mid	L	14.91	-38	58	8		Tempr Pol Mid	R	13.82	50	18	-32		Frontal Sup	R	13.06	18	10	64		Front Sup Orb	R	12.54	18	66	-16		Front Mid	L	11.98	-38	26	48
Front Sup Med	R	14.91	10	66	16		Front Mid	R	13.82	50	42	16		Front Mid	L	13.06	-30	50	16		Front Inf Tri	L	12.54	-54	18	8		Front Sup Med	R	11.98	2	50	48
Frontal Sup	R	14.91	26	26	48		Front Mid	R	13.81	34	50	32		Front Sup Orb	R	13.06	10	50	-24		Angular	R	12.54	42	-78	40		Postcentral	R	11.97	10	-38	80
Angular	R	14.91	42	-70	48		Frontal Sup	R	13.81	18	-14	72		Frontal Sup	L	13.06	-22	2	64		Precentral	L	12.53	-22	-22	72		Front Mid Orb	L	11.97	-30	58	-16
Front Mid Orb	R	14.91	34	58	-16		Parietal Sup	L	13.8	-30	-54	64		Occipital Inf	L	13.05	-14	-102	-8		Ventr Med PFC	R	12.53	10	58	-8		Frontal Sup	R	11.97	34	2	64
Front Sup Med	R	14.9	10	58	16		Occipital Sup	R	13.8	26	-86	24		Frontal Sup	R	13.04	26	58	16		Frontal Sup	L	12.52	-22	10	64		Front Mid	R	11.96	34	50	16
Front Mid	R	14.9	42	34	40		Frontal Sup	R	13.79	18	18	56		Frontal Sup	R	13.04	18	66	8		Postcentral	L	12.52	-54	-14	48		Frontal Sup	L	11.96	-30	58	0
Frontal Sup	L	14.89	-14	2	72		Precentral	L	13.79	-46	2	56		Temporal Mid	L	13.04	-46	2	-32		Occipital Mid	L	12.52	-14	-102	8		Front Sup Med	L	11.96	-14	66	0
Front Mid	L	14.89	-38	50	16		Precentral	L	13.78	-38	2	56		SupraMarginal	L	13.04	-62	-30	40		Occipital Sup	R	12.51	18	-94	16		Parietal Inf	L	11.95	-54	-38	48
Front Sup Med	R	14.88	10	42	48		Frontal Sup	L	13.78	-30	58	24		Front Sup Med	L	13.04	-6	66	16		Precentral	L	12.51	-22	-14	72		Front Mid Orb	L	11.95	-30	58	-8
Frontal Sup	R	14.87	18	66	0		Parietal Sup	L	13.78	-30	-70	56		Front Mid	R	13.04	42	50	24		Parietal Sup	L	12.51	-22	-54	72		Front Sup Med	R	11.95	10	66	24
Front Mid	R	14.87	34	42	40		Occipital Mid	L	13.78	-30	-86	32		Temporal Mid	L	13.03	-54	-70	0		Front Mid	L	12.51	-30	50	8		Front Mid	L	11.95	-46	26	40
Occipital Mid	R	14.87	34	-86	0		Postcentral	L	13.77	-38	-30	64		Front Mid	R	13.03	34	42	40		Front Sup Orb	R	12.51	10	50	-24		Frontal Sup	L	11.94	-14	66	8
Cuneus	R	14.87	18	-78	40		Front Inf Tri	R	13.77	58	34	0		Front Inf Ope	L	13.03	-62	10	24		Occipital Mid	L	12.51	-14	-102	0		Frontal Sup	L	11.94	-22	58	8
Front Sup Med	R	14.86	2	58	32		Occipital Mid	L	13.76	-46	-78	0		Front Mid	R	13.03	26	42	32		Front Mid	L	12.5	-30	42	24		Frontal Sup	R	11.94	26	34	48
Precuneus	L	14.86	-6	-54	72		SupraMarginal	R	13.76	66	-38	40		Frontal Sup	L	13.03	-22	58	16		Lingual	L	12.49	-30	-86	-16		Occipital Inf	L	11.94	-46	-70	-16
Front Mid	L	14.86	-46	34	32		Tempr Pol Mid	R	13.75	34	18	-40		Front Mid	L	13.03	-22	10	56		Front Mid	L	12.48	-38	10	56		Parietal Sup	L	11.94	-38	-62	56
Temporal Inf	R	14.86	58	-46	-24		Parietal Inf	R	13.75	58	-30	56		Precentral	R	13.02	34	-14	64		Occipital Mid	R	12.48	26	-94	8		Front Sup Med	L	11.93	-6	50	48
Front Mid	R	14.85	34	26	48		Temporal Mid	R	13.75	66	-54	0		Parietal Sup	L	13.02	-30	-62	64		Front Inf Tri	L	12.48	-38	34	16		Front Mid	R	11.93	50	42	16
Occipital Sup	L	14.85	-22	-78	40		Front Inf Orb	L	13.74	-54	34	-8		Frontal Sup	R	13.02	18	26	48		Postcentral	L	12.48	-22	-30	72		Parietal Sup	L	11.93	-22	-54	72
Precuneus	R	14.84	10	-70	56		Parietal Sup	R	13.74	18	-70	56		Parietal Inf	L	13.02	-54	-46	48		Front Inf Orb	L	12.48	-30	50	-16		Frontal Sup	R	11.92	26	2	64
Frontal Sup	R	14.84	26	58	32		Lingual	L	13.74	-22	-86	-16		Front Inf Tri	L	13	-38	42	0		Front Mid Orb	R	12.47	42	50	-16		Frontal Sup	L	11.92	-22	2	64
Front Mid Orb	L	14.84	-38	42	-8		Postcentral	R	13.73	18	-38	72		Occipital Inf	L	12.99	-54	-70	-8		Occipital Mid	L	12.47	-30	-86	8		Calcarine	L	11.92	-14	-94	-8
Parietal Sup	R	14.84	18	-54	64		Frontal Sup	L	13.73	-22	10	64		Postcentral	L	12.99	-54	-22	56		Parietal Sup	L	12.47	-38	-46	64		Front Sup Med	L	11.92	-6	58	32
Front Mid	R	14.83	42	42	32		Temporal Mid	R	13.73	58	-62	0		Lingual	R	12.99	26	-94	-16		Frontal Sup	L	12.47	-22	-6	72		Ventr Med PFC	R	11.91	2	58	-8
Front Mid	R	14.83	34	58	0		Postcentral	L	13.73	-46	-22	64		Parietal Sup	L	12.99	-14	-78	56		Front Med Orb	R	12.46	2	50	-24		Front Sup Med	R	11.91	10	42	48
Front Inf Tri	R	14.83	58	34	8		Temporal Mid	R	13.73	50	-78	8		Cuneus	R	12.98	10	-86	40		Front Mid Orb	R	12.46	42	50	-8		Frontal Sup	R	11.91	18	66	24
Front Mid	L	14.82	-46	42	16		Occipital Mid	L	13.73	-14	-94	0		Precentral	L	12.98	-54	2	48		Front Mid Orb	L	12.44	-30	50	-8		Occipital Inf	R	11.91	50	-78	-8
Postcentral	L	14.82	-46	-30	64		Parietal Sup	R	13.73	18	-54	72		Frontal Sup	R	12.98	18	-6	72		Front Inf Orb	L	12.43	-38	34	-16		Front Sup Med	L	11.9	-6	66	8
Frontal Sup	L	14.82	-22	18	56		Front Inf Tri	R	13.72	50	42	8		Frontal Sup	R	12.98	18	50	16		Precuneus	L	12.43	-6	-70	56		Occipital Sup	L	11.9	-6	-102	8
Front Inf Orb	R	14.82	50	42	-8		Frontal Sup	R	13.72	26	-6	64		Occipital Mid	L	12.98	-38	-94	0		Front Inf Orb	R	12.43	50	42	-16		Angular	R	11.9	34	-70	48
Cuneus	L	14.82	-6	-86	40		Occipital Mid	L	13.72	-22	-94	16		Front Mid	R	12.97	42	50	8		Front Inf Ope	L	12.43	-62	10	24		Front Mid Orb	R	11.89	34	50	-16
Angular	R	14.81	50	-62	48		Frontal Sup	R	13.72	26	58	0		Angular	L	12.97	-54	-62	40		Front Mid	L	12.42	-46	18	48		Cuneus	L	11.88	-6	-102	16
Precentral	L	14.81	-22	-14	64		Parietal Sup	R	13.71	18	-62	64		Frontal Sup	R	12.97	18	58	16		Precuneus	L	12.42	-6	-78	48		Occipital Mid	R	11.88	42	-78	8
Occipital Sup	L	14.81	-22	-94	24		Postcentral	R	13.7	10	-54	72		Front Inf Orb	R	12.96	50	42	-16		Cuneus	R	12.42	10	-94	24		Occipital Mid	R	11.87	42	-78	0
Occipital Inf	L	14.81	-38	-86	-8		Temporal Inf	L	13.7	-62	-22	-24		Parietal Sup	L	12.96	-22	-46	72		Front Sup Med	L	12.42	-14	66	0		Front Inf Tri	L	11.87	-46	42	0
Front Mid Orb	R	14.81	34	58	-8		Angular	R	13.7	50	-70	32		Front Mid	R	12.95	34	50	16		Precuneus	R	12.42	10	-70	56		Front Sup Med	R	11.86	10	34	56
Parietal Inf	L	14.8	-38	-54	56		Parietal Inf	R	13.7	42	-54	48		Precentral	R	12.94	50	-14	56		Parietal Inf	L	12.42	-54	-54	48		Precentral	R	11.86	26	-14	72
Precuneus	R	14.79	10	-78	48		Parietal Sup	R	13.7	26	-54	64		Parietal Inf	L	12.94	-54	-38	56		Front Mid	R	12.42	42	58	0		Occipital Inf	R	11.86	42	-78	-16
Frontal Sup	R	14.79	18	42	40		Front Mid	R	13.69	42	18	56		Occipital Inf	L	12.93	-46	-78	-8		Front Sup Med	R	12.41	10	58	16		Front Mid	L	11.86	-46	50	0
Parietal Sup	R	14.79	18	-46	64		Angular	R	13.69	42	-62	48		Temporal Inf	L	12.93	-54	-22	-32		Frontal Sup	R	12.41	26	42	40		Front Sup Med	R	11.86	10	66	16
Occipital Mid	L	14.78	-46	-78	0		Front Inf Orb	R	13.68	42	42	-16		Front Mid	L	12.93	-30	34	48		Parietal Sup	R	12.41	34	-70	56		Frontal Sup	L	11.86	-22	66	8
Ventr Med PFC	R	14.77	10	58	-16		Front Mid	L	13.68	-38	58	16		Front Mid	R	12.93	42	58	0		Calcarine	R	12.41	18	-102	0		Front Mid Orb	R	11.85	26	58	-16
Cuneus	L	14.75	-6	-94	32		Front Inf Tri	L	13.68	-54	34	0		Parietal Sup	R	12.93	18	-54	72		Frontal Sup	L	12.4	-14	42	48		Front Mid	L	11.85	-46	42	16
Front Inf Tri	R	14.75	50	42	0		Front Sup Orb	R	13.68	18	58	-8		Parietal Sup	L	12.93	-30	-46	72		Ventr Med PFC	R	12.39	10	58	-16		Occipital Inf	L	11.85	-46	-70	-8
Cuneus	L	14.75	-14	-86	32		Frontal Sup	R	13.68	26	42	48		Front Mid	L	12.92	-30	-6	64		Precuneus	R	12.39	10	-78	48		Front Mid	L	11.83	-22	50	24
Front Mid	R	14.74	26	58	24		Occipital Mid	L	13.67	-38	-86	8		Front Inf Tri	L	12.92	-38	34	24		Front Inf Ope	L	12.39	-62	10	16		Occipital Mid	L	11.83	-46	-78	8
Parietal Inf	L	14.74	-46	-54	56		Front Mid	R	13.67	34	50	8		Front Sup Med	L	12.92	-6	50	48		Front Mid	L	12.39	-30	2	64		Front Inf Orb	R	11.83	42	42	-16
Front Mid	L	14.72	-30	34	48		Frontal Sup	R	13.67	34	2	64		Parietal Inf	L	12.91	-46	-46	56		Occipital Sup	R	12.38	26	-94	16		Supp Motor Ar	R	11.82	10	26	64
Front Mid	L	14.72	-30	10	56		Front Inf Orb	R	13.67	50	34	-16		Front Sup Med	L	12.91	-6	58	40		Postcentral	L	12.38	-46	-30	56		Frontal Sup	L	11.82	-22	58	16
Frontal Sup	R	14.72	18	58	8		Front Mid	L	13.66	-30	26	56		Precuneus	L	12.91	-14	-62	72		Precuneus	R	12.37	2	-70	56		Frontal Sup	R	11.8	18	50	32
Occipital Mid	R	14.72	50	-78	16		SupraMarginal	R	13.66	66	-46	32		Front Mid Orb	L	12.9	-22	58	-16		Occipital Mid	L	12.37	-30	-86	0		Front Mid	L	11.8	-30	2	56
Front Mid	R	14.71	50	42	24		SupraMarginal	R	13.66	66	-38	32		Front Sup Med	R	12.9	2	58	24		Occipital Inf	L	12.37	-54	-70	-16		Front Inf Orb	R	11.8	50	42	-8
Frontal Sup	L	14.71	-22	50	40		Front Mid	L	13.65	-30	2	56		Angular	L	12.9	-46	-62	48		Angular	R	12.35	58	-62	24		Front Mid	L	11.8	-38	10	56
Front Mid	L	14.71	-38	26	48		Front Mid	L	13.65	-46	50	8		Front Sup Med	R	12.9	10	58	0		Temporal Inf	R	12.35	58	-54	-24		Front Sup Med	L	11.79	-6	66	0
Postcentral	L	14.71	-30	-30	64		Occipital Inf	R	13.65	50	-70	-16		Postcentral	R	12.9	18	-38	80		Postcentral	L	12.35	-38	-38	64		Front Sup Med	R	11.79	10	50	40
Calcarine	R	14.71	18	-94	0		Front Mid	R	13.64	42	42	24		Precuneus	R	12.9	18	-78	48		Frontal Sup	L	12.34	-22	2	72		Postcentral	L	11.79	-30	-38	72
Frontal Sup	R	14.7	26	66	0		Postcentral	R	13.64	34	-38	64		Front Mid	L	12.9	-30	58	8		Frontal Sup	R	12.34	26	10	64		Front Mid	R	11.78	26	18	56
Front Sup Med	R	14.7	2	66	24		Front Med Orb	R	13.63	2	50	-24		Front Mid	L	12.89	-30	26	48		Precentral	L	12.34	-46	2	56		Front Mid	R	11.78	50	42	24
Lingual	L	14.7	-30	-86	-16		Postcentral	R	13.63	10	-38	80		Front Mid	L	12.89	-46	18	40		Front Sup Med	R	12.34	10	50	40		Parietal Inf	L	11.77	-54	-22	48
Precentral	L	14.69	-54	10	40		Front Sup Med	R	13.63	10	42	48		Occipital Mid	L	12.89	-14	-102	0		Front Mid	R	12.34	26	50	24		Front Inf Tri	L	11.77	-46	34	24
Occipital Inf	L	14.69	-54	-70	-16		Occipital Mid	R	13.62	34	-86	16		Parietal Sup	R	12.88	34	-78	48		Front Inf Tri	L	12.33	-38	42	0		Front Sup Med	L	11.77	-6	58	40
Occipital Mid	R	14.69	42	-78	0		Front Mid	R	13.62	50	42	24		Precentral	L	12.88	-62	2	32		Occipital Mid	L	12.33	-22	-94	8		Front Sup Med	L	11.77	-6	66	16
Front Sup Orb	R	14.68	18	66	-8		Front Mid Orb	R	13.62	34	50	-16		Front Sup Orb	R	12.88	18	66	-8		Occipital Sup	R	12.32	18	-86	32		Front Sup Med	R	11.77	10	66	8
Parietal Sup	L	14.68	-30	-70	56		Parietal Sup	L	13.61	-30	-62	64		Front Mid	R	12.88	42	50	16		Postcentral	R	12.32	10	-54	72		Parietal Inf	L	11.76	-54	-30	48
Front Mid	R	14.68	42	26	48		Parietal Sup	R	13.61	34	-54	56		Temporal Inf	L	12.88	-62	-22	-24		Front Inf Ope	L	12.32	-54	18	32		Precuneus	L	11.75	-14	-70	56
Occipital Mid	R	14.68	42	-78	32		Front Mid Orb	L	13.61	-38	58	-8		Front Mid	L	12.87	-38	18	48		Parietal Sup	L	12.32	-22	-46	72		Front Inf Tri	R	11.74	50	42	0
Frontal Sup	L	14.68	-14	34	56		Front Med Orb	R	13.6	10	50	-16		Temporal Inf	R	12.87	50	10	-40		Occipital Inf	R	12.32	34	-94	-8		Front Inf Orb	L	11.74	-38	50	-16
Front Med Orb	L	14.68	-6	58	-24		Front Mid	L	13.6	-30	-6	64		Supp Motor Ar	L	12.86	-14	18	64		Frontal Sup	L	12.32	-14	34	56		Postcentral	L	11.74	-38	-30	64
Ventr Med PFC	R	14.68	2	66	-8		Precuneus	R	13.6	10	-78	48		Tempr Pol Mid	R	12.86	42	18	-40		Occipital Mid	R	12.31	42	-78	0		Lingual	R	11.74	26	-94	-16
Front Mid	L	14.67	-30	2	56		Occipital Mid	R	13.59	50	-78	16		Front Inf Orb	L	12.86	-46	26	-16		Frontal Sup	L	12.3	-30	50	0		Occipital Inf	L	11.74	-22	-94	-8
Angular	R	14.67	50	-70	40		Fusiform	L	13.58	-38	-78	-16		Front Sup Orb	L	12.85	-22	58	-8		Front Mid	L	12.29	-38	26	40		Front Mid Orb	L	11.74	-14	58	-16
Frontal Sup	L	14.67	-14	42	48		Precuneus	L	13.58	-6	-78	56		Tempr Pol Mid	L	12.85	-46	10	-32		Postcentral	L	12.29	-46	-38	56		Front Mid	L	11.73	-38	58	0
Front Sup Med	R	14.67	10	50	40		Frontal Sup	R	13.57	26	26	56		Postcentral	L	12.85	-46	-22	64		Parietal Inf	L	12.29	-46	-46	56		Ventr Med PFC	R	11.72	10	58	-16
Occipital Mid	L	14.67	-30	-94	16		Cuneus	R	13.57	10	-94	16		Occipital Inf	R	12.84	50	-70	-16		Frontal Sup	L	12.29	-22	58	8		Front Sup Med	R	11.72	2	66	8
Frontal Sup	R	14.66	18	34	48		Frontal Sup	R	13.57	18	58	0		Calcarine	R	12.84	18	-102	0		Postcentral	L	12.28	-22	-38	72		Front Sup Orb	L	11.72	-22	66	-8
Parietal Inf	R	14.66	42	-62	56		Supp Motor Ar	R	13.56	10	26	64		Front Inf Tri	L	12.84	-46	26	24		Occipital Inf	R	12.28	42	-86	-16		Frontal Sup	L	11.72	-14	26	64
Frontal Sup	L	14.66	-22	66	8		Angular	R	13.56	50	-70	40		Frontal Sup	R	12.84	26	26	48		Precuneus	R	12.28	10	-62	64		Front Inf Tri	L	11.71	-54	26	8
Precuneus	L	14.65	-14	-62	64		Front Sup Med	R	13.55	10	50	48		Front Mid Orb	L	12.84	-38	42	-8		Occipital Sup	L	12.28	-14	-102	16		Frontal Sup	L	11.71	-14	58	24
Frontal Sup	R	14.64	18	-6	64		Front Inf Tri	R	13.55	58	34	8		Front Inf Ope	L	12.84	-54	18	32		Frontal Sup	L	12.28	-22	58	0		Frontal Sup	L	11.7	-22	66	0
Parietal Sup	R	14.64	26	-54	64		Precuneus	L	13.55	-14	-54	72		SupraMarginal	L	12.84	-62	-22	40		Frontal Sup	R	12.28	18	26	56		Occipital Mid	L	11.7	-38	-86	32
Front Mid	R	14.64	34	58	24		Parietal Sup	R	13.55	42	-46	56		Front Sup Med	L	12.84	-6	42	56		Front Mid	R	12.27	26	50	32		Front Inf Tri	R	11.7	50	42	8
Postcentral	R	14.64	26	-30	64		Frontal Sup	R	13.54	18	-6	72		Tempr Pol Mid	L	12.84	-38	18	-40		Front Mid	L	12.26	-30	26	48		Front Inf Orb	L	11.69	-46	34	-8
Front Mid	L	14.64	-38	50	24		Fusiform	R	13.54	34	-78	-16		Front Mid	L	12.83	-38	42	8		Front Mid	R	12.25	26	18	56		Front Sup Med	R	11.69	2	66	16
Occipital Sup	L	14.63	-6	-102	8		Temporal Mid	R	13.54	66	-54	8		Front Inf Ope	L	12.83	-62	10	16		Front Med Orb	L	12.25	-6	58	-16		Calcarine	L	11.69	-6	-102	0
Occipital Inf	R	14.63	34	-86	-8		Temporal Inf	R	13.53	50	10	-40		Frontal Sup	R	12.83	34	-6	64		Frontal Sup	R	12.24	18	42	40		Front Sup Med	R	11.69	10	66	0
Frontal Sup	R	14.63	26	58	8		Occipital Mid	L	13.52	-38	-86	24		Occipital Inf	R	12.83	34	-86	-16		Front Mid	L	12.24	-22	50	32		Occipital Mid	R	11.68	34	-78	40
Lingual	L	14.63	-14	-94	-16		Front Inf Orb	L	13.52	-46	42	-8		Ventr Med PFC	R	12.83	2	58	-8		Precentral	L	12.24	-30	-14	64		Frontal Sup	L	11.68	-14	34	56
Precuneus	R	14.62	10	-62	64		Frontal Sup	L	13.52	-22	18	64		Precentral	R	12.83	42	-6	64		Postcentral	L	12.24	-46	-22	56		Frontal Sup	L	11.68	-14	50	32
Frontal Sup	R	14.61	18	66	8		Precentral	R	13.52	18	-22	72		Front Med Orb	R	12.82	2	50	-24		Front Mid Orb	L	12.23	-38	42	-8		Front Mid	L	11.68	-38	58	8
Frontal Sup	R	14.61	26	58	16		Front Inf Orb	R	13.51	50	42	-8		Supp Motor Ar	R	12.82	10	26	64		Parietal Sup	R	12.22	26	-70	56		Front Mid	L	11.68	-30	58	8
Front Mid	R	14.6	50	-6	56		Parietal Sup	L	13.51	-22	-78	48		Temporal Inf	R	12.82	58	-54	-24		Parietal Sup	R	12.22	18	-54	72		Cuneus	R	11.67	10	-94	24
Cuneus	R	14.6	18	-94	8		Front Mid	L	13.51	-46	50	0		Frontal Sup	R	12.82	26	66	8		Occipital Mid	R	12.22	34	-86	8		Front Mid	L	11.67	-30	42	32
Occipital Sup	R	14.6	18	-94	16		Front Inf Orb	L	13.51	-38	50	-16		Precentral	L	12.81	-38	-14	64		Front Med Orb	R	12.21	2	58	-16		Occipital Sup	L	11.67	-14	-86	40
Occipital Mid	L	14.59	-30	-94	8		Cuneus	R	13.51	18	-86	24		Front Sup Med	R	12.81	10	58	8		Frontal Sup	R	12.21	34	2	64		Occipital Sup	L	11.67	-14	-94	24
Occipital Sup	R	14.59	26	-86	24		Calcarine	L	13.5	-14	-94	-8		Front Med Orb	L	12.81	-6	58	-16		Occipital Mid	R	12.21	42	-78	8		Front Inf Tri	L	11.67	-46	34	0
Supp Motor Ar	R	14.59	10	2	72		Occipital Sup	L	13.5	-14	-86	40		Occipital Mid	R	12.81	42	-86	16		Occipital Sup	R	12.2	26	-86	32		Temporal Mid	L	11.66	-54	-70	8
Precuneus	L	14.58	-14	-70	56		Frontal Sup	R	13.5	18	2	64		Temporal Inf	L	12.8	-46	2	-40		Cuneus	L	12.2	-6	-94	32		Occipital Inf	R	11.65	26	-94	-8
Postcentral	L	14.58	-46	-22	64		Cuneus	R	13.5	18	-78	40		Front Inf Tri	L	12.8	-46	26	0		Precentral	R	12.2	26	-30	72		Frontal Sup	L	11.65	-14	66	16
Frontal Sup	L	14.57	-22	34	48		Tempr Pol Sup	R	13.5	42	26	-32		Front Sup Med	R	12.8	10	42	48		Lingual	R	12.2	18	-102	-8		Front Sup Med	R	11.65	2	66	24
Front Inf Tri	L	14.57	-46	34	0		Occipital Mid	L	13.49	-38	-86	16		Precentral	L	12.8	-22	-22	72		Parietal Inf	L	12.19	-46	-54	56		Frontal Sup	R	11.64	26	66	0
Occipital Sup	R	14.56	18	-86	32		Cuneus	R	13.49	18	-94	8		Front Mid	L	12.8	-30	42	32		Frontal Sup	L	12.19	-22	58	16		Precentral	L	11.64	-38	-6	56
Temporal Inf	R	14.56	66	-46	-16		Front Mid Orb	R	13.49	34	58	-8		Front Mid	L	12.8	-30	58	16		Postcentral	R	12.19	18	-38	80		Front Mid	L	11.64	-30	10	56
Postcentral	R	14.55	18	-38	64		Postcentral	R	13.48	26	-46	72		Front Sup Med	R	12.79	2	66	16		Occipital Inf	L	12.18	-46	-78	-8		Frontal Sup	R	11.64	26	66	8
Front Mid	L	14.55	-46	50	8		Precentral	R	13.47	26	-14	72		Occipital Sup	R	12.79	18	-94	24		Front Sup Orb	L	12.17	-6	66	-16		Front Sup Med	R	11.64	10	58	32
Frontal Sup	R	14.55	18	26	56		Ventr Med PFC	R	13.47	2	66	-8		Occipital Inf	R	12.78	50	-78	-8		Precuneus	L	12.17	-6	-54	72		Parietal Inf	R	11.63	58	-54	40
Frontal Sup	L	14.55	-22	42	48		Frontal Sup	L	13.46	-22	-6	64		Front Mid	L	12.78	-38	42	16		Front Sup Orb	L	12.17	-22	58	-8		Front Mid Orb	L	11.63	-38	58	-8
Occipital Mid	R	14.55	34	-86	8		Front Sup Med	R	13.45	2	66	24		Occipital Inf	R	12.78	42	-86	-8		Front Mid Orb	L	12.16	-30	58	-16		Front Mid	L	11.63	-22	42	32
Front Mid	L	14.55	-38	18	56		Precuneus	R	13.45	10	-70	64		Postcentral	L	12.77	-22	-30	72		Parietal Sup	R	12.15	18	-70	56		Postcentral	R	11.63	18	-38	80
Front Mid Orb	L	14.55	-38	50	-8		Precentral	L	13.45	-30	-22	72		Front Mid	R	12.76	34	34	48		Frontal Sup	R	12.15	18	34	48		Front Mid	L	11.63	-46	34	32
Occipital Mid	L	14.54	-14	-102	8		Ventr Med PFC	R	13.45	2	58	-8		Frontal Sup	R	12.76	18	42	40		Temporal Mid	L	12.15	-54	-70	0		Angular	R	11.62	42	-78	40
Occipital Sup	L	14.54	-22	-86	32		Front Mid	R	13.44	34	50	16		Front Sup Med	R	12.76	10	34	56		Cuneus	R	12.14	18	-86	40		Postcentral	L	11.62	-46	-38	64
Precuneus	L	14.54	-14	-54	72		Frontal Sup	R	13.43	18	42	48		Precentral	L	12.76	-46	-6	56		Frontal Sup	R	12.14	18	50	16		Frontal Sup	L	11.61	-22	66	16
Occipital Mid	L	14.54	-38	-86	32		Frontal Sup	R	13.43	26	2	64		Occipital Mid	L	12.75	-30	-94	16		Front Sup Med	L	12.14	-6	66	24		Front Mid	L	11.6	-38	42	32
Frontal Sup	R	14.53	18	50	32		Frontal Sup	R	13.42	18	10	64		Parietal Sup	R	12.75	18	-62	72		Front Mid	L	12.13	-30	50	16		Cuneus	L	11.6	-6	-86	40
Occipital Inf	L	14.53	-30	-94	-8		Precentral	L	13.42	-30	-14	72		Frontal Sup	L	12.75	-22	34	56		Frontal Sup	L	12.12	-22	66	16		Frontal Sup	R	11.6	18	34	48
Front Inf Orb	L	14.53	-38	42	-16		Parietal Sup	R	13.42	34	-46	56		Precentral	L	12.75	-30	-22	64		Angular	L	12.12	-46	-62	48		Calcarine	R	11.6	18	-102	0
Front Med Orb	R	14.53	2	58	-16		Lingual	L	13.41	-6	-94	-16		Front Sup Med	R	12.75	2	58	32		Ventr Med PFC	L	12.12	-6	66	-8		Parietal Inf	R	11.6	58	-54	48
Ventr Med PFC	R	14.53	10	58	-8		Cuneus	R	13.41	10	-86	32		Postcentral	L	12.75	-30	-30	64		Frontal Sup	L	12.11	-22	34	48		Frontal Sup	R	11.59	18	42	40
Postcentral	R	14.53	10	-38	72		Precentral	R	13.41	34	-14	72		Postcentral	L	12.74	-54	-6	48		Frontal Sup	L	12.11	-14	66	24		Front Mid	L	11.58	-30	58	16
Parietal Sup	R	14.53	34	-70	56		Frontal Sup	R	13.41	18	26	56		Occipital Inf	L	12.74	-30	-94	-8		Occipital Mid	R	12.11	42	-78	16		Parietal Sup	R	11.58	34	-70	56
Front Mid	L	14.52	-46	18	40		Parietal Sup	L	13.4	-38	-54	64		Precentral	R	12.74	26	-30	72		Precentral	L	12.1	-30	-22	64		Cuneus	L	11.58	-6	-94	32
Parietal Inf	R	14.52	50	-54	56		Occipital Mid	R	13.4	34	-86	24		Temporal Sup	L	12.74	-62	2	0		Frontal Sup	R	12.1	18	50	24		Frontal Sup	R	11.57	26	26	56
Postcentral	R	14.51	26	-46	64		Temporal Inf	R	13.39	58	-62	-8		Front Mid	R	12.74	34	50	32		Postcentral	R	12.1	18	-30	80		Front Sup Orb	R	11.57	18	66	-8
Front Mid	R	14.51	34	58	8		Parietal Sup	L	13.38	-22	-54	72		Front Inf Orb	L	12.74	-46	26	-8		Front Inf Tri	L	12.1	-38	34	24		Front Mid	L	11.57	-38	18	56
Parietal Inf	L	14.5	-30	-78	48		Frontal Sup	R	13.38	26	10	64		Precentral	L	12.74	-54	10	40		Front Mid	L	12.1	-22	26	56		Parietal Inf	R	11.57	50	-54	56
Frontal Sup	L	14.5	-14	26	64		Occipital Mid	L	13.38	-22	-94	8		Front Inf Orb	L	12.74	-38	42	-16		Occipital Inf	L	12.09	-54	-70	-8		Occipital Mid	L	11.57	-30	-86	40
Frontal Sup	R	14.5	18	58	16		Occipital Sup	L	13.38	-14	-94	32		Front Sup Med	R	12.73	10	66	0		Frontal Sup	R	12.09	34	-6	64		Parietal Inf	R	11.56	58	-46	40
Frontal Sup	L	14.49	-22	-6	64		Precuneus	L	13.38	-14	-62	72		Occipital Mid	R	12.73	34	-94	0		Parietal Sup	L	12.09	-30	-46	72		Occipital Sup	R	11.56	26	-94	24
Parietal Sup	R	14.48	42	-46	64		Occipital Mid	L	13.37	-22	-94	0		Frontal Sup	R	12.73	18	18	64		Precentral	R	12.09	42	-6	64		Occipital Mid	R	11.56	42	-86	24
Precentral	R	14.48	26	-14	72		Frontal Sup	R	13.37	26	58	8		Tempr Pol Mid	L	12.73	-46	18	-32		Precentral	R	12.08	34	-22	72		Precentral	L	11.56	-38	2	56
Postcentral	L	14.48	-22	-30	72		Parietal Sup	R	13.37	26	-70	48		Front Sup Med	R	12.73	10	50	40		Occipital Inf	L	12.07	-22	-94	-8		Parietal Sup	R	11.55	26	-70	56
Occipital Sup	L	14.47	-14	-102	16		Parietal Sup	L	13.36	-30	-46	72		Postcentral	L	12.72	-22	-38	72		Precentral	L	12.07	-38	-14	64		Frontal Sup	L	11.55	-14	42	48
Front Mid	L	14.47	-38	58	16		Front Sup Orb	R	13.36	26	66	-8		Frontal Sup	R	12.72	34	2	64		Occipital Mid	L	12.07	-38	-86	32		Frontal Sup	L	11.55	-22	18	56
Occipital Inf	R	14.47	50	-78	-8		Parietal Inf	R	13.36	50	-38	56		Front Mid	R	12.72	26	50	24		Occipital Sup	R	12.07	26	-86	24		Front Mid Orb	R	11.55	34	58	-16
Postcentral	R	14.46	34	-46	64		Frontal Sup	L	13.36	-22	2	64		Ventr Med PFC	R	12.71	2	66	-8		Parietal Sup	L	12.06	-14	-78	56		Postcentral	L	11.55	-54	-6	48
Lingual	R	14.46	18	-94	-16		Front Sup Med	R	13.35	10	66	16		Occipital Inf	L	12.71	-54	-70	-16		Frontal Sup	R	12.06	18	50	32		Postcentral	L	11.55	-30	-30	72
Precentral	R	14.45	18	-30	64		Occipital Sup	L	13.35	-22	-86	40		Front Mid	R	12.71	26	18	56		Front Inf Tri	R	12.06	50	50	0		Precuneus	R	11.54	10	-78	48
Supp Motor Ar	R	14.44	10	10	72		Occipital Mid	R	13.35	42	-78	24		Front Sup Med	R	12.71	10	58	16		Front Sup Med	R	12.05	10	42	56		Front Sup Orb	L	11.54	-14	66	-8
Occipital Inf	L	14.44	-22	-94	-8		Postcentral	L	13.34	-30	-38	72		Occipital Inf	L	12.71	-22	-94	-8		Postcentral	L	12.05	-46	-14	56		Parietal Inf	L	11.54	-54	-54	48
Frontal Sup	R	14.44	26	-6	64		Occipital Mid	R	13.34	34	-78	40		Temporal Mid	L	12.7	-54	2	-16		Parietal Sup	L	12.05	-38	-62	56		Occipital Inf	L	11.54	-30	-86	-8
Postcentral	L	14.44	-30	-38	72		Parietal Sup	R	13.34	34	-62	56		Frontal Sup	L	12.69	-22	58	24		Front Sup Med	R	12.05	10	58	24		Occipital Sup	L	11.54	-22	-94	24
Cuneus	L	14.43	-6	-102	16		Occipital Mid	L	13.33	-38	-86	0		Ventr Med PFC	R	12.69	10	58	-8		Precentral	L	12.05	-38	-6	64		Precentral	R	11.54	34	-14	72
Precentral	R	14.43	34	-14	72		Frontal Sup	R	13.32	26	58	16		Occipital Sup	R	12.69	26	-86	32		Frontal Sup	R	12.05	26	50	16		Occipital Inf	R	11.53	34	-86	-16
Frontal Sup	R	14.43	18	-14	72		Front Inf Orb	L	13.32	-46	42	-16		Frontal Sup	R	12.68	26	-6	64		Front Mid	L	12.05	-46	26	32		Cuneus	R	11.53	18	-86	40
Parietal Sup	L	14.43	-22	-62	64		Front Mid	R	13.32	34	50	24		Front Inf Ope	L	12.68	-62	10	8		Calcarine	R	12.04	26	-102	0		Front Mid	R	11.52	42	50	0
Front Mid	R	14.42	42	50	16		Parietal Sup	R	13.31	18	-70	64		Postcentral	L	12.68	-54	-14	48		Cuneus	L	12.04	-6	-102	16		Front Mid	L	11.52	-38	58	16
Front Mid	L	14.42	-30	18	56		Frontal Sup	R	13.3	18	18	64		Front Inf Tri	L	12.68	-46	34	16		Parietal Sup	L	12.03	-30	-62	64		Parietal Sup	L	11.52	-30	-62	64
Front Inf Tri	L	14.42	-46	42	0		Front Sup Med	R	13.29	10	34	56		Front Sup Med	L	12.68	-14	66	0		Precentral	R	12.03	26	-22	72		Fusiform	L	11.52	-38	-78	-16
Front Mid Orb	L	14.41	-38	58	-8		Front Inf Tri	R	13.28	50	42	0		Occipital Sup	L	12.66	-14	-86	48		Frontal Sup	L	12.03	-22	66	8		Frontal Sup	L	11.51	-14	50	40
Front Mid	L	14.41	-22	26	56		Cuneus	L	13.27	-6	-94	32		Postcentral	R	12.66	34	-30	72		Parietal Sup	R	12.02	18	-62	64		Occipital Mid	L	11.51	-30	-86	32
Frontal Sup	L	14.41	-22	10	64		Temporal Inf	R	13.27	58	-62	-16		Front Sup Med	R	12.66	2	50	48		Frontal Sup	L	12.02	-14	26	64		Front Mid	L	11.51	-30	50	24
Parietal Sup	L	14.4	-38	-62	56		Frontal Sup	R	13.27	26	58	32		Occipital Inf	R	12.66	34	-94	-8		Precuneus	R	12.01	18	-78	48		Front Sup Orb	R	11.51	18	66	-16
Precentral	L	14.4	-30	-22	64		Occipital Mid	R	13.26	34	-86	8		Postcentral	L	12.66	-46	-38	64		Postcentral	L	11.99	-14	-38	80		Occipital Mid	L	11.5	-30	-94	0
Front Inf Orb	R	14.39	50	42	-16		Front Med Orb	L	13.26	-6	58	-24		Occipital Mid	R	12.65	50	-78	0		Parietal Sup	R	11.99	34	-78	48		Front Mid	L	11.5	-46	42	24
Frontal Sup	R	14.39	26	50	40		Lingual	L	13.25	-30	-86	-16		Parietal Sup	L	12.65	-38	-62	56		Occipital Mid	R	11.99	42	-86	0		Front Mid	R	11.49	42	50	8
Front Mid	R	14.37	42	50	24		Front Sup Orb	R	13.24	18	58	-16		Front Mid	L	12.65	-38	26	40		Front Mid	R	11.99	34	58	8		Frontal Sup	R	11.49	26	50	40
Parietal Sup	L	14.37	-22	-70	56		Tempr Pol Mid	R	13.24	42	18	-40		Postcentral	L	12.65	-38	-30	64		Occipital Mid	L	11.99	-38	-86	8		Occipital Inf	L	11.48	-54	-70	-16
Frontal Sup	L	14.37	-22	66	16		Precentral	R	13.24	34	-22	72		Postcentral	L	12.65	-14	-38	80		Precentral	L	11.99	-46	-6	56		Occipital Sup	R	11.48	18	-94	24
Ventr Med PFC	R	14.37	10	66	-8		Occipital Mid	L	13.24	-30	-86	40		Calcarine	R	12.64	26	-102	0		Front Sup Med	R	11.99	2	66	16		Parietal Inf	L	11.47	-46	-54	56
Front Mid Orb	R	14.36	42	50	-8		Occipital Inf	L	13.24	-38	-86	-8		Frontal Sup	L	12.63	-14	66	16		Postcentral	L	11.98	-38	-30	64		Frontal Sup	L	11.47	-22	-6	72
Front Sup Med	R	14.35	10	58	24		Frontal Sup	R	13.22	18	58	24		Frontal Sup	L	12.63	-30	58	0		Front Sup Med	R	11.97	10	50	48		Frontal Sup	R	11.47	26	58	32
Front Mid	R	14.35	42	50	8		Parietal Inf	R	13.22	58	-54	40		Parietal Inf	L	12.63	-46	-54	56		Front Mid	L	11.97	-30	34	40		Front Sup Med	L	11.46	-6	66	24
Frontal Sup	L	14.35	-22	2	64		Occipital Inf	R	13.22	42	-78	-16		Frontal Sup	L	12.62	-22	42	48		Frontal Sup	R	11.97	26	26	56		Front Inf Orb	R	11.46	50	42	-16
Occipital Mid	R	14.34	34	-86	16		Frontal Sup	R	13.21	18	2	72		Frontal Sup	L	12.61	-22	50	40		Front Mid	R	11.96	34	58	24		Frontal Sup	R	11.46	18	18	64
Precentral	L	14.33	-22	-22	72		Frontal Sup	R	13.2	18	34	56		Precentral	R	12.61	42	-14	64		Front Mid	L	11.96	-30	18	56		Occipital Mid	R	11.46	34	-94	0
Occipital Mid	L	14.32	-30	-86	32		Parietal Inf	L	13.2	-30	-78	48		Precentral	R	12.6	26	-22	72		Occipital Mid	R	11.96	34	-86	16		Occipital Sup	R	11.45	26	-86	40
Frontal Sup	R	14.31	18	66	16		Front Sup Med	R	13.2	10	58	16		Front Inf Tri	R	12.6	50	50	0		Precuneus	L	11.96	-14	-54	72		Frontal Sup	R	11.45	26	10	64
Frontal Sup	R	14.31	26	42	48		Precentral	L	13.2	-22	-14	72		Ventr Med PFC	R	12.6	10	66	-16		Front Mid	L	11.95	-30	58	16		Precuneus	L	11.44	-14	-54	72
Front Mid Orb	R	14.31	42	50	-16		Front Mid	R	13.19	34	58	0		Precentral	L	12.6	-38	-6	64		Lingual	L	11.95	-22	-94	-16		Front Inf Tri	L	11.44	-54	26	0
Front Inf Tri	L	14.3	-54	34	8		Temporal Mid	R	13.19	66	-54	-8		Frontal Sup	L	12.6	-22	58	32		Occipital Mid	L	11.95	-38	-86	24		Parietal Sup	R	11.43	18	-70	56
Precentral	R	14.3	18	-22	72		Postcentral	L	13.18	-30	-30	72		Front Sup Med	R	12.6	10	66	8		Front Sup Orb	L	11.94	-14	66	-8		Front Mid	R	11.43	34	58	0
Precentral	L	14.3	-38	-22	64		Occipital Mid	L	13.18	-30	-94	16		Parietal Inf	R	12.59	58	-30	56		Front Sup Med	R	11.94	2	66	24		Precuneus	R	11.43	2	-78	48
Parietal Sup	R	14.28	26	-70	56		Parietal Sup	L	13.18	-14	-78	56		Parietal Sup	R	12.58	18	-78	56		Front Inf Tri	L	11.94	-46	34	8		Parietal Sup	R	11.43	18	-62	64
Postcentral	R	14.28	26	-38	64		Precuneus	R	13.16	10	-78	56		Precentral	R	12.58	26	-14	72		Front Sup Med	R	11.93	10	66	8		Front Mid	R	11.43	34	58	24
Front Mid	R	14.28	42	50	0		Angular	R	13.15	34	-70	48		Frontal Sup	R	12.58	18	66	16		Frontal Sup	R	11.92	18	58	8		Parietal Sup	R	11.42	26	-62	64
Precuneus	L	14.28	-6	-78	56		Front Mid	L	13.15	-30	10	64		Front Mid	L	12.57	-38	42	24		Occipital Inf	R	11.92	50	-78	-8		Front Sup Orb	R	11.42	10	58	-24
Front Sup Med	R	14.27	10	42	56		Occipital Mid	R	13.15	42	-78	0		Frontal Sup	R	12.57	26	10	64		Occipital Sup	L	11.92	-14	-86	48		Lingual	L	11.41	-14	-94	-16
Frontal Sup	R	14.26	26	34	48		Postcentral	R	13.14	34	-30	72		Lingual	R	12.56	18	-102	-8		Front Mid Orb	R	11.91	50	50	-8		Cuneus	R	11.41	10	-86	40
Occipital Mid	R	14.26	34	-86	24		Front Sup Orb	R	13.13	10	50	-24		Occipital Sup	R	12.56	26	-94	24		Frontal Sup	L	11.9	-22	58	32		Postcentral	L	11.41	-46	-22	56
Frontal Sup	R	14.25	26	10	64		Front Mid	R	13.11	26	58	24		Frontal Sup	L	12.55	-22	-6	72		Front Mid	R	11.89	42	58	8		Frontal Sup	L	11.4	-22	58	24
Front Sup Med	R	14.25	10	50	48		Frontal Sup	R	13.1	26	18	64		Front Inf Tri	L	12.55	-54	18	0		Frontal Sup	L	11.89	-22	58	24		Parietal Sup	R	11.4	26	-78	48
Occipital Mid	R	14.23	34	-86	32		Front Sup Orb	R	13.1	18	66	-8		Front Inf Tri	L	12.53	-46	34	8		Occipital Mid	L	11.88	-38	-86	16		Front Mid	L	11.4	-38	50	24
Front Inf Orb	L	14.22	-38	50	-16		Calcarine	R	13.1	18	-102	0		Front Mid	L	12.53	-38	26	48		Precentral	R	11.88	26	-14	72		Occipital Mid	R	11.4	50	-78	16
Parietal Sup	R	14.22	26	-78	48		Occipital Inf	R	13.1	42	-78	-8		Cuneus	R	12.53	18	-86	40		Front Mid	L	11.87	-38	42	16		Front Sup Orb	R	11.4	26	66	-8
Precentral	R	14.22	34	-22	72		Postcentral	R	13.09	26	-38	72		Front Mid Orb	L	12.52	-30	58	-16		Precuneus	R	11.87	10	-78	56		Parietal Sup	R	11.39	34	-62	64
Parietal Sup	R	14.21	18	-62	64		Parietal Sup	R	13.09	26	-54	72		Parietal Sup	R	12.52	26	-54	72		Postcentral	R	11.87	34	-30	72		Front Med Orb	L	11.39	-6	58	-16
Parietal Sup	L	14.21	-30	-62	64		Lingual	R	13.09	18	-102	-8		Frontal Sup	L	12.51	-22	66	8		Occipital Mid	L	11.87	-38	-86	0		Precuneus	R	11.39	18	-78	48
Front Mid	L	14.21	-46	26	40		Front Sup Med	R	13.09	10	58	40		Front Med Orb	R	12.51	2	58	-16		Front Mid	L	11.86	-46	26	40		Front Med Orb	R	11.38	2	58	-16
Precentral	L	14.21	-22	-14	72		Occipital Sup	R	13.08	26	-78	40		Frontal Sup	R	12.5	26	18	64		Front Mid	L	11.86	-38	42	8		Occipital Mid	R	11.37	34	-94	8
Frontal Sup	R	14.19	26	2	64		Occipital Sup	L	13.08	-6	-86	48		Ventr Med PFC	R	12.5	10	58	-16		Frontal Sup	R	11.86	26	42	48		Parietal Sup	R	11.37	18	-54	72
Frontal Sup	R	14.19	26	66	8		Angular	R	13.06	42	-78	40		Front Mid	R	12.49	34	58	8		Parietal Sup	R	11.86	26	-78	48		Precentral	L	11.37	-54	2	48
Parietal Sup	L	14.19	-30	-46	72		Parietal Inf	R	13.06	50	-54	48		Front Mid	L	12.49	-38	34	32		Precentral	L	11.86	-38	2	64		Front Mid Orb	R	11.36	42	50	-8
Front Mid	L	14.18	-46	50	0		Front Sup Med	R	13.06	10	58	8		Temporal Inf	L	12.49	-46	10	-40		Postcentral	L	11.85	-30	-38	72		Precentral	L	11.36	-38	-22	64
Front Mid	R	14.17	34	58	16		Front Mid Orb	R	13.06	34	58	-16		Front Mid Orb	L	12.48	-38	50	-8		Occipital Inf	L	11.84	-30	-94	-8		Occipital Mid	R	11.36	42	-86	16
Frontal Sup	R	14.17	18	58	24		Occipital Inf	L	13.06	-54	-70	-8		Temporal Inf	L	12.48	-54	-14	-32		Postcentral	L	11.84	-54	-30	56		Front Inf Orb	L	11.35	-46	34	-16
Occipital Mid	R	14.17	50	-78	0		Front Sup Med	R	13.05	10	58	24		Ventr Med PFC	L	12.48	-6	66	-8		Front Mid	L	11.84	-30	50	24		Front Mid	R	11.35	34	58	8
Front Mid	R	14.16	34	34	48		Frontal Sup	R	13.05	18	66	16		Frontal Sup	R	12.47	18	50	32		Front Mid	L	11.84	-38	26	48		Front Mid Orb	R	11.35	42	50	-16
Parietal Sup	R	14.16	18	-70	56		Frontal Sup	R	13.04	18	58	32		Precentral	L	12.47	-22	-14	72		Front Med Orb	L	11.83	-6	58	-24		Calcarine	L	11.35	-6	-102	-8
Occipital Inf	R	14.15	26	-94	-8		Parietal Sup	R	13.03	26	-62	64		Tempr Pol Sup	L	12.47	-54	10	-8		Occipital Inf	R	11.83	42	-86	-8		Precuneus	R	11.35	10	-70	56
Frontal Sup	R	14.14	18	50	40		Precentral	R	13.03	26	-22	72		Temporal Mid	L	12.47	-54	-6	-24		Frontal Sup	R	11.83	26	50	40		Front Inf Orb	L	11.34	-46	42	-8
Parietal Sup	L	14.14	-22	-78	48		Occipital Sup	L	13.03	-6	-102	8		Front Mid	L	12.46	-30	50	24		Front Inf Tri	L	11.83	-54	26	24		Frontal Sup	R	11.34	26	42	48
Front Mid	L	14.14	-46	42	24		Front Sup Med	R	13.03	10	66	8		Frontal Sup	L	12.46	-22	10	64		Front Mid	L	11.83	-30	58	8		Front Mid Orb	R	11.33	34	58	-8
Postcentral	L	14.14	-38	-30	64		Front Mid	R	13.02	42	50	24		Front Inf Orb	L	12.46	-46	34	-16		Front Inf Tri	L	11.81	-54	26	16		Occipital Inf	L	11.33	-38	-78	-8
Occipital Mid	R	14.13	34	-78	40		Occipital Mid	R	13.02	42	-78	32		Temporal Inf	R	12.46	58	-62	-16		Frontal Sup	R	11.8	26	58	8		Occipital Mid	R	11.32	34	-94	16
Frontal Sup	R	14.13	26	26	56		Front Mid	R	13.02	42	50	0		Frontal Sup	L	12.45	-22	2	72		Occipital Mid	R	11.8	34	-94	8		Ventr Med PFC	R	11.32	10	66	-8
Precuneus	R	14.13	10	-46	72		Front Mid Orb	R	13.01	42	50	-8		Frontal Sup	L	12.45	-14	26	64		Occipital Mid	R	11.8	34	-86	32		Parietal Inf	R	11.32	58	-30	56
Frontal Sup	L	14.13	-22	18	64		Front Mid	L	13	-30	2	64		Frontal Sup	R	12.44	26	42	40		Frontal Sup	R	11.8	18	42	48		Frontal Sup	R	11.32	26	66	16
Front Mid	L	14.13	-46	18	48		Cuneus	L	13	-6	-102	16		Frontal Sup	R	12.44	26	2	64		Frontal Sup	R	11.8	18	34	56		Occipital Mid	L	11.31	-14	-102	8
Frontal Sup	R	14.12	18	2	64		Frontal Sup	R	13	18	58	16		Tempr Pol Sup	L	12.44	-54	10	-16		Frontal Sup	R	11.8	26	18	64		Parietal Sup	L	11.31	-14	-78	48
Parietal Sup	L	14.1	-30	-54	64		Occipital Inf	L	13	-46	-78	-8		Front Mid	L	12.43	-22	26	56		Front Mid	L	11.79	-30	42	32		Front Mid	L	11.3	-30	18	56
Front Sup Med	R	14.09	10	66	24		Front Sup Med	R	12.98	10	58	0		Front Inf Tri	L	12.43	-46	34	0		Frontal Sup	R	11.78	18	50	40		Front Mid	R	11.3	42	50	16
Occipital Sup	R	14.08	26	-78	40		Angular	R	12.97	50	-62	48		Frontal Sup	R	12.42	18	2	72		Occipital Sup	L	11.77	-6	-86	48		Front Mid	L	11.29	-30	34	48
Frontal Sup	R	14.08	18	42	48		Angular	R	12.96	42	-70	48		Front Mid	R	12.42	26	58	24		Parietal Sup	R	11.77	26	-62	64		Frontal Sup	R	11.29	18	58	32
Frontal Sup	R	14.07	18	10	64		Occipital Mid	R	12.96	34	-86	32		Frontal Sup	R	12.42	18	50	24		Occipital Inf	L	11.77	-38	-86	-8		Precentral	L	11.29	-30	-14	64
Parietal Sup	L	14.07	-22	-54	72		Front Sup Med	R	12.96	10	66	24		Frontal Sup	R	12.41	18	26	56		Front Mid	L	11.77	-38	50	8		Frontal Sup	R	11.29	18	50	40
Temporal Inf	R	14.06	58	-54	-24		Lingual	L	12.95	-14	-94	-16		Precentral	R	12.41	34	-14	72		Frontal Sup	L	11.77	-22	18	64		Frontal Sup	L	11.28	-22	2	72
Occipital Sup	R	14.06	26	-86	32		Frontal Sup	L	12.95	-22	-6	72		Ventr Med PFC	R	12.41	10	66	-8		Temporal Mid	R	11.76	50	-78	8		Frontal Sup	R	11.27	18	26	56
Parietal Sup	R	14.05	26	-62	64		Lingual	R	12.94	26	-86	-8		Frontal Sup	L	12.41	-22	66	16		Front Sup Orb	L	11.76	-22	66	-8		Occipital Sup	L	11.27	-14	-102	16
Postcentral	R	14.05	10	-54	72		Postcentral	R	12.94	42	-38	64		Front Sup Med	R	12.41	2	66	24		Frontal Sup	L	11.75	-22	42	40		Postcentral	L	11.27	-54	-14	48
Frontal Sup	R	14.05	18	66	24		Frontal Sup	R	12.93	18	58	8		Frontal Sup	L	12.4	-22	18	56		Frontal Sup	L	11.75	-22	66	0		Postcentral	L	11.27	-14	-38	80
Front Mid	L	14.04	-30	10	64		Occipital Mid	L	12.93	-30	-94	8		Frontal Sup	R	12.4	18	34	48		Occipital Sup	R	11.74	18	-94	24		Front Mid Orb	L	11.27	-46	50	-8
Parietal Sup	L	14.03	-38	-54	64		Frontal Sup	L	12.92	-22	2	72		Front Mid	L	12.39	-46	26	32		Front Inf Orb	L	11.73	-38	42	-16		Frontal Sup	L	11.25	-14	66	24
Frontal Sup	R	14.03	26	18	64		Precentral	L	12.91	-38	2	64		Front Mid	R	12.39	34	58	24		Front Mid	L	11.73	-38	18	56		Postcentral	R	11.25	18	-30	80
Occipital Mid	L	14.01	-38	-94	0		Front Mid	R	12.91	34	58	8		Front Sup Orb	R	12.39	10	58	-24		Precuneus	L	11.73	-14	-62	72		Ventr Med PFC	R	11.23	10	66	-16
Occipital Mid	L	14.01	-22	-102	0		Front Sup Orb	R	12.9	18	66	-16		Front Sup Med	R	12.39	10	66	16		Precentral	L	11.72	-38	-22	64		Temporal Mid	L	11.23	-54	-70	0
Precuneus	R	14	10	-78	56		Parietal Inf	R	12.89	50	-46	56		Frontal Sup	L	12.38	-22	66	0		Occipital Mid	L	11.72	-22	-102	0		Frontal Sup	L	11.22	-22	34	48
Frontal Sup	R	13.99	18	18	64		Front Sup Med	R	12.89	10	42	56		Temporal Mid	L	12.38	-62	-6	-16		Frontal Sup	R	11.72	26	-6	72		Lingual	L	11.21	-22	-94	-16
Front Mid	L	13.99	-30	26	56		Occipital Sup	L	12.89	-14	-86	48		Front Mid	L	12.38	-38	34	40		Front Mid	L	11.72	-38	34	32		Precuneus	R	11.21	2	-70	56
Precuneus	R	13.98	18	-78	48		Postcentral	R	12.89	34	-38	72		Front Mid	R	12.38	26	50	32		Parietal Sup	R	11.71	34	-54	64		Frontal Sup	R	11.21	26	18	64
Front Mid	R	13.98	42	58	8		Occipital Sup	R	12.87	18	-94	16		Front Mid	L	12.37	-38	50	0		Frontal Sup	R	11.71	18	66	8		Occipital Mid	R	11.2	50	-78	0
Parietal Sup	R	13.97	34	-78	48		Front Mid	R	12.86	42	50	16		Front Mid	L	12.37	-30	2	64		Lingual	L	11.71	-14	-102	-16		Frontal Sup	L	11.2	-14	58	32
Lingual	L	13.97	-22	-94	-16		Front Sup Med	R	12.86	10	58	32		Temporal Inf	L	12.36	-54	-6	-40		Front Sup Orb	R	11.71	10	58	-24		Front Sup Med	R	11.2	10	50	48
Frontal Sup	R	13.97	18	34	56		Postcentral	R	12.85	18	-38	80		Front Mid	L	12.36	-46	18	48		Front Mid	L	11.71	-38	42	24		Precuneus	R	11.2	10	-62	64
Parietal Sup	R	13.96	34	-54	64		Ventr Med PFC	R	12.85	10	66	-16		Postcentral	L	12.36	-46	-30	64		Occipital Inf	L	11.7	-14	-102	-8		Precentral	L	11.19	-46	2	56
Frontal Sup	R	13.95	18	58	32		Fusiform	R	12.85	26	-86	-16		Precentral	R	12.36	34	-22	72		Postcentral	L	11.7	-54	-22	56		Frontal Sup	R	11.17	26	-6	72
Calcarine	L	13.94	-6	-102	0		Ventr Med PFC	R	12.85	10	66	-8		Front Sup Med	L	12.36	-6	66	24		Front Mid Orb	L	11.7	-30	58	-8		Precuneus	L	11.17	-6	-70	56
Frontal Sup	L	13.93	-22	-6	72		Cuneus	R	12.84	10	-94	24		Frontal Sup	L	12.35	-30	42	40		Front Inf Tri	L	11.7	-46	34	0		Occipital Mid	L	11.16	-46	-78	0
Occipital Sup	R	13.93	18	-94	24		Front Mid	R	12.83	34	58	16		Occipital Sup	R	12.35	26	-86	40		Occipital Mid	R	11.69	34	-94	16		Frontal Sup	L	11.16	-30	42	40
Postcentral	R	13.93	34	-30	72		Front Med Orb	R	12.82	2	58	-16		Frontal Sup	R	12.35	18	58	24		Front Inf Tri	L	11.69	-46	34	16		Frontal Sup	L	11.15	-22	10	64
Frontal Sup	L	13.93	-22	34	56		Front Sup Med	R	12.82	10	66	0		Frontal Sup	R	12.33	18	66	24		Frontal Sup	R	11.67	26	66	8		Precuneus	R	11.15	2	-62	64
Calcarine	L	13.93	-6	-102	-8		Precentral	R	12.81	18	-30	72		Parietal Inf	L	12.32	-54	-54	48		Precuneus	L	11.67	-6	-78	56		Front Med Orb	L	11.15	-6	58	-24
Front Sup Med	R	13.92	10	58	32		Ventr Med PFC	R	12.81	10	58	-8		Frontal Sup	L	12.32	-14	66	24		Cuneus	R	11.66	18	-102	8		Calcarine	R	11.14	26	-102	0
Front Inf Orb	L	13.91	-46	34	-16		Frontal Sup	R	12.81	26	-6	72		Front Sup Orb	L	12.31	-6	66	-16		Precuneus	R	11.66	10	-70	64		Lingual	L	11.14	-30	-86	-16
Occipital Sup	L	13.91	-6	-86	48		Occipital Inf	L	12.81	-54	-70	-16		Tempr Pol Mid	L	12.31	-54	10	-24		Front Sup Med	R	11.66	10	58	32		Frontal Sup	L	11.14	-22	42	40
Precuneus	R	13.9	10	-70	64		Precentral	R	12.81	26	-30	72		Front Inf Orb	L	12.31	-38	50	-16		Occipital Mid	R	11.65	50	-78	0		Occipital Sup	L	11.14	-14	-94	32
Occipital Inf	L	13.88	-46	-78	-8		Precuneus	R	12.8	18	-78	48		Postcentral	L	12.3	-30	-38	72		Occipital Mid	R	11.64	34	-94	0		Postcentral	L	11.13	-46	-30	64
Occipital Sup	L	13.88	-14	-94	32		Frontal Sup	R	12.8	18	66	24		Front Mid	L	12.3	-30	10	56		Occipital Mid	L	11.64	-22	-102	8		Lingual	R	11.13	18	-102	-8
Precentral	R	13.88	26	-22	72		Frontal Sup	R	12.79	18	66	8		Front Med Orb	L	12.3	-6	58	-24		Postcentral	L	11.63	-30	-30	72		Cuneus	R	11.12	18	-102	8
Lingual	R	13.88	18	-102	-8		Occipital Sup	L	12.78	-14	-102	16		Front Mid Orb	R	12.3	50	50	-8		Front Mid	L	11.62	-38	50	0		Ventr Med PFC	R	11.12	2	66	-8
Front Sup Med	R	13.86	10	58	40		Temporal Mid	L	12.75	-54	-70	0		Front Mid Orb	L	12.3	-30	58	-8		Front Sup Med	R	11.61	10	66	16		Occipital Inf	L	11.12	-30	-94	-8
Occipital Mid	R	13.85	42	-86	24		Frontal Sup	R	12.74	18	66	0		Front Mid	L	12.28	-30	50	32		Front Inf Tri	L	11.61	-54	26	0		Precuneus	L	11.11	-6	-62	64
Postcentral	R	13.85	34	-38	72		Front Mid	R	12.74	42	50	8		Lingual	L	12.28	-22	-94	-16		Front Sup Med	R	11.61	10	58	40		Front Inf Tri	L	11.1	-54	34	16
Postcentral	L	13.84	-30	-30	72		Parietal Sup	R	12.73	26	-70	56		Front Inf Tri	L	12.28	-54	26	16		Front Mid	L	11.61	-30	50	32		Frontal Sup	R	11.1	18	42	48
Precentral	L	13.84	-30	-14	64		Frontal Sup	R	12.72	26	66	0		Frontal Sup	R	12.27	18	50	40		Occipital Mid	L	11.6	-30	-94	8		Precentral	L	11.09	-30	-22	72
Parietal Sup	R	13.84	18	-70	64		Occipital Mid	L	12.71	-14	-102	8		Frontal Sup	R	12.27	26	66	16		Occipital Mid	L	11.59	-30	-94	0		Front Mid Orb	R	11.09	50	50	-8
Parietal Sup	R	13.81	26	-54	72		Cuneus	R	12.7	10	-86	40		Front Inf Orb	L	12.26	-46	34	-8		Occipital Mid	R	11.59	50	-78	16		Parietal Sup	R	11.07	26	-54	72
Precentral	L	13.81	-38	-14	64		Parietal Inf	R	12.7	58	-54	48		Occipital Mid	L	12.24	-22	-102	8		Front Mid	L	11.59	-30	34	48		Front Sup Med	R	11.07	10	42	56
Front Mid	R	13.8	42	58	0		Occipital Mid	R	12.68	34	-86	0		Front Sup Orb	L	12.23	-14	66	-8		Frontal Sup	R	11.57	18	58	16		Temporal Mid	R	11.07	50	-78	8
Parietal Sup	R	13.78	18	-54	72		Occipital Mid	L	12.66	-30	-94	0		Front Sup Med	R	12.23	10	58	24		Frontal Sup	R	11.57	26	58	32		Occipital Mid	L	11.06	-22	-102	0
Cuneus	R	13.78	18	-86	40		Frontal Sup	R	12.66	26	66	16		Frontal Sup	R	12.22	26	58	32		Occipital Mid	L	11.57	-30	-94	16		Front Mid	R	11.06	34	58	16
Frontal Sup	L	13.76	-22	2	72		Parietal Sup	R	12.66	18	-62	72		Frontal Sup	L	12.22	-30	58	24		Front Mid Orb	L	11.57	-38	50	-8		Front Sup Orb	L	11.05	-6	66	-16
Occipital Mid	R	13.75	42	-86	8		Occipital Mid	R	12.63	50	-78	0		Front Inf Tri	L	12.22	-46	42	0		Occipital Sup	R	11.57	26	-94	24		Front Mid	L	11.05	-30	26	56
Angular	R	13.75	42	-78	40		Calcarine	L	12.63	-6	-102	-8		Temporal Mid	L	12.2	-54	2	-24		Front Inf Orb	L	11.54	-46	34	-8		Ventr Med PFC	L	11.04	-6	66	-8
Front Mid Orb	R	13.75	42	58	-8		Occipital Inf	L	12.62	-22	-94	-8		Frontal Sup	R	12.2	26	26	56		Frontal Sup	L	11.54	-22	34	56		Occipital Inf	L	11.04	-54	-70	-8
Postcentral	R	13.74	10	-38	80		Occipital Sup	R	12.61	26	-86	32		Front Mid	L	12.2	-46	42	16		Precentral	R	11.53	34	-14	72		Precuneus	L	11.04	-6	-78	48
Front Mid	L	13.74	-30	2	64		Calcarine	L	12.61	-6	-102	0		Front Mid	L	12.19	-46	26	40		Front Inf Tri	L	11.53	-54	26	8		Front Mid	L	11.04	-22	26	56
Precuneus	L	13.74	-14	-62	72		Parietal Sup	R	12.59	34	-78	48		Front Mid	R	12.19	42	58	8		Occipital Sup	R	11.53	18	-94	32		Frontal Sup	L	11.04	-30	58	24
Occipital Mid	L	13.73	-22	-102	8		Frontal Sup	R	12.59	26	66	8		Occipital Mid	L	12.19	-22	-102	0		Occipital Sup	R	11.52	26	-86	40		Front Sup Med	R	11.01	10	58	40
Front Mid	L	13.72	-30	-6	64		Parietal Sup	R	12.58	34	-70	56		Front Sup Med	R	12.17	10	50	48		Front Mid	R	11.51	34	58	16		Parietal Inf	R	11.01	58	-46	48
Lingual	R	13.71	26	-94	-16		Occipital Inf	R	12.58	50	-78	-8		Front Mid	R	12.17	34	58	16		Front Mid	L	11.5	-30	10	64		Occipital Mid	L	10.98	-38	-86	0
Occipital Inf	R	13.71	34	-86	-16		Front Mid Orb	R	12.57	42	50	-16		Cuneus	R	12.16	18	-102	8		Postcentral	L	11.5	-46	-38	64		Precentral	L	10.97	-46	-6	56
Parietal Sup	L	13.71	-14	-78	48		Front Mid Orb	L	12.56	-46	50	-8		Occipital Sup	R	12.16	18	-94	32		Frontal Sup	L	11.5	-30	58	0		Front Mid	L	10.96	-22	50	32
Front Inf Orb	L	13.7	-46	34	-8		Parietal Inf	R	12.56	42	-62	56		Front Mid	L	12.15	-38	42	32		Frontal Sup	L	11.49	-30	58	24		Frontal Sup	R	10.96	18	34	56
Frontal Sup	R	13.7	26	66	16		Occipital Mid	R	12.56	42	-86	8		Front Mid	L	12.15	-38	50	8		Front Mid	R	11.49	26	58	24		Front Inf Orb	L	10.96	-46	42	-16
Precentral	L	13.7	-38	-6	64		Front Inf Orb	R	12.55	50	42	-16		Frontal Sup	R	12.15	26	50	40		Front Mid	L	11.47	-38	50	16		Occipital Mid	L	10.95	-22	-102	8
Occipital Inf	R	13.68	34	-94	-8		Postcentral	R	12.55	18	-30	80		Front Mid	L	12.15	-46	42	24		Parietal Sup	R	11.46	18	-78	56		Front Inf Tri	R	10.95	50	50	0
Occipital Inf	L	13.66	-14	-102	-8		Ventr Med PFC	R	12.55	10	58	-16		Precentral	L	12.14	-38	2	64		Front Mid	L	11.45	-38	58	16		Front Mid	L	10.94	-30	-6	64
Postcentral	R	13.65	18	-46	72		Occipital Mid	R	12.54	42	-86	24		Front Mid	L	12.13	-38	58	8		Lingual	L	11.44	-30	-94	-16		Parietal Inf	L	10.94	-54	-38	56
Cuneus	R	13.64	18	-102	8		Occipital Inf	L	12.54	-30	-94	-8		Front Mid	L	12.13	-38	58	16		Precentral	L	11.44	-30	-14	72		Postcentral	R	10.94	10	-54	72
Precentral	L	13.63	-38	2	64		Parietal Sup	R	12.52	42	-54	56		Front Inf Tri	L	12.13	-54	26	24		Frontal Sup	L	11.43	-22	50	40		Precuneus	L	10.92	-6	-54	72
Occipital Sup	R	13.63	26	-94	16		Front Mid Orb	R	12.52	42	58	-8		Front Inf Tri	L	12.1	-46	42	8		Occipital Mid	R	11.43	34	-86	24		Occipital Mid	R	10.92	42	-86	0
Frontal Sup	R	13.62	18	-6	72		Parietal Sup	R	12.51	18	-78	56		Temporal Inf	L	12.1	-54	-6	-32		Front Inf Tri	L	11.41	-46	34	24		Parietal Sup	R	10.92	34	-78	48
Occipital Mid	R	13.62	42	-86	0		Parietal Sup	R	12.5	26	-78	48		Occipital Inf	R	12.08	42	-86	-16		Occipital Mid	R	11.4	42	-86	24		Front Inf Tri	L	10.92	-54	34	8
Occipital Inf	R	13.61	42	-86	-8		Postcentral	R	12.5	34	-46	64		Temporal Mid	L	12.08	-54	2	-32		Front Sup Med	R	11.4	10	66	24		Front Mid Orb	R	10.91	42	58	-8
Occipital Mid	R	13.6	42	-86	16		Parietal Sup	R	12.49	34	-54	64		Front Mid	L	12.07	-38	50	16		Frontal Sup	R	11.36	18	58	24		Front Inf Tri	L	10.9	-54	34	0
Calcarine	R	13.59	26	-94	0		Occipital Sup	R	12.46	26	-94	16		Temporal Mid	L	12.07	-62	-14	-24		Front Mid	L	11.36	-38	58	8		Postcentral	L	10.9	-46	-14	56
Front Inf Tri	L	13.59	-54	34	0		Front Mid	R	12.46	34	58	24		Front Mid	L	12.07	-30	18	56		Occipital Mid	R	11.34	42	-86	8		Precuneus	L	10.87	-14	-62	72
Precentral	L	13.59	-30	-22	72		Occipital Mid	L	12.45	-14	-102	0		Front Sup Med	R	12.06	10	42	56		Front Inf Orb	L	11.33	-46	34	-16		Front Inf Orb	L	10.87	-54	34	-8
Precentral	R	13.58	18	-30	72		Occipital Mid	L	12.45	-22	-102	8		Precentral	L	12.06	-30	-14	72		Frontal Sup	R	11.32	18	58	32		Occipital Inf	R	10.86	34	-94	-8
Parietal Sup	R	13.56	18	-62	72		Occipital Mid	L	12.42	-22	-102	0		Tempr Pol Mid	L	12.06	-54	10	-32		Front Inf Orb	L	11.31	-38	50	-16		Occipital Sup	R	10.83	18	-94	32
Occipital Mid	L	13.55	-14	-102	0		Calcarine	R	12.42	26	-94	0		Front Inf Orb	L	12.04	-46	42	-16		Front Mid	L	11.31	-38	42	32		Occipital Mid	R	10.78	42	-86	8
Front Inf Tri	R	13.54	50	50	0		Parietal Sup	R	12.41	34	-62	64		Front Sup Med	R	12.01	10	66	24		Parietal Sup	R	11.31	18	-70	64		Front Mid	L	10.75	-30	2	64
Front Mid Orb	R	13.52	50	50	-8		Front Mid	R	12.39	42	58	0		Front Sup Med	R	12.01	10	58	40		Front Mid	L	11.3	-38	34	40		Front Mid	L	10.73	-30	50	32
Occipital Sup	R	13.51	18	-94	32		Cuneus	R	12.37	18	-86	40		Front Sup Orb	L	12	-22	66	-8		Postcentral	L	11.3	-46	-22	64		Postcentral	L	10.73	-46	-22	64
Lingual	L	13.5	-14	-102	-16		Cuneus	R	12.35	18	-102	8		Front Inf Tri	L	11.99	-54	26	8		Front Mid	L	11.3	-30	26	56		Occipital Inf	R	10.71	42	-86	-8
Occipital Sup	L	13.5	-14	-86	40		Occipital Sup	R	12.35	18	-86	32		Front Mid	L	11.98	-30	26	56		Front Inf Tri	L	11.28	-46	42	0		Front Mid	R	10.7	42	58	0
Calcarine	R	13.45	18	-102	0		Occipital Inf	L	12.33	-14	-102	-8		Front Mid	L	11.98	-38	50	24		Parietal Sup	R	11.26	18	-62	72		Occipital Mid	L	10.69	-14	-102	0
Precentral	L	13.45	-30	-14	72		Occipital Sup	R	12.32	26	-94	24		Frontal Sup	R	11.96	26	-6	72		Parietal Sup	R	11.26	26	-54	72		Frontal Sup	L	10.69	-22	58	32
Postcentral	R	13.45	18	-38	72		Occipital Mid	R	12.3	42	-86	16		Front Mid	L	11.96	-38	18	56		Front Mid	L	11.24	-38	50	24		Occipital Sup	L	10.67	-6	-86	48
Occipital Mid	L	13.44	-30	-86	40		Occipital Mid	R	12.26	26	-94	8		Frontal Sup	R	11.95	26	34	48		Parietal Inf	L	11.23	-54	-38	56		Precentral	L	10.66	-30	-14	72
Parietal Sup	R	13.43	18	-78	56		Occipital Mid	L	12.25	-38	-94	0		Front Sup Med	R	11.94	10	58	32		Postcentral	L	11.23	-46	-30	64		Frontal Sup	L	10.65	-22	34	56
Parietal Sup	R	13.43	34	-62	64		Front Mid	R	12.23	42	58	8		Lingual	L	11.92	-30	-94	-16		Precentral	L	11.21	-30	-22	72		Parietal Sup	L	10.65	-14	-78	56
Postcentral	R	13.37	26	-46	72		Parietal Inf	R	12.23	50	-54	56		Front Inf Tri	L	11.91	-46	34	24		Front Mid Orb	L	11.21	-38	58	-8		Postcentral	L	10.65	-54	-30	56
Lingual	L	13.36	-30	-94	-16		Lingual	L	12.23	-14	-102	-16		Frontal Sup	R	11.9	18	34	56		Frontal Sup	R	11.12	18	66	16		Precentral	L	10.64	-38	-14	64
Occipital Mid	R	13.36	26	-94	8		Front Sup Orb	R	12.21	10	58	-24		Front Inf Orb	L	11.87	-46	42	-8		Frontal Sup	L	11.12	-30	42	40		Front Mid	R	10.63	42	58	8
Front Inf Orb	L	13.36	-54	34	-8		Occipital Sup	R	12.2	26	-86	40		Postcentral	L	11.86	-30	-30	72		Frontal Sup	L	11.12	-22	42	48		Frontal Sup	L	10.63	-22	18	64
Frontal Sup	R	13.35	18	2	72		Lingual	L	12.19	-22	-94	-16		Frontal Sup	R	11.85	18	58	32		Parietal Sup	R	11.11	34	-62	64		Occipital Inf	L	10.61	-46	-78	-8
Front Inf Orb	L	13.35	-46	42	-16		Occipital Sup	R	12.19	18	-94	24		Front Mid Orb	L	11.85	-38	58	-8		Front Inf Tri	L	11.06	-54	34	16		Precuneus	R	10.57	10	-78	56
Occipital Mid	R	13.34	34	-94	16		Lingual	R	12.17	26	-94	-16		Frontal Sup	R	11.85	18	42	48		Front Mid	L	11.06	-46	50	8		Frontal Sup	L	10.54	-22	42	48
Occipital Sup	L	13.31	-22	-86	40		Occipital Mid	R	12.14	34	-94	16		Front Inf Tri	L	11.79	-54	26	0		Frontal Sup	R	11.04	26	58	16		Occipital Inf	R	10.51	42	-86	-16
Precentral	R	13.25	26	-30	72		Parietal Sup	R	12.14	42	-46	64		Precentral	L	11.77	-30	-22	72		Front Inf Tri	L	11.04	-46	42	8		Lingual	L	10.5	-30	-94	-16
Occipital Mid	R	13.24	34	-94	0		Front Mid Orb	R	11.98	50	50	-8		Front Mid	L	11.73	-38	58	0		Front Inf Tri	L	10.98	-54	34	8		Parietal Sup	R	10.49	18	-70	64
Front Inf Orb	L	13.22	-46	42	-8		Front Inf Tri	R	11.98	50	50	0		Front Mid	L	11.72	-46	34	32		Front Mid	L	10.97	-46	42	24		Occipital Inf	L	10.49	-38	-86	-8
Parietal Sup	L	13.19	-14	-78	56		Lingual	L	11.95	-30	-94	-16		Front Mid	L	11.71	-46	50	8		Frontal Sup	R	10.96	18	66	24		Occipital Mid	L	10.49	-38	-94	0
Postcentral	R	13.17	34	-46	72		Occipital Mid	R	11.93	34	-94	8		Front Mid	L	11.69	-46	50	0		Front Mid	L	10.93	-46	34	32		Occipital Inf	L	10.48	-14	-102	-8
Frontal Sup	R	13.16	26	-6	72		Occipital Inf	R	11.93	26	-94	-8		Frontal Sup	L	11.66	-22	18	64		Front Mid	L	10.87	-38	58	0		Frontal Sup	L	10.48	-22	50	40
Occipital Mid	R	13.13	34	-94	8		Postcentral	R	11.89	34	-46	72		Front Inf Tri	L	11.65	-54	34	16		Front Inf Tri	L	10.86	-54	34	0		Precentral	L	10.46	-38	2	64
Postcentral	R	13.09	26	-38	72		Occipital Inf	R	11.86	34	-86	-8		Front Inf Tri	L	11.58	-54	34	8		Front Inf Orb	L	10.84	-54	34	-8		Lingual	L	10.46	-14	-102	-16
Occipital Sup	R	13.07	26	-94	24		Occipital Mid	R	11.81	42	-86	0		Front Inf Tri	L	11.5	-54	34	0		Front Inf Orb	L	10.8	-46	42	-8		Parietal Sup	R	10.44	18	-62	72
Postcentral	R	13.03	18	-30	80		Occipital Inf	R	11.68	34	-86	-16		Temporal Mid	L	11.48	-62	2	-16		Front Mid	L	10.78	-46	50	0		Parietal Sup	R	10.43	18	-78	56
Front Mid Orb	L	13.02	-46	50	-8		Calcarine	R	11.62	26	-102	0		Front Mid Orb	L	11.37	-46	50	-8		Front Mid	L	10.77	-46	42	16		Postcentral	L	10.4	-54	-22	56
Occipital Sup	R	12.99	26	-86	40		Occipital Sup	R	11.61	18	-94	32		Front Mid	L	11.33	-30	10	64		Occipital Mid	R	10.7	42	-86	16		Precuneus	R	10.4	10	-70	64
Occipital Inf	R	12.96	42	-86	-16		Occipital Mid	R	11.53	34	-94	0		Front Inf Orb	L	11.29	-54	34	-8		Front Inf Orb	L	10.61	-46	42	-16		Occipital Sup	L	10.4	-14	-86	48
Occipital Sup	L	12.94	-14	-86	48		Occipital Inf	R	11.45	42	-86	-8		Frontal Sup	R	11.23	26	42	48		Front Mid Orb	L	10.6	-46	50	-8		Precentral	L	10.35	-38	-6	64
Postcentral	R	12.68	18	-38	80		Occipital Inf	R	11.25	42	-86	-16		Temporal Mid	L	11.21	-62	-6	-24		Frontal Sup	R	10.59	26	66	16		Front Mid	L	10.31	-30	10	64
Calcarine	R	12.24	26	-102	0		Occipital Inf	R	10.7	34	-94	-8		Temporal Mid	L	11.14	-62	2	-24		Occipital Mid	L	10.57	-38	-94	0		Precuneus	L	10.26	-6	-78	56

## Sheet: NovelPatterns_0.1-1H
Tone 1							Tone 2							Tone 3							Tone 4							Tone 5
Brain region	Hemisphere	T-stat		MNI coordinates			Brain region	Hemisphere	T-stat		MNI coordinates			Brain region	Hemisphere	T-stat		MNI coordinates			Brain region	Hemisphere	T-stat		MNI coordinates			Brain region	Hemisphere	T-stat		MNI coordinates
			X	Y	Z					X	Y	Z					X	Y	Z					X	Y	Z					X	Y	Z
Temporal Sup	R	6.67	58	-22	0		Temporal Sup	R	8.85	58	-22	0		Temporal Sup	L	6.98	-46	-30	16		Temporal Sup	L	5.08	-46	-30	16		Temporal Sup	R	4.48	42	-30	8
Temporal Sup	R	6.57	58	-14	0		Temporal Sup	R	8.63	58	-22	8		SupraMarginal	L	6.68	-46	-30	24		Temporal Sup	L	5	-46	-30	8		Heschl	L	4.25	-38	-22	8
Temporal Sup	R	6.53	50	-22	0		Temporal Sup	R	8.5	50	-22	8		Temporal Sup	L	6.64	-54	-30	16		Temporal Sup	L	4.76	-54	-30	16		Insula	L	4.21	-38	-14	0
Temporal Sup	R	6.32	58	-14	8		Temporal Sup	R	8.41	50	-22	0		SupraMarginal	L	6.5	-54	-30	24		Heschl	L	4.69	-38	-30	8		Temporal Sup	L	4.2	-46	-22	0
Temporal Sup	R	6.16	50	-14	0		Temporal Sup	R	8.06	58	-14	8		Temporal Sup	L	5.93	-46	-30	8		Temporal Sup	L	4.61	-54	-30	8		Insula	L	4.11	-38	-14	8
Heschl	R	6.01	50	-14	8		Heschl	R	8.02	50	-14	8		Temporal Sup	R	5.89	58	-22	8		Heschl	L	4.6	-38	-22	8		Temporal Sup	L	4.08	-46	-22	8
Temporal Sup	R	5.89	50	-22	8		Temporal Sup	R	8	66	-22	0		Rolandic Oper	L	5.85	-38	-30	16		Temporal Sup	L	4.52	-46	-22	8		Temporal Sup	R	4.01	42	-30	16
Temporal Sup	R	5.86	66	-22	0		Temporal Sup	R	7.75	66	-22	8		Temporal Sup	R	5.84	50	-22	8		Heschl	R	4.49	50	-14	8		Temporal Sup	R	3.99	50	-30	8
Temporal Sup	R	5.72	42	-22	0		Heschl	R	7.48	42	-22	8		Temporal Sup	L	5.83	-46	-38	16		Rolandic Oper	L	4.45	-38	-30	16		Temporal Sup	L	3.96	-46	-14	0
Temporal Sup	R	5.62	66	-14	8		Temporal Sup	R	7.24	66	-14	8		Temporal Sup	L	5.82	-54	-38	16		Insula	R	4.38	42	-14	8		Insula	R	3.93	50	2	0
Temporal Sup	R	5.61	66	-14	0		Temporal Sup	R	7.22	42	-22	0		Temporal Sup	R	5.78	58	-22	0		Rolandic Oper	R	4.26	50	-14	16		Tempr Pol Sup	R	3.78	50	2	-8
Heschl	R	5.49	42	-22	8		Temporal Sup	R	7.14	58	-22	16		Temporal Mid	L	5.67	-54	-38	8		Temporal Mid	L	4.23	-46	-30	0		Temporal Mid	L	3.75	-54	-22	0
Temporal Sup	R	5.4	58	-22	8		Rolandic Oper	R	7.13	58	-14	16		Heschl	R	5.61	50	-14	8		Temporal Mid	L	4.2	-54	-30	0		Heschl	L	3.75	-46	-14	8
Insula	R	4.92	42	-14	0		Temporal Sup	R	7.08	58	-14	0		Temporal Sup	L	5.61	-54	-30	8		Rolandic Oper	R	4.14	50	-22	16		Insula	R	3.73	42	2	-8
Temporal Mid	R	4.9	50	-22	-8		Postcentral	R	7.04	66	-14	16		Temporal Sup	L	5.58	-46	-38	8		Rolandic Oper	L	4.1	-46	-22	16		Temporal Sup	L	3.71	-46	-14	-8
Temporal Mid	R	4.83	58	-22	-8		Temporal Sup	R	6.97	66	-22	16		Rolandic Oper	R	5.56	50	-22	16		SupraMarginal	L	4.08	-46	-30	24		Temporal Sup	R	3.69	50	-30	16
Temporal Sup	R	4.71	58	-6	0		Rolandic Oper	R	6.84	50	-22	16		Temporal Sup	R	5.56	58	-22	16		Rolandic Oper	R	4.01	58	-14	16		Rolandic Oper	R	3.59	58	10	0
Temporal Sup	R	4.56	50	-6	0		Rolandic Oper	R	6.81	50	-14	16		Rolandic Oper	R	5.53	58	-14	16		Insula	R	3.97	42	-14	0		Putamen	L	3.57	-30	-14	0
Temporal Sup	R	4.56	66	-22	8		Temporal Sup	R	6.8	50	-14	0		SupraMarginal	L	5.49	-62	-30	24		Insula	R	3.97	42	-6	8		Insula	R	3.57	42	2	0
Insula	R	4.53	42	-14	8		Insula	R	6.64	42	-14	8		Temporal Sup	L	5.46	-62	-30	16		Rolandic Oper	L	3.93	-38	-22	16		Tempr Pol Mid	R	3.55	50	2	-16
Temporal Mid	R	4.33	66	-22	-8		Temporal Sup	R	6.45	66	-14	0		Temporal Sup	R	5.44	66	-22	8		Temporal Sup	L	3.92	-46	-22	0		Insula	R	3.53	50	10	-8
Rolandic Oper	R	4.15	58	-6	8		Temporal Sup	R	6.34	50	-30	8		Temporal Sup	R	5.43	50	-22	0		Temporal Sup	R	3.91	58	-22	16		Tempr Pol Sup	R	3.51	58	2	0
Insula	R	4.14	42	-14	-8		Temporal Sup	R	6.31	58	-30	8		Rolandic Oper	R	5.38	50	-14	16		Heschl	R	3.91	42	-22	8		Insula	R	3.5	42	-14	0
Temporal Sup	R	4.11	50	-14	-8		Temporal Mid	R	6.15	50	-22	-8		Temporal Sup	R	5.33	66	-22	16		Rolandic Oper	R	3.89	42	-22	16		Temporal Sup	L	3.5	-54	-14	0
Temporal Sup	R	4.09	66	-6	0		Temporal Mid	R	6.13	58	-30	0		Heschl	L	5.32	-38	-30	8		Temporal Sup	L	3.88	-54	-22	8		Front Inf Ope	R	3.46	50	10	0
Temporal Sup	R	4.09	58	-14	-8		Temporal Sup	R	6.07	50	-30	0		SupraMarginal	L	5.3	-54	-22	24		Temporal Sup	R	3.88	42	-30	8		Putamen	R	3.43	34	2	-8
Rolandic Oper	R	4.08	50	-6	8		Temporal Mid	R	6.06	58	-22	-8		Temporal Sup	L	5.28	-62	-38	16		SupraMarginal	L	3.86	-54	-22	16		Temporal Sup	L	3.42	-54	-22	8
Rolandic Oper	R	4.01	66	-6	8		Rolandic Oper	R	6	42	-22	16		Heschl	R	5.22	42	-22	8		SupraMarginal	L	3.86	-54	-30	24		Insula	R	3.4	42	10	-8
Temporal Mid	R	3.95	58	-30	-8		Temporal Sup	R	5.91	42	-30	8		Temporal Sup	R	5.21	66	-22	0		Temporal Sup	R	3.81	50	-22	8		Tempr Pol Sup	R	3.37	58	2	-8
Postcentral	R	3.91	66	-14	16		Temporal Sup	R	5.89	66	-30	8		Temporal Sup	R	5.18	58	-14	8		Temporal Sup	L	3.81	-62	-30	16		Insula	R	3.37	42	-6	0
Rolandic Oper	R	3.85	50	-22	16		Insula	R	5.89	42	-14	0		SupraMarginal	L	5.17	-54	-38	24		Rolandic Oper	R	3.78	42	-14	16		Tempr Pol Sup	R	3.36	50	10	-16
Temporal Sup	R	3.76	58	-22	16		Temporal Mid	R	5.83	66	-30	0		Temporal Mid	L	5.13	-62	-38	8		Temporal Sup	L	3.74	-46	-38	8		Insula	R	3.32	42	-6	-8
Temporal Sup	R	3.72	66	-14	-8		Rolandic Oper	R	5.62	42	-14	16		Temporal Sup	R	5.12	50	-30	8		SupraMarginal	L	3.74	-54	-22	24		Temporal Sup	R	3.31	58	-30	8
Rolandic Oper	R	3.71	58	-14	16		SupraMarginal	R	5.53	66	-22	24		Postcentral	R	5.1	66	-14	16		Insula	R	3.73	50	2	0		Tempr Pol Sup	R	3.3	58	10	-8
Temporal Mid	R	3.63	50	-30	-8		Temporal Mid	R	5.52	66	-22	-8		Temporal Sup	R	5.03	58	-30	8		Insula	R	3.7	42	-6	0		Hippocampus	R	3.29	18	-6	-16
Rolandic Oper	R	3.63	42	-22	16		Insula	R	5.1	42	-14	-8		SupraMarginal	L	5.01	-54	-30	32		Rolandic Oper	R	3.66	50	-6	8		Temporal Sup	R	3.28	58	-30	16
Temporal Mid	R	3.62	58	-30	0		Rolandic Oper	R	5.05	50	-6	8		Temporal Sup	R	4.99	42	-30	8		Temporal Sup	R	3.63	42	-30	16		Heschl	L	3.28	-54	-14	8
Rolandic Oper	R	3.56	50	-14	16		Temporal Sup	R	4.97	66	-30	16		Insula	R	4.91	42	-14	8		Temporal Mid	L	3.62	-54	-22	0		Temporal Sup	R	3.27	50	-6	0
Temporal Mid	R	3.55	66	-30	-8		Temporal Mid	R	4.94	58	-30	-8		Postcentral	L	4.88	-62	-22	24		Hippocampus	L	3.58	-22	-30	-8		SupraMarginal	R	3.26	58	-30	24
Temporal Mid	R	3.44	66	-30	0		Rolandic Oper	R	4.87	58	-6	8		Postcentral	L	4.85	-54	-22	32		Hippocampus	L	3.56	-30	-30	-8		Putamen	R	3.24	34	-6	-8
Temporal Sup	R	3.43	66	-22	16		Temporal Sup	R	4.86	50	-14	-8		SupraMarginal	L	4.81	-46	-30	32		Rolandic Oper	R	3.55	50	2	8		Putamen	L	3.23	-30	-14	8
Temporal Mid	R	3.28	66	-30	-16		Temporal Sup	R	4.82	42	-30	16		Rolandic Oper	R	4.8	42	-22	16		Temporal Sup	L	3.53	-62	-30	8		SupraMarginal	R	3.21	66	-30	24
Insula	R	3.25	34	-22	8		Rolandic Oper	R	4.81	50	-6	16		Temporal Sup	R	4.78	66	-30	8		Temporal Sup	R	3.53	50	-22	0		Amygdala	R	3.21	26	2	-16
Tempr Pol Sup	R	3.19	58	2	0		Temporal Mid	R	4.79	50	-30	-8		SupraMarginal	L	4.76	-46	-38	24		SupraMarginal	L	3.5	-62	-22	16		Rolandic Oper	R	3.2	50	-22	16
Temporal Sup	R	3.17	50	-30	0		SupraMarginal	R	4.76	58	-22	24		Temporal Mid	L	4.71	-54	-38	0		Temporal Sup	R	3.49	50	-6	0		Hippocampus	R	3.16	18	-14	-16
Temporal Inf	R	3.16	58	-30	-16		Insula	R	4.74	42	-6	8		SupraMarginal	L	4.71	-62	-30	32		Temporal Sup	R	3.48	58	-22	8		Temporal Sup	R	3.15	58	-38	16
Insula	R	3.1	42	-6	8		Temporal Sup	R	4.73	50	-6	0		Temporal Sup	R	4.7	66	-14	8		Temporal Sup	R	3.47	50	-14	0		Front Inf Orb	R	3.14	50	18	-8
Insula	R	3.05	42	-6	0		Temporal Sup	R	4.72	58	-14	-8		SupraMarginal	R	4.69	66	-22	24		SupraMarginal	R	3.45	66	-22	24		Thalamus	L	3.14	-22	-22	0
Insula	R	2.93	50	2	0		Insula	R	4.72	34	-22	8		Temporal Sup	R	4.68	42	-22	0		Insula	R	3.43	42	2	8		Insula	R	3.13	42	-14	-8
Putamen	R	2.92	34	-14	-8		Temporal Sup	R	4.7	58	-30	16		Temporal Mid	L	4.66	-54	-30	0		Temporal Sup	L	3.42	-62	-22	8		Temporal Sup	R	3.13	66	-30	16
Hippocampus	R	2.91	34	-22	-8		Temporal Sup	R	4.63	66	-14	-8		Temporal Sup	R	4.64	66	-30	16		Temporal Sup	L	3.42	-46	-38	16		Hippocampus	L	3.13	-22	-30	-8
Temporal Sup	R	2.91	50	-6	-8		Temporal Mid	R	4.62	66	-30	-8		Temporal Sup	L	4.63	-62	-30	8		Postcentral	L	3.4	-62	-22	24		Amygdala	R	3.11	26	-6	-16
Temporal Sup	R	2.91	58	-6	-8		Rolandic Oper	R	4.61	58	-6	16		SupraMarginal	L	4.63	-62	-38	24		Temporal Sup	R	3.39	58	-14	8		Temporal Sup	R	3.1	50	-6	-8
Temporal Mid	L	2.9	-62	-6	-8		Temporal Sup	R	4.61	50	-30	16		SupraMarginal	L	4.6	-62	-22	32		Temporal Sup	R	3.39	58	-22	0		Amygdala	R	3.09	18	2	-16
Rolandic Oper	R	2.88	58	2	8		Putamen	R	4.58	34	-14	0		Rolandic Oper	R	4.59	42	-14	16		SupraMarginal	R	3.39	58	-22	24		Temporal Sup	R	3.09	50	-38	8
Temporal Mid	R	2.88	66	-22	-16		Hippocampus	R	4.51	34	-22	-8		Rolandic Oper	L	4.58	-46	-22	16		Insula	R	3.38	42	2	0		ParaHippocamp	R	3.09	26	10	-24
Putamen	R	2.79	34	-14	0		Rolandic Oper	R	4.46	42	-6	16		Temporal Sup	L	4.52	-38	-38	16		Temporal Sup	R	3.37	66	-22	16		Putamen	R	3.09	34	-6	0
Temporal Sup	L	2.68	-62	-6	0		SupraMarginal	R	4.38	58	-14	24		SupraMarginal	L	4.46	-54	-22	16		Insula	R	3.37	34	-14	8		ParaHippocamp	R	3.08	18	2	-24
Temporal Mid	L	2.6	-54	-14	-8		SupraMarginal	L	4.36	-46	-30	24		Temporal Sup	R	4.46	50	-30	16		Temporal Sup	R	3.36	42	-22	0		Temporal Sup	R	3.08	50	-38	16
Rolandic Oper	R	2.58	50	-6	16		Temporal Sup	R	4.34	58	-6	0		Postcentral	L	4.43	-46	-22	32		Temporal Mid	L	3.34	-54	-38	8		Temporal Sup	R	3.07	50	-30	0
Temporal Sup	R	2.58	42	-30	8		Putamen	R	4.32	34	-14	-8		Temporal Sup	R	4.42	58	-30	16		Tempr Pol Sup	R	3.33	58	2	0		Temporal Sup	R	3.07	66	-38	16
Rolandic Oper	R	2.58	42	-14	16		Rolandic Oper	R	4.26	66	-6	8		Temporal Mid	L	4.41	-46	-30	0		Temporal Mid	L	3.32	-62	-30	0		Putamen	R	3.05	34	-14	-8
Temporal Sup	L	2.56	-54	-6	-8		Insula	R	4.23	42	-6	0		Temporal Sup	R	4.35	42	-30	16		Temporal Mid	L	3.27	-54	-38	0		Temporal Mid	L	3.05	-54	-14	-8
Temporal Sup	L	2.56	-46	-14	-8		Insula	R	4.16	34	-14	8		Rolandic Oper	R	4.33	50	-6	16		Temporal Sup	R	3.27	50	-30	8		ParaHippocamp	L	3.04	-30	-30	-16
Temporal Sup	R	2.55	58	-30	8		Postcentral	R	4.09	66	-14	24		SupraMarginal	R	4.31	58	-22	24		Rolandic Oper	R	3.26	42	-6	16		Heschl	R	3.04	42	-22	8
Temporal Mid	R	2.53	58	-22	-16		Temporal Sup	L	4.04	-46	-30	16		Rolandic Oper	L	4.26	-38	-22	16		Temporal Sup	L	3.24	-54	-38	16		Temporal Sup	R	3.02	50	-22	8
Temporal Sup	L	2.5	-54	-6	0		Postcentral	R	3.99	66	-6	16		Temporal Mid	L	4.25	-62	-38	0		Putamen	R	3.24	34	-6	0		Heschl	R	3.02	50	-14	8
Temporal Sup	R	2.5	66	-30	8		SupraMarginal	L	3.96	-54	-30	24		Rolandic Oper	R	4.19	42	-6	16		SupraMarginal	L	3.23	-62	-30	24		Temporal Mid	L	2.99	-62	-22	0
Rolandic Oper	R	2.48	58	-6	16		Postcentral	L	3.8	-54	-22	32		Temporal Mid	R	4.12	66	-30	0		Insula	L	3.22	-38	-14	8		Insula	R	2.98	42	10	0
Postcentral	R	2.45	66	-6	16		Temporal Sup	R	3.8	66	-6	0		Temporal Sup	R	4.07	50	-30	0		Putamen	R	3.22	34	-6	8		SupraMarginal	R	2.97	50	-30	24
Insula	L	2.45	-38	-6	8		Temporal Sup	L	3.8	-54	-30	16		Temporal Mid	R	3.99	58	-30	0		Temporal Mid	L	3.18	-54	-30	-8		Front Inf Ope	R	2.96	58	18	0
Temporal Sup	R	2.42	50	-30	8		SupraMarginal	L	3.74	-54	-30	32		Temporal Sup	R	3.93	50	-14	0		Postcentral	R	3.17	66	-14	16		Temporal Sup	R	2.96	58	-22	16
Insula	L	2.42	-46	-6	0		SupraMarginal	L	3.7	-54	-38	24		SupraMarginal	R	3.93	58	-14	24		Putamen	R	3.16	34	-14	0		Amygdala	R	2.95	34	2	-24
Temporal Inf	R	2.41	50	-38	-24		Insula	R	3.7	34	-22	16		SupraMarginal	L	3.92	-62	-22	16		Rolandic Oper	R	3.16	50	-6	16		Hippocampus	L	2.95	-30	-30	-8
Temporal Inf	R	2.41	58	-38	-24		SupraMarginal	L	3.65	-46	-30	32		Temporal Mid	L	3.91	-62	-30	0		SupraMarginal	L	3.13	-46	-30	32		Rolandic Oper	L	2.95	-46	-22	16
Temporal Sup	L	2.41	-54	-14	0		Temporal Sup	L	3.63	-46	-38	16		Insula	R	3.9	42	-6	8		Temporal Mid	L	3.11	-62	-22	0		Insula	R	2.94	42	-14	8
Precentral	L	2.39	-46	10	32		Postcentral	R	3.63	58	-6	24		Temporal Sup	L	3.87	-46	-22	8		Tempr Pol Sup	R	3.11	50	2	-8		Front Inf Orb	R	2.94	26	18	-24
Temporal Mid	L	2.38	-62	-14	-8		SupraMarginal	L	3.62	-62	-22	32		Rolandic Oper	R	3.86	58	-6	16		ParaHippocamp	L	3.08	-30	-30	-16		Insula	R	2.93	42	18	-8
Rolandic Oper	L	2.34	-54	-6	8		Temporal Sup	L	3.58	-54	-38	16		Postcentral	L	3.85	-46	-14	32		Temporal Sup	R	3.06	50	-30	16		SupraMarginal	R	2.93	66	-38	24
SupraMarginal	R	2.32	66	-22	24		Temporal Mid	R	3.58	66	-30	-16		Heschl	L	3.84	-38	-22	8		ParaHippocamp	L	3.05	-30	-38	-8		Tempr Pol Sup	R	2.93	58	10	-16
Temporal Sup	R	2.32	66	-6	-8		SupraMarginal	L	3.56	-62	-30	24		Temporal Sup	R	3.81	58	-14	0		Rolandic Oper	R	3.03	58	-6	8		Putamen	R	2.9	34	2	0
Insula	L	2.3	-38	-6	0		Temporal Inf	R	3.47	58	-30	-16		Insula	R	3.8	42	-14	0		Temporal Sup	R	3.02	66	-22	8		Front Inf Orb	R	2.89	42	18	-16
							Insula	R	3.37	34	-14	16		Temporal Mid	R	3.71	50	-22	-8		Postcentral	L	3.01	-54	-22	32		Rolandic Oper	L	2.88	-46	-6	8
							Rolandic Oper	R	3.36	50	2	16		Rolandic Oper	R	3.69	50	-6	8		Hippocampus	L	3.01	-30	-38	0		Insula	R	2.88	42	-6	8
							SupraMarginal	L	3.33	-62	-30	32		SupraMarginal	L	3.67	-54	-38	32		SupraMarginal	L	2.99	-54	-38	24		Temporal Mid	L	2.87	-54	-22	-8
							SupraMarginal	L	3.33	-62	-38	24		Temporal Sup	R	3.67	66	-14	0		SupraMarginal	L	2.98	-54	-30	32		Tempr Pol Mid	R	2.87	58	2	-16
							Temporal Sup	L	3.29	-62	-38	16		Temporal Mid	R	3.59	58	-22	-8		Heschl	L	2.98	-46	-14	8		Front Inf Ope	R	2.87	58	10	8
							Putamen	R	3.28	34	-6	0		Temporal Mid	L	3.58	-70	-30	8		Postcentral	L	2.95	-46	-22	32		Temporal Sup	R	2.86	58	-38	8
							Insula	R	3.27	50	2	0		Rolandic Oper	R	3.54	50	2	16		Tempr Pol Sup	R	2.95	58	2	-8		Tempr Pol Sup	R	2.85	50	18	-16
							SupraMarginal	R	3.26	66	-30	24		Temporal Mid	L	3.53	-70	-38	0		Temporal Inf	L	2.93	-38	-30	-16		Front Inf Ope	R	2.84	50	18	0
							Rolandic Oper	L	3.25	-38	-30	16		Rolandic Oper	R	3.52	58	-6	8		Insula	R	2.92	42	-6	-8		Rolandic Oper	R	2.84	42	-22	16
							Rolandic Oper	R	3.15	42	2	16		Rolandic Oper	R	3.51	42	2	16		Rolandic Oper	R	2.91	58	2	8		Insula	L	2.81	-38	-6	0
							Putamen	R	3.14	34	-6	8		Insula	R	3.46	34	-14	8		SupraMarginal	L	2.9	-62	-22	32		Amygdala	R	2.8	26	2	-24
							Temporal Sup	R	3.14	50	-6	-8		Postcentral	L	3.45	-54	-14	32		Insula	R	2.9	42	-14	-8		Tempr Pol Sup	R	2.79	34	10	-24
							Temporal Sup	L	3.14	-62	-30	16		Insula	R	3.45	34	-22	8		Putamen	R	2.89	34	-6	-8		Insula	R	2.79	34	18	-16
							Parietal Inf	L	3.13	-54	-22	40		Postcentral	R	3.4	66	-14	24		Thalamus	L	2.88	-22	-22	0		Temporal Mid	L	2.78	-62	-14	0
							Insula	R	3.11	42	2	8		Temporal Mid	R	3.4	66	-22	-8		Insula	R	2.83	42	2	-8		Temporal Mid	R	2.77	50	-38	0
							SupraMarginal	R	3.11	58	-30	24		SupraMarginal	L	3.39	-62	-38	32		SupraMarginal	R	2.83	58	-30	24		Temporal Mid	R	2.77	50	-30	-8
							Rolandic Oper	R	3.09	50	2	8		Postcentral	R	3.36	58	-6	24		Temporal Sup	R	2.81	66	-30	16		Putamen	R	2.76	34	-14	0
							Postcentral	R	3.09	66	-6	24		Precentral	R	3.35	58	2	24		Temporal Sup	L	2.81	-62	-38	16		Rolandic Oper	L	2.75	-54	-6	8
							Rolandic Oper	R	3.08	58	2	8		Precentral	R	3.35	50	2	24		SupraMarginal	R	2.8	66	-30	24		Rolandic Oper	R	2.74	50	2	8
							Temporal Mid	R	3.06	66	-22	-16		SupraMarginal	R	3.35	66	-30	24		Temporal Mid	R	2.8	50	-22	-8		Rolandic Oper	L	2.74	-38	-22	16
							Postcentral	L	3.06	-46	-22	32		Temporal Sup	L	3.34	-54	-22	8		Temporal Mid	R	2.79	58	-22	-8		Tempr Pol Mid	R	2.72	50	10	-24
							Tempr Pol Sup	R	3.02	58	2	0		Insula	R	3.29	42	2	8		Rolandic Oper	R	2.78	58	10	0		Temporal Sup	R	2.72	42	-22	0
							Hippocampus	R	2.98	26	-14	-16		SupraMarginal	R	3.27	58	-30	24		Temporal Mid	L	2.77	-62	-30	-8		Front Inf Orb	R	2.72	34	18	-24
							SupraMarginal	L	2.97	-46	-38	24		Temporal Mid	L	3.25	-62	-46	8		Temporal Sup	L	2.77	-38	-38	16		Temporal Sup	L	2.72	-62	-22	8
							Insula	R	2.97	42	-6	-8		Parietal Inf	L	3.21	-54	-22	40		SupraMarginal	L	2.77	-62	-38	24		Temporal Sup	L	2.71	-54	-6	0
							SupraMarginal	L	2.97	-54	-22	24		Temporal Sup	R	3.16	50	-6	0		Postcentral	L	2.76	-54	-14	24		Temporal Sup	R	2.71	58	-22	8
							Insula	R	2.96	42	2	0		Postcentral	R	3.13	66	-6	16		Temporal Mid	L	2.76	-54	-22	-8		Subgenual	R	2.68	26	10	-16
							Postcentral	L	2.94	-62	-22	24		Temporal Mid	L	3.12	-62	-46	0		Front Inf Ope	R	2.74	58	10	8		Insula	L	2.67	-46	-6	0
							Rolandic Oper	R	2.92	58	2	16		Insula	R	3.11	42	-6	0		ParaHippocamp	L	2.74	-22	-38	-8		Front Inf Orb	R	2.67	42	34	-8
							Hippocampus	R	2.92	34	-22	-16		Putamen	R	3.11	34	-6	8		Temporal Sup	R	2.73	50	-6	-8		Temporal Sup	L	2.67	-62	-14	8
							Hippocampus	R	2.91	34	-14	-16		Rolandic Oper	R	3.1	66	-6	8		Postcentral	L	2.7	-46	-14	32		Temporal Sup	R	2.66	50	-14	-8
							Temporal Mid	R	2.91	66	-38	0		Insula	R	3.08	42	-14	-8		Heschl	L	2.7	-54	-14	8		Rolandic Oper	L	2.66	-46	-14	16
							SupraMarginal	R	2.89	50	-30	24		Temporal Mid	L	3.08	-54	-30	-8		Rolandic Oper	R	2.7	42	2	16		Temporal Sup	R	2.65	50	-14	0
							SupraMarginal	L	2.88	-62	-22	40		Temporal Mid	L	3.03	-54	-38	-8		Rolandic Oper	R	2.67	50	2	16		SupraMarginal	R	2.65	66	-22	24
							Temporal Sup	R	2.88	58	-6	-8		Front Inf Ope	R	3.03	50	10	24		Insula	L	2.66	-38	-14	0		Temporal Sup	R	2.64	50	-22	0
							Temporal Mid	L	2.87	-54	-38	8		Postcentral	L	3.01	-46	-14	40		Temporal Sup	R	2.66	66	-14	8		Tempr Pol Sup	R	2.64	42	10	-24
							Precentral	R	2.87	50	2	24		Temporal Sup	L	3.01	-62	-46	16		Temporal Sup	R	2.65	50	-14	-8		Insula	L	2.64	-38	-6	8
							Precentral	R	2.84	58	2	24		Putamen	R	3	34	-14	0		Putamen	R	2.64	34	-14	-8		Temporal Inf	L	2.63	-38	-30	-16
							SupraMarginal	L	2.79	-54	-38	32		Postcentral	L	2.99	-46	-22	40		Temporal Sup	R	2.64	58	-30	8		Hippocampus	R	2.62	26	-14	-16
							Postcentral	L	2.78	-46	-22	40		Temporal Sup	L	2.99	-62	-22	8		SupraMarginal	L	2.63	-62	-30	32		Temporal Sup	R	2.61	58	-6	-8
							Postcentral	L	2.78	-46	-14	40		Temporal Sup	R	2.99	66	-14	-8		Temporal Inf	R	2.63	58	-30	-16		Temporal Mid	R	2.6	50	-6	-16
							Putamen	R	2.77	34	-6	-8		SupraMarginal	R	2.98	50	-30	24		Temporal Sup	L	2.63	-46	-14	0		Postcentral	L	2.59	-54	-14	16
							Temporal Sup	L	2.75	-46	-30	8		Insula	R	2.98	34	-14	16		Temporal Mid	L	2.63	-62	-38	8		Cingulum Mid	L	2.59	-6	-6	40
							Temporal Sup	L	2.75	-46	-38	8		Insula	R	2.98	34	-6	16		Front Inf Ope	R	2.62	50	10	0		Insula	R	2.58	42	2	8
							Temporal Mid	L	2.73	-62	-6	-8		Temporal Mid	L	2.98	-54	-46	8		Hippocampus	L	2.61	-22	-38	8		Front Inf Orb	R	2.58	18	18	-24
							Postcentral	L	2.72	-46	-14	32		Temporal Mid	L	2.97	-70	-30	-8		Temporal Sup	R	2.61	58	-14	0		Insula	L	2.58	-38	-14	16
							Temporal Sup	L	2.72	-54	-30	8		Temporal Mid	L	2.96	-54	-46	0		Insula	R	2.61	34	-14	16		Temporal Sup	R	2.57	66	-22	16
							Insula	R	2.66	34	-6	16		Rolandic Oper	R	2.94	50	2	8		Temporal Inf	L	2.6	-46	-30	-16		SupraMarginal	L	2.56	-54	-22	16
							Temporal Mid	R	2.63	58	-22	-16		Putamen	R	2.93	34	-14	-8		Temporal Sup	R	2.59	50	-30	0		Supp Motor Ar	L	2.55	-6	-14	48
							Postcentral	L	2.6	-54	-14	40		Temporal Mid	L	2.91	-62	-30	-8		Tempr Pol Mid	R	2.59	50	2	-16		Temporal Mid	R	2.55	58	-38	0
							Temporal Sup	L	2.6	-62	-6	0		Insula	R	2.91	34	-22	16		Temporal Mid	L	2.58	-70	-30	-8		SupraMarginal	R	2.53	58	-38	24
							Temporal Mid	R	2.57	58	-38	0		Temporal Sup	R	2.91	50	-14	-8		Postcentral	L	2.58	-54	-14	16		Temporal Sup	R	2.53	66	-38	8
							Hippocampus	R	2.55	34	-30	-8		Postcentral	L	2.9	-62	-14	32		Temporal Inf	L	2.54	-38	-38	-16		SupraMarginal	R	2.53	50	-38	24
							SupraMarginal	L	2.54	-62	-38	32		Front Inf Ope	R	2.87	58	10	24		Temporal Sup	R	2.53	58	-30	16		Front Inf Ope	R	2.53	58	18	8
							Amygdala	R	2.53	26	-6	-16		Rolandic Oper	R	2.87	58	2	16		Temporal Mid	L	2.53	-70	-30	8		Front Inf Orb	R	2.53	42	26	-8
							Temporal Sup	R	2.53	66	-38	8		Temporal Mid	R	2.86	66	-30	-8		Temporal Sup	R	2.53	66	-22	0		Insula	R	2.53	26	18	-16
							Postcentral	R	2.47	58	-14	32		SupraMarginal	L	2.86	-62	-22	40		SupraMarginal	R	2.52	50	-30	24		SupraMarginal	R	2.52	58	-22	24
							Fusiform	R	2.46	42	-30	-16		SupraMarginal	L	2.85	-46	-38	32		Temporal Mid	L	2.52	-62	-38	0		Hippocampus	R	2.52	34	-14	-16
							Postcentral	R	2.46	58	-6	32		Insula	R	2.85	50	2	0		Fusiform	L	2.51	-30	-38	-16		Temporal Mid	L	2.5	-46	-14	-16
							SupraMarginal	R	2.45	66	-22	32		Insula	R	2.84	42	2	0		Postcentral	L	2.5	-54	-14	32		Tempr Pol Sup	R	2.5	26	18	-32
							Temporal Mid	L	2.45	-62	-38	8		Putamen	R	2.83	34	-6	0		Rolandic Oper	L	2.48	-46	-14	16		Tempr Pol Mid	R	2.49	58	10	-24
							Front Inf Ope	R	2.44	50	10	24		Temporal Sup	L	2.83	-54	-46	16		Putamen	R	2.48	34	2	0		ParaHippocamp	R	2.49	18	-6	-24
							Temporal Sup	L	2.44	-38	-38	16		Postcentral	L	2.81	-54	-14	24		Putamen	R	2.46	34	2	-8		Front Inf Orb	R	2.49	50	26	-8
							Postcentral	L	2.44	-54	-14	32		Temporal Sup	R	2.81	58	-14	-8		Temporal Mid	R	2.46	50	-30	-8		Temporal Mid	R	2.48	50	2	-24
							Temporal Sup	R	2.43	66	-6	-8		Hippocampus	L	2.79	-30	-38	0		Temporal Sup	L	2.46	-54	-14	0		Rolandic Oper	R	2.48	50	-6	8
							Postcentral	L	2.41	-54	-14	48		Precentral	R	2.78	58	10	32		Tempr Pol Sup	R	2.46	58	10	-8		Cingulum Mid	L	2.47	-6	-6	48
							ParaHippocamp	R	2.4	18	2	-24		Putamen	R	2.76	34	-6	-8		Insula	R	2.43	50	10	-8		Temporal Mid	R	2.46	58	-22	-8
							Postcentral	R	2.38	50	-14	32		Temporal Sup	R	2.74	58	-6	0		Insula	R	2.42	34	-22	8		Postcentral	L	2.46	-54	-14	24
							Postcentral	R	2.37	50	-6	32		Temporal Mid	R	2.74	58	-30	-8		SupraMarginal	L	2.41	-46	-38	24		ParaHippocamp	R	2.46	26	10	-32
							Hippocampus	R	2.37	26	-22	-16		Temporal Mid	L	2.7	-62	-38	-8		Temporal Sup	R	2.39	58	-14	-8		Temporal Sup	R	2.46	58	-22	0
							Heschl	L	2.35	-38	-30	8		Postcentral	R	2.7	58	-6	32		SupraMarginal	R	2.39	58	-14	24		Heschl	L	2.44	-38	-30	8
							Temporal Mid	R	2.35	66	-38	-8		Postcentral	R	2.67	58	-14	32		Temporal Sup	R	2.39	58	-6	-8		Front Inf Orb	R	2.43	42	26	-16
							Precentral	R	2.31	66	2	24		Postcentral	L	2.64	-54	-14	40		Temporal Mid	R	2.38	66	-30	-16		Postcentral	R	2.43	42	-38	56
							Temporal Mid	R	2.31	58	-38	-8		Postcentral	L	2.63	-62	-14	24		Temporal Inf	L	2.36	-46	-38	-16		Front Inf Orb	R	2.42	34	26	-16
														Precentral	R	2.6	58	2	32		Temporal Mid	R	2.35	66	-22	-8		Temporal Sup	R	2.42	66	-30	8
														Temporal Mid	L	2.6	-46	-46	8		Front Inf Ope	R	2.35	50	10	8		SupraMarginal	L	2.4	-54	-22	24
														Front Inf Ope	R	2.6	42	2	24		Rolandic Oper	R	2.35	58	-6	16		Temporal Sup	L	2.39	-54	-6	-8
														Temporal Mid	R	2.59	50	-30	-8		Temporal Sup	R	2.34	58	-6	0		Temporal Mid	R	2.39	50	-22	-8
														Temporal Mid	R	2.57	66	-38	0		Putamen	L	2.31	-30	-14	8		Front Inf Tri	R	2.38	50	34	0
														Hippocampus	R	2.55	34	-22	-8		Hippocampus	R	2.3	34	-22	-8		Rolandic Oper	R	2.38	50	-14	16
														Precentral	R	2.51	66	2	24		Postcentral	L	2.3	-62	-14	16		Temporal Sup	L	2.38	-46	-30	8
														Rolandic Oper	R	2.49	58	2	8									Front Inf Ope	R	2.37	50	10	8
														ParaHippocamp	L	2.49	-30	-38	-8									Front Inf Ope	R	2.36	42	10	8
														SupraMarginal	L	2.48	-62	-46	24									Temporal Mid	R	2.36	58	-38	-8
														Insula	R	2.46	42	-6	-8									Tempr Pol Sup	R	2.35	42	18	-24
														Hippocampus	L	2.45	-30	-30	-8									Fusiform	L	2.35	-30	-38	-16
														Temporal Sup	R	2.44	66	-6	0									Temporal Mid	L	2.35	-54	-30	0
														Putamen	R	2.43	34	2	0									Temporal Mid	L	2.35	-46	-30	0
														Hippocampus	L	2.41	-22	-30	-8									Postcentral	L	2.34	-62	-6	16
														Amygdala	R	2.41	26	-6	-16									Cingulum Mid	L	2.33	-6	-14	40
														Temporal Mid	L	2.41	-70	-38	-8									Putamen	R	2.33	34	-6	8
														Tempr Pol Sup	R	2.4	58	2	0									Temporal Sup	L	2.32	-62	-6	0
														SupraMarginal	L	2.39	-54	-46	24									Postcentral	L	2.32	-54	-6	16
														Temporal Sup	L	2.39	-46	-46	16									Temporal Mid	R	2.3	58	-30	-8
														Precentral	R	2.39	50	2	32
														Parietal Inf	L	2.37	-54	-30	40
														SupraMarginal	R	2.37	66	-22	32
														Temporal Sup	L	2.36	-46	-22	0
														Precentral	L	2.35	-46	-6	40
														Temporal Sup	R	2.35	66	-38	8
														Front Inf Ope	R	2.33	50	10	16
														Temporal Sup	R	2.31	50	-6	-8
														Hippocampus	L	2.31	-22	-38	8

## Sheet: MemorizedvsNovel_0.1-1H
Tone 1							Tone 2							Tone 3							Tone 4							Tone 5
Brain region	Hemisphere	T-stat		MNI coordinates			Brain region	Hemisphere	T-stat		MNI coordinates			Brain region	Hemisphere	T-stat		MNI coordinates			Brain region	Hemisphere	T-stat		MNI coordinates			Brain region	Hemisphere	T-stat		MNI coordinates
			X	Y	Z					X	Y	Z					X	Y	Z					X	Y	Z					X	Y	Z
Rolandic Oper	R	4.44	42	-30	16		Frontal Sup	L	4	-14	34	40		Precuneus	R	3.89	2	-46	48		Temporal Mid	L	5.05	-46	-6	-16		Insula	L	5.48	-38	2	-8
Heschl	R	4.26	42	-30	8		Frontal Sup	L	3.98	-14	34	32		Cingulum Mid	R	3.8	2	-38	48		Insula	L	4.93	-38	-6	-8		Putamen	L	5.27	-30	2	-8
Temporal Sup	R	4.16	50	-30	16		Frontal Sup	L	3.92	-14	26	40		Cingulum Mid	R	3.62	2	-22	48		Temporal Mid	L	4.81	-46	-14	-16		Temporal Mid	L	5.26	-46	-6	-16
Temporal Sup	R	4.04	42	-38	16		Frontal Sup	L	3.78	-14	42	40		Cingulum Mid	R	3.6	2	-30	48		Cingulum Mid	R	4.76	2	-6	40		Tempr Pol Mid	L	5.24	-46	2	-16
Temporal Sup	R	3.62	50	-30	8		Frontal Sup	L	3.77	-14	42	32		Cingulum Mid	R	3.59	2	-14	48		Temporal Sup	L	4.73	-46	-6	-8		Putamen	L	4.96	-30	-6	-8
Rolandic Oper	R	3.55	42	-22	16		Front Mid	L	3.46	-22	34	40		Precuneus	R	3.59	2	-46	40		Cingulum Mid	R	4.73	2	-14	48		Tempr Pol Sup	L	4.93	-46	2	-8
Temporal Sup	R	3.5	50	-38	16		Cingulum Ant	L	3.38	-6	42	24		Cingulum Mid	L	3.58	-6	-6	40		Thalamus	L	4.72	-6	-22	0		Tempr Pol Mid	L	4.91	-54	2	-16
Frontal Sup	L	3.28	-14	58	24		Cingulum Ant	L	3.33	-6	34	24		Cingulum Mid	L	3.56	-6	18	32		Cingulum Mid	R	4.69	2	-14	40		Insula	L	4.91	-38	-6	-8
Frontal Sup	L	3.17	-14	58	32		Front Mid	L	3.32	-22	26	40		Cingulum Mid	R	3.52	2	-38	40		Temporal Mid	L	4.68	-54	-6	-16		Temporal Mid	L	4.86	-46	-6	-24
SupraMarginal	R	3.14	50	-30	24		Frontal Sup	L	3.32	-14	42	24		Cingulum Mid	L	3.5	-6	26	32		Cingulum Mid	R	4.62	2	2	32		Amygdala	L	4.71	-22	-6	-16
ParaHippocamp	R	3.04	26	-30	-16		Frontal Sup	L	3.32	-14	50	32		Cingulum Mid	L	3.5	-6	-14	48		Cingulum Mid	R	4.62	2	-22	48		Pallidum	L	4.63	-22	-6	0
Front Sup Med	L	2.99	-6	58	32		Cingulum Mid	L	3.32	-6	34	32		Cingulum Mid	L	3.5	-6	2	40		ParaHippocamp	L	4.59	-14	-14	-24		Insula	L	4.61	-38	10	-8
Temporal Sup	R	2.95	58	-38	16		Frontal Sup	L	3.26	-14	34	48		Cingulum Mid	L	3.49	-6	-14	40		Putamen	L	4.54	-30	-6	-8		ParaHippocamp	L	4.6	-14	-14	-24
Front Sup Med	L	2.93	-6	58	24		Front Mid	L	3.26	-22	26	32		Cingulum Mid	L	3.48	-6	18	40		Temporal Mid	L	4.54	-54	-14	-16		Insula	L	4.54	-38	2	0
Heschl	R	2.9	42	-22	8		Frontal Sup	L	3.23	-22	42	40		Precuneus	R	3.48	2	-46	56		Hippocampus	L	4.54	-30	-14	-16		Temporal Mid	L	4.54	-54	-6	-16
ParaHippocamp	R	2.88	34	-30	-16		Frontal Sup	L	3.17	-14	26	48		Cingulum Mid	R	3.47	2	-14	40		Cingulum Ant	R	4.51	2	10	24		Putamen	L	4.53	-30	2	0
Front Sup Med	L	2.87	-6	50	32		Cingulum Mid	L	3.16	-6	26	32		Cingulum Mid	L	3.39	-6	10	40		Tempr Pol Sup	L	4.5	-46	2	-8		Insula	L	4.47	-46	10	-8
Temporal Sup	R	2.83	58	-30	16		Front Mid	L	3.12	-22	34	32		Cingulum Mid	R	3.32	2	-22	40		Insula	L	4.47	-38	2	-8		Putamen	L	4.4	-30	-6	0
Front Sup Med	L	2.79	-6	50	40		Cingulum Ant	L	3.09	-6	42	16		Frontal Sup	L	3.32	-14	34	40		Thalamus	L	4.47	-6	-14	0		Hippocampus	L	4.4	-30	-6	-24
Frontal Sup	L	2.79	-14	50	32		Front Sup Med	L	3.05	-6	42	32		Frontal Sup	L	3.31	-14	42	40		Hippocampus	L	4.45	-22	-14	-16		Hippocampus	L	4.39	-22	-14	-16
Fusiform	R	2.78	34	-30	-24		Frontal Sup	L	2.97	-14	42	48		Precuneus	R	3.31	2	-38	56		Cingulum Mid	R	4.43	2	-30	48		Hippocampus	L	4.38	-30	-14	-16
SupraMarginal	R	2.73	50	-38	24		Front Sup Med	L	2.96	-6	34	40		Cingulum Mid	L	3.31	-6	26	40		Cingulum Mid	R	4.41	2	-6	32		Amygdala	L	4.38	-22	2	-16
Frontal Sup	L	2.71	-14	66	24		Cingulum Mid	L	2.96	-6	26	40		Supp Motor Ar	L	3.31	-6	-6	48		Supp Motor Ar	R	4.4	2	-6	48		Temporal Mid	L	4.37	-54	-6	-24
Frontal Sup	L	2.7	-14	58	16		Frontal Sup	L	2.92	-14	50	24		Cingulum Mid	R	3.3	2	-6	40		Cingulum Mid	R	4.33	2	2	40		Temporal Sup	L	4.36	-46	-6	-8
Front Sup Med	L	2.7	-6	58	16		Cingulum Ant	L	2.9	-6	34	16		Supp Motor Ar	L	3.28	-6	-22	48		Hippocampus	L	4.32	-14	-14	-16		ParaHippocamp	L	4.27	-22	-14	-24
Front Sup Med	L	2.66	-6	58	40		Frontal Sup	L	2.89	-14	50	40		Precuneus	R	3.27	2	-54	40		Cingulum Mid	R	4.32	2	-22	40		Amygdala	L	4.26	-30	2	-24
Rolandic Oper	R	2.65	50	-22	16		Frontal Sup	L	2.85	-22	42	48		Cingulum Mid	R	3.25	2	-30	40		Fusiform	L	4.31	-38	-14	-24		Hippocampus	L	4.26	-22	-6	-24
SupraMarginal	R	2.61	58	-38	24		Cingulum Ant	L	2.83	-6	26	24		Cingulum Mid	L	3.24	-6	-38	48		Putamen	L	4.26	-30	-14	-8		Tempr Pol Sup	L	4.24	-54	10	-8
Temporal Sup	R	2.59	50	-22	8		Frontal Sup	L	2.79	-22	34	48		Pallidum	L	3.24	-14	2	0		Supp Motor Ar	R	4.22	2	-14	56		Tempr Pol Sup	L	4.17	-46	10	-16
Thalamus	R	2.57	26	-22	0		Frontal Sup	L	2.77	-22	18	40		Cingulum Ant	L	3.21	-6	18	24		Amygdala	L	4.2	-22	-6	-16		Temporal Mid	L	4.15	-46	2	-24
Front Sup Med	L	2.56	-6	50	24		Front Sup Med	L	2.74	-6	50	32		Putamen	L	3.2	-22	-6	8		Temporal Sup	L	4.18	-54	-6	-8		Hippocampus	L	4.12	-30	-14	-24
Front Sup Med	L	2.54	-6	66	24		Front Sup Med	L	2.74	-6	50	24		Cingulum Ant	L	3.19	-6	34	24		Insula	L	4.17	-38	-14	-8		Amygdala	L	4.11	-22	2	-24
Front Sup Med	L	2.5	-6	50	48		Front Mid	L	2.71	-22	42	32		Precuneus	L	3.19	-6	-46	48		Putamen	L	4.13	-30	-6	0		Fusiform	L	4.09	-38	-14	-24
Frontal Sup	L	2.49	-14	50	24		Frontal Sup	L	2.7	-14	18	48		Cingulum Mid	L	3.18	-6	-6	32		Temporal Mid	L	4.12	-54	-14	-24		Temporal Mid	L	4.07	-62	2	-16
Temporal Sup	R	2.47	50	-38	8		Front Sup Med	L	2.64	-6	42	40		Cingulum Ant	R	3.17	2	10	24		Cingulum Mid	R	4.1	2	10	32		Tempr Pol Sup	L	4.06	-54	2	-8
Frontal Sup	L	2.46	-22	58	32		Frontal Sup	L	2.63	-22	26	48		Supp Motor Ar	R	3.16	2	-6	48		Insula	L	4.1	-38	2	0		Temporal Mid	L	4.06	-46	-14	-16
Temporal Sup	R	2.46	58	-30	8		Cingulum Ant	L	2.6	-6	42	8		Cingulum Mid	R	3.16	2	2	32		Insula	L	4.09	-38	-6	0		Temporal Mid	L	4.04	-54	2	-24
Front Sup Med	L	2.45	-6	42	40		Cingulum Mid	L	2.59	-6	18	40		Supp Motor Ar	R	3.15	2	-22	56		Hippocampus	L	4.08	-14	-6	-16		Temporal Mid	L	4.04	-62	-6	-16
Frontal Sup	L	2.44	-22	58	0		Cingulum Mid	L	2.54	-6	18	32		Frontal Sup	L	3.14	-14	26	40		Cingulum Mid	R	4.07	2	-38	48		Putamen	L	4.01	-22	10	-8
Fusiform	R	2.43	26	-30	-24		Front Sup Med	L	2.53	-6	26	48		Supp Motor Ar	L	3.14	-6	-14	56		Temporal Mid	L	4.07	-62	-6	-16		ParaHippocamp	L	3.97	-14	-6	-24
Fusiform	R	2.42	34	-38	-24		Front Sup Med	L	2.52	-6	34	48		Thalamus	L	3.14	-6	-14	0		Putamen	L	4.06	-30	2	-8		Temporal Mid	L	3.94	-62	-6	-24
Front Sup Med	L	2.39	-6	42	32		Frontal Sup	L	2.49	-14	58	32		Supp Motor Ar	R	3.13	2	-30	56		Supp Motor Ar	R	4.05	2	-22	56		Subgenual	L	3.93	-22	10	-16
Frontal Sup	L	2.37	-14	50	40		Frontal Sup	L	2.48	-14	34	56		Putamen	L	3.11	-30	-6	8		Fusiform	L	4.05	-22	-30	-24		Hippocampus	L	3.91	-14	-6	-16
Front Sup Med	L	2.35	-6	50	16		Front Sup Med	L	2.42	-6	50	16		Cingulum Mid	L	3.11	-6	-22	40		ParaHippocamp	L	4.04	-22	-22	-24		Insula	L	3.84	-38	-6	0
Frontal Sup	L	2.34	-14	50	16		Frontal Sup	L	2.39	-14	50	16		Precuneus	R	3.09	2	-62	32		Hippocampus	L	4.03	-30	-14	-24		Temporal Mid	L	3.84	-54	-14	-24
Frontal Sup	L	2.34	-14	42	32		Frontal Sup	L	2.37	-22	18	48		Cingulum Mid	L	3.08	-6	-30	48		ParaHippocamp	L	4.02	-22	-14	-24		Putamen	L	3.84	-30	-14	-8
Temporal Mid	R	2.34	50	-30	0		Cingulum Ant	L	2.34	-6	42	0		Cingulum Mid	R	3.08	10	-30	48		Cingulum Mid	R	4.01	10	-22	48		Tempr Pol Sup	L	3.83	-54	10	-16
Hippocampus	R	2.33	26	-30	-8		Frontal Sup	L	2.3	-22	50	40		Precuneus	R	3.07	2	-54	48		Temporal Mid	L	4	-46	-6	-24		Putamen	L	3.8	-22	2	0
Frontal Sup	L	2.33	-14	58	0									Cingulum Mid	L	3.07	-6	34	32		Pallidum	L	4	-22	-6	0		Thalamus	L	3.76	-14	-14	0
Frontal Sup	L	2.33	-14	58	8									Cingulum Ant	R	3.06	2	26	16		Cingulum Mid	R	3.99	2	-30	40		Amygdala	L	3.74	-14	2	-16
														Supp Motor Ar	L	3.05	-6	18	48		Temporal Mid	L	3.97	-62	-14	-16		Temporal Mid	L	3.73	-62	-14	-16
														Supp Motor Ar	R	3.05	2	-14	56		Temporal Sup	L	3.95	-46	-14	-8		Temporal Mid	L	3.73	-54	-14	-16
														Caudate	L	3.04	-6	2	8		Caudate	L	3.92	-6	10	-8		Insula	L	3.71	-46	2	0
														Cingulum Ant	R	3.04	2	18	24		Subgenual	R	3.91	2	10	-8		Caudate	L	3.69	-6	10	-8
														Precuneus	R	3.04	2	-62	40		Cingulum Mid	R	3.91	10	-14	40		Thalamus	L	3.65	-14	-14	8
														Cingulum Mid	R	3.04	2	10	32		Supp Motor Ar	R	3.88	10	-14	48		ParaHippocamp	L	3.64	-22	-22	-24
														Frontal Sup	L	3.03	-14	34	32		Supp Motor Ar	R	3.86	2	-30	56		Hippocampus	L	3.63	-14	-14	-16
														Cingulum Ant	L	3.03	-6	26	24		Cingulum Mid	L	3.84	-6	-6	40		Insula	L	3.63	-38	10	0
														Cingulum Mid	R	3.02	2	-6	32		Tempr Pol Mid	L	3.82	-46	2	-16		Temporal Mid	L	3.62	-62	-14	-24
														Supp Motor Ar	L	3.01	-6	-22	56		Putamen	L	3.82	-30	2	0		Thalamus	R	3.62	10	-22	0
														Insula	L	3	-30	-14	16		Paracentr Lob	R	3.81	10	-22	56		ParaHippocamp	L	3.61	-22	-14	-32
														Cingulum Mid	R	3	10	-22	48		Supp Motor Ar	R	3.8	2	-6	56		Putamen	L	3.57	-22	-6	8
														Caudate	L	3	-6	10	8		Tempr Pol Sup	L	3.79	-54	2	-8		Thalamus	L	3.53	-6	-6	0
														Cingulum Mid	R	2.99	2	-54	32		Thalamus	L	3.78	-14	-14	0		Precentral	L	3.52	-38	-14	40
														Cingulum Ant	R	2.99	2	26	24		Supp Motor Ar	R	3.78	2	2	48		Putamen	L	3.45	-30	-6	8
														Cingulum Mid	R	2.98	2	18	32		Insula	L	3.76	-46	2	0		Putamen	L	3.43	-14	10	-8
														Supp Motor Ar	R	2.97	10	-14	48		Putamen	L	3.72	-30	-14	0		Insula	L	3.41	-38	18	-8
														Supp Motor Ar	L	2.97	-6	2	48		Cingulum Mid	R	3.71	10	-22	40		Temporal Sup	L	3.41	-54	-6	-8
														Cingulum Mid	R	2.97	10	-38	48		Cingulum Mid	R	3.71	2	-14	32		Temporal Mid	L	3.39	-62	2	-24
														Cingulum Mid	R	2.95	2	2	40		Supp Motor Ar	R	3.71	10	-14	56		ParaHippocamp	L	3.38	-14	2	-24
														Putamen	L	2.95	-22	2	0		Temporal Sup	L	3.68	-46	-6	0		Front Inf Ope	L	3.37	-46	10	0
														Precuneus	R	2.94	2	-46	64		Cingulum Mid	R	3.67	10	-30	48		Rolandic Oper	L	3.34	-54	10	0
														Putamen	L	2.91	-30	2	0		Cingulum Mid	R	3.67	10	-6	40		Thalamus	L	3.33	-6	-14	0
														Paracentr Lob	L	2.9	-6	-30	56		ParaHippocamp	L	3.67	-14	-30	-16		ParaHippocamp	L	3.33	-22	-6	-32
														Frontal Sup	L	2.89	-14	34	48		Cingulum Ant	R	3.66	2	18	24		Pallidum	L	3.32	-14	2	0
														Cingulum Mid	L	2.89	-6	-38	40		Cingulum Mid	L	3.66	-6	-14	48		ParaHippocamp	L	3.3	-22	10	-24
														Subgenual	L	2.89	-6	10	-16		Precuneus	R	3.65	2	-38	56		Insula	L	3.29	-38	-14	-8
														Cingulum Mid	R	2.87	10	-14	40		Pallidum	L	3.62	-14	2	0		Temporal Inf	L	3.28	-46	-6	-32
														Frontal Sup	L	2.87	-14	42	32		Cingulum Mid	L	3.6	-6	-14	40		Subgenual	L	3.26	-14	10	-16
														Supp Motor Ar	L	2.87	-6	10	48		Paracentr Lob	R	3.59	10	-30	56		Fusiform	L	3.25	-30	-14	-32
														Cingulum Ant	L	2.86	-6	42	24		Fusiform	L	3.57	-30	-22	-32		Postcentral	L	3.25	-38	-22	48
														Paracentr Lob	L	2.86	-6	-38	56		Thalamus	L	3.57	-6	-6	0		Fusiform	L	3.24	-30	-6	-32
														Cingulum Mid	L	2.85	-6	-14	32		Cingulum Mid	R	3.56	10	-6	48		Front Inf Orb	L	3.22	-46	18	-8
														Precuneus	L	2.85	-6	-46	40		Caudate	L	3.56	-6	10	0		Putamen	L	3.22	-22	2	8
														Frontal Sup	L	2.85	-14	26	48		Temporal Mid	L	3.56	-54	-6	-24		Temporal Inf	L	3.2	-38	-6	-32
														Putamen	L	2.83	-22	2	8		Paracentr Lob	R	3.56	10	-22	64		Temporal Sup	L	3.19	-46	-6	0
														Supp Motor Ar	L	2.83	-6	-6	56		Putamen	L	3.55	-30	-6	8		Putamen	L	3.16	-30	-14	0
														Cingulum Mid	R	2.81	2	-14	32		Supp Motor Ar	L	3.54	-6	-6	48		Tempr Pol Sup	L	3.15	-30	10	-24
														Frontal Sup	L	2.8	-14	42	48		Cingulum Mid	L	3.53	-6	2	40		Tempr Pol Sup	L	3.12	-62	2	-8
														Thalamus	L	2.79	-14	-14	16		Putamen	L	3.53	-22	-6	8		Putamen	L	3.07	-22	10	0
														Cingulum Mid	R	2.79	10	-22	40		ParaHippocamp	L	3.53	-22	-14	-32		Temporal Inf	L	3.06	-54	-6	-32
														Pallidum	L	2.76	-22	-6	0		Tempr Pol Mid	L	3.53	-54	2	-16		Tempr Pol Sup	L	3.06	-38	10	-24
														Cingulum Mid	R	2.74	2	10	40		Putamen	L	3.52	-22	2	0		Fusiform	L	3.04	-38	-14	-32
														Insula	L	2.73	-30	-6	16		Hippocampus	L	3.51	-30	-6	-24		ParaHippocamp	L	3.02	-22	2	-32
														Putamen	L	2.72	-22	10	0		Insula	L	3.51	-30	-14	16		Precentral	L	3.02	-38	-6	40
														Cingulum Mid	R	2.72	2	18	40		Supp Motor Ar	R	3.49	10	-14	64		Insula	L	3	-22	18	-16
														Thalamus	L	2.72	-6	-22	0		Temporal Mid	L	3.49	-62	-14	-24		Precentral	L	2.99	-38	-14	48
														Precuneus	L	2.71	-6	-46	56		ParaHippocamp	L	3.48	-14	-6	-24		Temporal Inf	L	2.96	-46	-14	-32
														Front Sup Med	L	2.69	-6	26	48		Cingulum Mid	L	3.47	-6	-6	32		Subgenual	L	2.95	-6	10	-16
														Front Mid	L	2.69	-22	34	40		Supp Motor Ar	R	3.46	10	-6	56		ParaHippocamp	L	2.93	-30	-22	-24
														Cingulum Ant	L	2.69	-6	34	16		Cingulum Mid	R	3.46	2	-38	40		Caudate	L	2.93	-6	10	0
														Cingulum Mid	R	2.69	2	26	32		Temporal Sup	L	3.45	-54	-14	-8		Subgenual	R	2.91	2	10	-8
														Cingulum Mid	L	2.69	-6	-30	40		ParaHippocamp	L	3.44	-30	-22	-24		Insula	L	2.87	-38	-6	8
														Frontal Sup	L	2.68	-14	18	48		Cingulum Mid	R	3.43	2	10	40		Postcentral	L	2.86	-30	-22	48
														Front Sup Med	L	2.68	-6	42	32		Hippocampus	L	3.43	-22	-6	-24		Insula	L	2.82	-38	2	8
														Cingulum Mid	R	2.67	10	-30	40		Fusiform	L	3.42	-38	-30	-24		Thalamus	L	2.81	-14	-22	0
														Thalamus	L	2.66	-6	-6	8		Supp Motor Ar	R	3.42	2	-14	64		Insula	L	2.8	-30	18	-16
														Caudate	L	2.66	-6	10	0		Subgenual	L	3.42	-6	10	-16		Insula	L	2.8	-30	18	-8
														Supp Motor Ar	R	2.65	2	2	48		Supp Motor Ar	R	3.41	10	-6	64		Front Inf Orb	L	2.8	-38	18	-16
														Insula	L	2.65	-38	-6	8		Fusiform	L	3.39	-38	-22	-24		Hippocampus	L	2.79	-22	-22	-16
														Cingulum Mid	R	2.65	2	-46	32		Fusiform	L	3.39	-30	-14	-32		Putamen	L	2.79	-22	18	-8
														Paracentr Lob	R	2.65	10	-30	56		Caudate	L	3.37	-6	10	8		Postcentral	L	2.79	-30	-30	48
														Putamen	L	2.64	-30	-6	0		Thalamus	R	3.35	2	-14	8		Thalamus	R	2.78	10	-14	0
														Precuneus	R	2.63	2	-62	24		Hippocampus	L	3.32	-22	-22	-16		Fusiform	L	2.77	-22	-30	-24
														Paracentr Lob	R	2.61	2	-38	64		Amygdala	L	3.3	-22	2	-16		Tempr Pol Sup	L	2.77	-54	2	0
														Supp Motor Ar	R	2.61	2	-6	56		Precuneus	R	3.25	10	-38	56		Temporal Inf	L	2.77	-54	-14	-32
														Precuneus	R	2.61	10	-46	48		Cingulum Mid	R	3.25	10	2	32		Insula	L	2.76	-30	-14	16
														Thalamus	L	2.59	-6	-6	0		Insula	L	3.23	-38	-14	0		Postcentral	L	2.75	-30	-30	40
														Paracentr Lob	R	2.59	10	-22	56		Insula	L	3.23	-38	-6	8		Thalamus	R	2.75	2	-14	8
														Supp Motor Ar	L	2.58	-6	-14	64		Supp Motor Ar	R	3.23	10	-6	72		Temporal Sup	L	2.74	-46	-14	-8
														Cingulum Mid	R	2.58	10	-6	40		Paracentr Lob	R	3.2	10	-14	72		Tempr Pol Mid	L	2.72	-46	10	-24
														Precuneus	R	2.57	2	-70	32		Cingulum Mid	R	3.2	10	2	40		Thalamus	L	2.69	-14	-22	8
														Precuneus	R	2.57	2	-54	56		Supp Motor Ar	R	3.17	2	-22	64		Temporal Inf	L	2.69	-62	-14	-32
														Precuneus	R	2.57	10	-38	56		Temporal Sup	L	3.17	-62	-6	-8		ParaHippocamp	L	2.69	-14	-30	-16
														Caudate	L	2.55	-14	2	16		Thalamus	R	3.16	10	-22	0		Postcentral	L	2.67	-38	-30	48
														Supp Motor Ar	L	2.55	-6	-22	64		Insula	L	3.15	-46	10	-8		Fusiform	L	2.65	-38	-22	-24
														Precuneus	R	2.54	2	-70	40		Thalamus	L	3.15	-14	-14	8		Front Inf Ope	L	2.64	-46	18	0
														Caudate	L	2.53	-14	2	24		Temporal Inf	L	3.14	-62	-22	-24		Precentral	L	2.64	-38	-6	48
														Caudate	L	2.53	-14	-14	24		Supp Motor Ar	L	3.13	-6	-22	48		Temporal Inf	L	2.63	-62	-22	-24
														Front Mid	L	2.52	-22	26	40		Amygdala	L	3.13	-14	2	-16		Insula	L	2.61	-30	-14	8
														Frontal Sup	L	2.52	-22	34	48		Putamen	L	3.12	-22	10	0		Thalamus	R	2.61	18	-22	0
														Insula	L	2.51	-38	2	0		Supp Motor Ar	R	3.12	10	2	56		Caudate	R	2.59	10	10	8
														Precuneus	R	2.51	2	-62	48		Temporal Inf	L	3.11	-54	-22	-24		Temporal Mid	L	2.58	-46	2	-32
														Caudate	L	2.5	-14	10	16		Cingulum Mid	R	3.11	10	-6	32		Insula	L	2.57	-30	10	8
														Insula	L	2.49	-38	2	8		Front Inf Ope	L	3.1	-46	10	0		Putamen	L	2.57	-22	10	8
														Front Sup Med	L	2.48	-6	34	40		Supp Motor Ar	R	3.1	2	2	56		SupraMarginal	L	2.56	-30	-38	40
														Supp Motor Ar	R	2.48	10	-14	56		Supp Motor Ar	R	3.1	10	2	48		Thalamus	L	2.56	-6	-22	0
														Precuneus	R	2.46	10	-46	40		Insula	L	3.09	-38	10	0		Insula	L	2.55	-30	-6	16
														Cingulum Ant	L	2.46	-6	42	16		Fusiform	L	3.09	-30	-30	-24		Fusiform	L	2.55	-30	-22	-32
														Caudate	L	2.45	-14	-6	24		Temporal Inf	L	3.08	-46	-22	-24		Postcentral	L	2.55	-38	-22	40
														Supp Motor Ar	R	2.44	2	10	48		Paracentr Lob	R	3.08	10	-30	64		Thalamus	R	2.54	18	-14	0
														Cingulum Mid	L	2.44	-6	-22	32		Fusiform	L	3.08	-38	-14	-32		Thalamus	L	2.53	-6	-14	8
														Cingulum Mid	R	2.43	10	-38	40		Supp Motor Ar	L	3.08	-6	-14	56		Thalamus	R	2.52	10	-6	0
														Cingulum Ant	L	2.43	-6	26	16		Tempr Pol Sup	L	3.08	-62	2	-8		Rolandic Oper	L	2.5	-46	2	8
														Precentral	L	2.43	-14	-22	64		Precuneus	R	3.07	2	-46	48		Tempr Pol Mid	L	2.5	-38	2	-32
														Cingulum Mid	R	2.43	10	-6	48		Temporal Inf	L	3.06	-46	-14	-32		Temporal Sup	L	2.5	-62	-6	-8
														Cingulum Ant	R	2.42	2	34	16		Insula	L	3.05	-38	10	-8		Front Inf Orb	L	2.5	-22	18	-24
														Cingulum Mid	R	2.42	2	-22	32		Caudate	L	3.05	-6	18	-8		Front Med Orb	L	2.49	-14	18	-16
														Paracentr Lob	R	2.42	2	-30	64		Temporal Mid	L	3.03	-62	-6	-24		Front Inf Orb	L	2.48	-30	18	-24
														Precuneus	L	2.42	-6	-54	48		Paracentr Lob	R	3.02	10	-22	72		ParaHippocamp	L	2.48	-22	10	-32
														Caudate	L	2.41	-14	10	24		Hippocampus	L	3.02	-30	-22	-16		Front Inf Ope	L	2.47	-54	18	0
														Cingulum Post	R	2.4	10	-54	32		Temporal Inf	L	3.01	-54	-14	-32		Temporal Mid	L	2.43	-54	2	-32
														Paracentr Lob	L	2.39	-6	-30	64		Cingulum Mid	R	3	10	-38	48		Insula	L	2.43	-38	18	0
														Caudate	L	2.39	-6	18	0		Cingulum Ant	R	3	10	18	24		Precentral	L	2.43	-30	-14	48
														Frontal Sup	L	2.39	-14	10	48		Subgenual	R	2.98	2	18	-8		Caudate	L	2.42	-6	18	-8
														Precentral	L	2.38	-22	-22	56		Temporal Mid	L	2.98	-62	2	-16		Insula	L	2.41	-30	18	0
														Supp Motor Ar	L	2.38	-6	18	56		Cingulum Mid	L	2.98	-6	-22	40		Precentral	L	2.4	-46	-6	40
														Supp Motor Ar	L	2.38	-6	2	56		Cingulum Ant	L	2.98	-6	18	24		Tempr Pol Sup	L	2.38	-30	10	-32
														Front Inf Ope	L	2.38	-38	10	8		Cingulum Mid	R	2.96	10	10	32		Tempr Pol Sup	L	2.38	-46	18	-16
														Supp Motor Ar	L	2.38	-6	-6	64		Supp Motor Ar	R	2.95	10	2	64		Postcentral	L	2.37	-38	-14	32
														Supp Motor Ar	R	2.37	2	-22	64		Insula	L	2.95	-38	2	8		Tempr Pol Mid	L	2.35	-54	10	-24
														Caudate	L	2.36	-6	10	-8		Paracentr Lob	R	2.93	2	-30	64		Insula	L	2.34	-38	-14	0
														Cingulum Mid	L	2.35	-14	-30	48		Tempr Pol Sup	L	2.91	-54	10	-8		Thalamus	L	2.34	-6	-22	8
														Thalamus	L	2.35	-6	-14	8		Supp Motor Ar	L	2.9	-6	-6	56		Temporal Inf	L	2.33	-46	-22	-24
														Thalamus	L	2.35	-14	-14	8		Cingulum Mid	R	2.89	2	-22	32
														Supp Motor Ar	R	2.33	2	-14	64		Fusiform	L	2.89	-38	-22	-32
														Precuneus	R	2.33	2	-54	24		Thalamus	R	2.89	18	-22	0
														Frontal Sup	L	2.32	-14	26	56		Thalamus	R	2.88	26	-22	0
														Precuneus	L	2.32	-6	-54	56		Caudate	L	2.88	-6	18	0
														Precuneus	R	2.31	10	-62	32		Supp Motor Ar	L	2.88	-6	2	48
														Frontal Sup	L	2.31	-22	42	48		Fusiform	L	2.88	-30	-38	-24
														Precuneus	R	2.3	10	-62	24		Thalamus	L	2.87	-14	-22	0
																					Putamen	L	2.87	-14	10	-8
																					Rolandic Oper	L	2.87	-46	2	8
																					Paracentr Lob	R	2.87	2	-38	64
																					Cingulum Mid	R	2.87	10	-30	40
																					Insula	L	2.86	-30	-14	8
																					Putamen	L	2.84	-22	2	8
																					Cingulum Mid	R	2.83	2	18	32
																					Thalamus	R	2.83	10	-14	0
																					Thalamus	L	2.82	-6	-14	8
																					Insula	L	2.82	-30	-6	16
																					Caudate	R	2.82	10	18	8
																					Tempr Pol Sup	L	2.81	-54	2	0
																					Paracentr Lob	R	2.81	10	-38	64
																					Temporal Inf	L	2.81	-46	-30	-24
																					Supp Motor Ar	R	2.79	2	10	48
																					Temporal Sup	L	2.78	-54	-6	0
																					Supp Motor Ar	R	2.77	10	2	72
																					Cingulum Mid	L	2.76	-6	-14	32
																					Putamen	L	2.74	-22	10	-8
																					Cingulum Mid	L	2.73	-6	10	40
																					Precuneus	R	2.73	2	-46	56
																					Temporal Inf	L	2.7	-62	-14	-32
																					Amygdala	L	2.68	-22	2	-24
																					Cingulum Ant	R	2.68	2	26	16
																					Precuneus	R	2.68	2	-46	40
																					Front Med Orb	L	2.68	-6	18	-16
																					Temporal Inf	L	2.68	-46	-6	-32
																					Caudate	R	2.67	10	10	-8
																					Cingulum Mid	R	2.67	10	-14	32
																					Caudate	L	2.66	-6	2	8
																					Cingulum Ant	R	2.65	2	26	-8
																					Temporal Sup	L	2.64	-62	-14	-8
																					Temporal Sup	L	2.63	-46	-14	0
																					Temporal Mid	L	2.62	-54	-22	-16
																					Fusiform	L	2.62	-38	-38	-24
																					Supp Motor Ar	R	2.6	2	-14	72
																					Thalamus	L	2.59	-6	-22	8
																					Supp Motor Ar	R	2.58	10	10	64
																					Thalamus	R	2.57	10	-22	8
																					ParaHippocamp	L	2.57	-14	2	-24
																					Supp Motor Ar	R	2.57	10	10	56
																					Cingulum Mid	L	2.57	-6	-30	48
																					Rolandic Oper	L	2.56	-54	10	0
																					Cingulum Mid	R	2.56	10	10	40
																					Supp Motor Ar	L	2.56	-6	-22	56
																					Supp Motor Ar	R	2.54	2	-6	72
																					Thalamus	R	2.53	10	-6	0
																					Amygdala	L	2.52	-30	2	-24
																					Paracentr Lob	R	2.51	10	-30	72
																					Insula	L	2.51	-38	18	-8
																					Cingulum Ant	R	2.49	10	26	16
																					Insula	L	2.49	-30	18	0
																					Rolandic Oper	L	2.48	-46	-6	8
																					Temporal Inf	L	2.47	-54	-30	-24
																					Cingulum Mid	R	2.46	10	18	32
																					Supp Motor Ar	R	2.46	10	10	48
																					Temporal Inf	L	2.46	-54	-6	-32
																					Temporal Inf	L	2.44	-38	-6	-32
																					Hippocampus	L	2.44	-30	-22	-8
																					Thalamus	R	2.43	18	-14	0
																					Front Inf Ope	L	2.41	-38	10	8
																					Postcentral	L	2.4	-30	-22	48
																					Cingulum Mid	R	2.4	10	-38	40
																					ParaHippocamp	L	2.4	-22	-6	-32
																					Insula	L	2.39	-30	18	-8
																					Supp Motor Ar	R	2.39	2	2	64
																					Rolandic Oper	L	2.39	-38	-6	16
																					Tempr Pol Sup	L	2.37	-62	2	0
																					Cingulum Mid	L	2.37	-6	18	32
																					Paracentr Lob	R	2.37	18	-22	64
																					Supp Motor Ar	L	2.36	-6	-14	64
																					Temporal Mid	L	2.36	-54	2	-24
																					Caudate	R	2.36	10	18	0
																					Subgenual	R	2.35	10	10	-16
																					Temporal Inf	L	2.35	-62	-30	-24
																					Cingulum Mid	L	2.34	-6	-30	40
																					Supp Motor Ar	R	2.33	10	10	72
																					Postcentral	L	2.33	-38	-22	48
																					Precuneus	R	2.32	2	-46	64
																					Subgenual	L	2.3	-22	10	-16
																					Frontal Sup	R	2.3	18	2	72

## Sheet: MemorizedPatterns_2-8Hz
Tone 1							Tone 2							Tone 3							Tone 4							Tone 5
Brain region	Hemisphere	T-stat		MNI coordinates			Brain region	Hemisphere	T-stat		MNI coordinates			Brain region	Hemisphere	T-stat		MNI coordinates			Brain region	Hemisphere	T-stat		MNI coordinates			Brain region	Hemisphere	T-stat		MNI coordinates
			X	Y	Z					X	Y	Z					X	Y	Z					X	Y	Z					X	Y	Z
Insula	R	23.48	42	-14	8		Insula	R	12.98	34	-14	8		Insula	R	8.85	34	-14	8		Insula	R	4.99	34	-14	8		Insula	R	7.18	42	-6	0
Heschl	R	23.08	50	-14	8		Temporal Sup	L	12.97	-46	-22	8		Putamen	R	8.63	34	-14	0		Insula	R	4.79	42	-14	8		Insula	R	7.09	42	-6	-8
Heschl	R	22.42	42	-22	8		Putamen	R	12.9	34	-14	0		Putamen	R	8.27	34	-6	0		Putamen	R	4.67	34	-14	0		Insula	R	7.07	42	2	-8
Insula	R	22.03	34	-22	8		Insula	R	12.81	42	-14	8		Insula	R	8.24	42	-14	0		Insula	R	4.58	34	-22	8		Putamen	R	7.06	34	-6	0
Insula	R	21.81	34	-14	8		Insula	R	12.73	42	-14	0		Insula	R	8.23	42	-6	8		Rolandic Oper	R	4.56	42	-14	16		Putamen	R	6.97	34	2	-8
Insula	R	21.8	42	-14	0		Heschl	L	12.5	-38	-22	8		Insula	R	8.23	42	-6	0		Insula	R	4.55	42	-14	0		Putamen	R	6.93	34	2	0
Heschl	L	21.4	-38	-30	8		Temporal Sup	L	12.41	-46	-30	8		Insula	R	8.18	42	-14	8		Insula	R	4.53	34	-14	16		Putamen	R	6.87	34	-6	-8
Temporal Sup	L	21.37	-46	-30	8		Temporal Sup	L	12.3	-54	-22	8		Putamen	R	8.14	34	-14	-8		Thalamus	R	4.48	10	-22	0		Temporal Sup	R	6.83	50	-6	-8
Temporal Sup	R	21.34	50	-14	0		Temporal Sup	L	12.27	-46	-22	0		Putamen	R	8.09	34	-6	8		Heschl	R	4.41	50	-14	8		Insula	R	6.82	42	2	0
Rolandic Oper	R	21.25	42	-14	16		Temporal Sup	R	12.19	50	-14	0		Insula	R	7.85	42	-14	-8		Putamen	R	4.4	34	-14	-8		Insula	R	6.68	42	-14	0
Rolandic Oper	R	21.2	50	-14	16		Heschl	L	12.14	-38	-30	8		Temporal Sup	R	7.77	50	-14	0		Temporal Sup	R	4.32	50	-14	-8		Temporal Sup	R	6.64	50	-14	-8
Rolandic Oper	R	20.67	42	-22	16		Insula	R	12.01	34	-22	8		Insula	R	7.74	34	-22	8		Thalamus	R	4.3	18	-14	0		Insula	R	6.63	42	10	-8
Putamen	R	20.65	34	-14	0		Putamen	R	11.96	34	-6	0		Insula	R	7.71	42	-6	-8		Temporal Sup	R	4.28	50	-14	0		Tempr Pol Sup	R	6.6	50	2	-8
Temporal Sup	L	20.58	-46	-22	8		Insula	R	11.95	42	-6	8		Thalamus	R	7.7	18	-14	0		Hippocampus	R	4.25	34	-22	-8		Temporal Sup	R	6.59	50	-6	0
Temporal Sup	R	20.54	50	-22	8		Thalamus	R	11.92	18	-14	0		Pallidum	R	7.68	26	-6	0		Thalamus	R	4.25	18	-22	0		Insula	R	6.52	42	10	0
Temporal Sup	R	20.34	58	-14	8		Insula	R	11.9	42	-6	0		Insula	R	7.62	34	-14	16		Thalamus	R	4.23	10	-14	0		Putamen	R	6.51	34	-14	0
Temporal Sup	R	20.2	42	-22	0		Putamen	R	11.89	34	-14	-8		Temporal Sup	R	7.59	50	-6	0		Rolandic Oper	R	4.22	42	-6	16		Temporal Sup	R	6.5	50	-14	0
Heschl	L	19.98	-38	-22	8		Temporal Mid	L	11.87	-54	-22	0		Putamen	R	7.58	34	-6	-8		Insula	R	4.16	42	-14	-8		Insula	R	6.49	42	-14	-8
Temporal Mid	L	19.82	-46	-30	0		Heschl	R	11.82	50	-14	8		Rolandic Oper	R	7.55	42	-14	16		Heschl	R	4.12	42	-22	8		Pallidum	R	6.48	26	-6	0
Insula	R	19.33	34	-22	16		Temporal Mid	L	11.61	-46	-30	0		Temporal Sup	R	7.51	50	-14	-8		Insula	R	4.05	42	-6	8		Insula	R	6.33	42	-14	8
Temporal Sup	R	19.28	50	-22	0		Putamen	R	11.59	34	-6	8		Rolandic Oper	R	7.51	50	-6	8		Rolandic Oper	R	4.04	50	-14	16		Putamen	R	6.33	34	-14	-8
Rolandic Oper	R	18.99	58	-14	16		Thalamus	R	11.51	10	-14	0		Thalamus	R	7.46	10	-14	0		Temporal Sup	R	4.01	58	-14	-8		Insula	R	6.25	50	10	-8
Insula	R	18.99	34	-14	16		Insula	R	11.47	42	-14	-8		Heschl	R	7.43	50	-14	8		Front Inf Orb	R	3.98	34	26	-8		Insula	R	6.23	42	-6	8
Temporal Sup	L	18.97	-46	-22	0		Thalamus	R	11.37	18	-22	0		Temporal Sup	R	7.37	50	-6	-8		Temporal Sup	R	3.97	42	-22	0		Insula	R	6.23	50	2	0
Temporal Sup	L	18.94	-54	-22	8		Insula	R	11.32	34	-14	16		Thalamus	R	7.32	10	-22	0		Rolandic Oper	R	3.95	50	-6	16		Temporal Sup	R	6.14	58	-14	-8
Rolandic Oper	L	18.89	-38	-30	16		Heschl	R	11.28	42	-22	8		Thalamus	R	7.27	18	-22	0		Putamen	R	3.94	34	-6	8		Heschl	R	6.1	50	-14	8
Temporal Sup	R	18.87	58	-14	0		Rolandic Oper	R	11.27	42	-14	16		Putamen	R	7.23	34	2	0		Temporal Sup	R	3.85	58	-14	8		Temporal Mid	R	6.09	50	-6	-16
Rolandic Oper	R	18.82	50	-6	8		Pallidum	R	11.25	26	-6	0		Rolandic Oper	R	7.15	42	-6	16		Front Inf Orb	R	3.84	42	26	-8		Putamen	R	6.08	26	2	0
Insula	R	18.7	42	-6	8		Temporal Sup	R	11.25	42	-22	0		Heschl	R	7.1	42	-22	8		Temporal Sup	R	3.78	58	-14	0		Insula	R	6.07	34	-14	8
Rolandic Oper	L	18.69	-46	-22	16		Hippocampus	R	11.17	34	-22	-8		Insula	R	7.04	42	2	0		Insula	R	3.77	34	18	-8		Tempr Pol Mid	R	6.04	50	2	-16
Rolandic Oper	R	18.55	50	-22	16		Rolandic Oper	R	11.15	50	-6	8		Hippocampus	R	7.02	34	-22	-8		Temporal Mid	R	3.73	50	-22	-8		Front Inf Ope	R	5.98	50	10	0
Temporal Sup	L	18.49	-46	-30	16		Temporal Sup	R	11.1	50	-14	-8		Insula	R	7.02	42	2	-8		Hippocampus	R	3.71	34	-14	-16		Putamen	R	5.96	34	-6	8
Rolandic Oper	L	18.46	-38	-22	16		Thalamus	R	11.08	10	-22	0		Putamen	R	6.93	26	-6	8		Front Inf Orb	R	3.7	34	34	-8		Insula	R	5.85	34	18	-8
Temporal Sup	L	18.42	-54	-30	8		Temporal Sup	R	10.97	50	-6	0		Putamen	R	6.91	34	2	-8		Insula	R	3.69	42	18	-8		Thalamus	R	5.84	10	-14	0
Temporal Mid	L	17.6	-54	-22	0		Rolandic Oper	L	10.95	-46	-22	16		Rolandic Oper	R	6.84	50	-6	16		SupraMarginal	R	3.66	58	-14	24		Rolandic Oper	R	5.83	50	-6	8
Rolandic Oper	R	17.39	58	-6	8		Putamen	R	10.82	34	-6	-8		Insula	R	6.79	42	2	8		Tempr Pol Mid	R	3.65	50	2	-16		Insula	R	5.81	34	18	0
Temporal Mid	L	17.37	-54	-30	0		Temporal Sup	L	10.77	-54	-30	8		Thalamus	R	6.67	18	-14	8		Putamen	R	3.63	34	-6	0		Temporal Sup	R	5.81	58	-14	0
Insula	R	17.34	42	-6	0		Insula	R	10.75	42	-6	-8		Thalamus	R	6.67	18	-22	8		Insula	R	3.6	42	-6	0		Temporal Sup	R	5.78	58	-6	-8
Putamen	R	17.26	34	-6	8		Rolandic Oper	L	10.74	-38	-22	16		Insula	R	6.65	34	-22	16		Insula	R	3.6	42	2	-8		Putamen	R	5.77	26	10	-8
Temporal Sup	R	17.06	58	-22	8		Temporal Sup	R	10.67	58	-14	0		Temporal Sup	R	6.65	42	-22	0		Rolandic Oper	R	3.58	50	-6	8		Insula	R	5.72	42	18	-8
Thalamus	R	17.04	18	-22	0		Insula	R	10.66	34	-22	16		Rolandic Oper	R	6.63	50	-14	16		Temporal Sup	R	3.58	66	-14	-8		Insula	R	5.7	42	18	0
Rolandic Oper	R	17.01	50	-6	16		Rolandic Oper	L	10.6	-38	-30	16		Temporal Sup	R	6.61	58	-6	0		Insula	R	3.57	42	-6	-8		Temporal Sup	R	5.67	58	-6	0
Temporal Sup	R	16.93	50	-6	0		Thalamus	R	10.57	18	-22	8		Temporal Sup	R	6.59	58	-14	0		Thalamus	R	3.57	18	-22	8		Temporal Sup	R	5.64	66	-14	-8
Putamen	R	16.8	34	-6	0		Temporal Mid	L	10.57	-54	-30	0		Temporal Sup	R	6.56	58	-14	-8		Insula	R	3.57	42	10	-8		Thalamus	R	5.6	18	-14	0
Insula	R	16.73	42	-14	-8		Putamen	R	10.47	34	2	0		Tempr Pol Sup	R	6.53	50	2	-8		Temporal Sup	R	3.56	50	-6	-8		Tempr Pol Sup	R	5.58	58	2	0
SupraMarginal	L	16.69	-54	-22	16		Temporal Sup	L	10.4	-62	-22	8		Thalamus	R	6.49	2	-14	8		Postcentral	R	3.55	50	-14	32		Front Inf Ope	R	5.58	50	18	0
Rolandic Oper	R	16.66	42	-6	16		Temporal Sup	R	10.38	50	-22	0		Rolandic Oper	R	6.47	42	-22	16		Rolandic Oper	R	3.55	58	-6	16		Tempr Pol Sup	R	5.58	58	2	-8
Thalamus	R	16.65	18	-14	0		Thalamus	R	10.26	18	-14	8		Putamen	R	6.45	26	2	0		Temporal Mid	R	3.54	58	-22	-8		Front Inf Orb	R	5.56	50	18	-8
Putamen	R	16.59	34	-14	-8		Heschl	L	10.25	-46	-14	8		Insula	R	6.42	50	2	0		Insula	R	3.54	34	-22	16		Tempr Pol Sup	R	5.54	58	10	-8
Temporal Sup	R	16.43	58	-22	0		Temporal Sup	L	10.24	-46	-30	16		Insula	R	6.38	34	-6	16		Front Inf Orb	R	3.53	26	34	-8		Insula	R	5.54	42	2	8
Temporal Sup	R	16.31	66	-14	8		Rolandic Oper	R	10.2	42	-6	16		Temporal Sup	R	6.38	58	-6	-8		Rolandic Oper	R	3.52	58	-14	16		Putamen	R	5.51	26	10	0
Postcentral	R	16.29	66	-14	16		Temporal Sup	R	10.18	50	-6	-8		Hippocampus	R	6.34	34	-14	-16		Putamen	R	3.51	34	2	-8		Rolandic Oper	R	5.5	58	10	0
Rolandic Oper	R	16.26	58	-6	16		Temporal Sup	R	10.17	58	-14	8		Insula	R	6.28	42	10	0		Postcentral	R	3.51	66	-14	16		Tempr Pol Sup	R	5.47	50	10	-16
Temporal Sup	R	16.03	50	-14	-8		Rolandic Oper	R	10.14	50	-14	16		Rolandic Oper	R	6.27	50	2	8		Tempr Pol Sup	R	3.5	50	10	-16		Temporal Mid	R	5.47	50	-22	-8
Thalamus	R	16.02	10	-14	0		SupraMarginal	L	10.13	-54	-22	16		Insula	R	6.16	42	10	-8		Insula	R	3.5	34	18	-16		Temporal Sup	R	5.38	58	-14	8
Hippocampus	R	16.01	34	-22	-8		Temporal Mid	L	10.12	-62	-22	0		Rolandic Oper	R	6.14	58	-6	8		Hippocampus	R	3.49	26	-14	-16		Temporal Mid	R	5.37	58	-22	-8
Temporal Sup	L	15.99	-62	-22	8		Insula	L	10.11	-38	-14	8		Temporal Mid	R	6.12	50	-6	-16		Postcentral	R	3.48	50	-6	32		Front Inf Ope	R	5.33	58	18	0
Temporal Sup	L	15.78	-54	-30	16		Insula	R	10.07	42	2	0		Temporal Sup	R	6.1	58	-14	8		Hippocampus	R	3.47	18	-14	-16		Amygdala	R	5.32	26	2	-16
Thalamus	R	15.7	10	-22	0		Rolandic Oper	R	10.07	42	-22	16		Temporal Mid	R	6.02	50	-22	-8		Front Inf Orb	R	3.47	50	18	-8		Hippocampus	R	5.3	34	-14	-16
Thalamus	R	15.69	18	-22	8		Putamen	R	10	26	-6	8		Hippocampus	R	6.02	34	-22	-16		Insula	R	3.46	34	-6	16		Rolandic Oper	R	5.28	50	2	8
Heschl	L	15.63	-46	-14	8		Temporal Sup	R	9.99	58	-14	-8		Temporal Sup	R	5.99	50	-22	8		Front Inf Orb	R	3.46	42	34	-8		Temporal Mid	R	5.26	66	-22	-8
Temporal Sup	R	15.54	58	-22	16		Temporal Mid	R	9.94	50	-22	-8		Temporal Sup	L	5.96	-54	-22	8		Temporal Mid	R	3.46	66	-22	-8		Thalamus	R	5.25	10	-6	0
Pallidum	R	15.29	26	-6	0		Temporal Sup	R	9.88	50	-22	8		Temporal Mid	R	5.93	50	-14	-16		Thalamus	R	3.46	18	-14	8		Tempr Pol Mid	R	5.24	58	2	-16
Temporal Sup	R	15.24	58	-6	0		Thalamus	R	9.86	2	-14	8		Temporal Mid	L	5.9	-54	-22	0		Temporal Sup	R	3.45	50	-22	8		Putamen	R	5.21	26	18	-8
Temporal Sup	R	15.19	66	-14	0		Putamen	R	9.84	34	2	-8		Thalamus	R	5.87	10	-6	0		Temporal Sup	R	3.45	50	-22	0		Temporal Mid	R	5.19	58	-6	-16
Insula	L	15.19	-38	-14	8		Thalamus	R	9.76	10	-6	0		Insula	R	5.87	50	10	-8		Pallidum	R	3.43	26	-6	0		Temporal Sup	R	5.16	42	-22	0
Rolandic Oper	L	15.17	-46	-14	16		Heschl	L	9.75	-54	-14	8		Rolandic Oper	R	5.85	58	-6	16		Temporal Mid	R	3.43	50	-6	-16		Amygdala	R	5.14	26	-6	-16
Temporal Mid	L	15.12	-62	-22	0		Rolandic Oper	R	9.73	50	-6	16		Temporal Sup	L	5.85	-46	-22	8		Putamen	R	3.42	34	-6	-8		Hippocampus	R	5.13	34	-22	-8
Thalamus	L	14.97	-22	-22	0		Insula	R	9.7	42	2	8		Temporal Sup	L	5.84	-46	-22	0		Postcentral	R	3.42	58	-6	24		Temporal Mid	R	5.11	50	-14	-16
Heschl	L	14.82	-54	-14	8		Insula	R	9.7	42	2	-8		Temporal Sup	R	5.79	66	-14	-8		Front Inf Tri	R	3.41	42	26	0		Insula	R	5.04	34	-22	8
Temporal Mid	R	14.71	50	-22	-8		Insula	L	9.7	-38	-14	16		Hippocampus	R	5.79	26	-14	-16		Front Inf Orb	R	3.41	42	18	-16		Rolandic Oper	R	5.02	58	-6	8
Rolandic Oper	R	14.67	66	-6	8		Hippocampus	R	9.62	18	-14	-16		SupraMarginal	R	5.78	58	-14	24		Rolandic Oper	R	3.4	42	-22	16		Putamen	R	5.01	26	-6	8
Temporal Sup	R	14.64	42	-30	8		Temporal Sup	R	9.62	58	-6	0		Tempr Pol Mid	R	5.78	50	2	-16		Postcentral	R	3.38	58	-14	32		Thalamus	R	4.98	10	-22	0
Thalamus	R	14.61	18	-14	8		Rolandic Oper	R	9.61	58	-6	8		Hippocampus	R	5.77	18	-14	-16		Insula	R	3.35	50	10	-8		Front Inf Ope	R	4.98	50	10	8
Postcentral	R	14.59	66	-6	16		Putamen	L	9.6	-30	-14	8		Thalamus	R	5.76	18	-30	0		Front Inf Orb	R	3.33	50	26	-8		Front Inf Ope	R	4.95	42	10	8
Temporal Sup	L	14.59	-62	-30	8		Temporal Mid	L	9.48	-54	-22	-8		Thalamus	R	5.76	10	-22	8		Putamen	R	3.31	26	-6	8		Hippocampus	R	4.94	18	-6	-16
Insula	L	14.58	-38	-14	16		Rolandic Oper	L	9.48	-46	-14	16		Temporal Mid	R	5.75	58	-22	-8		Tempr Pol Sup	R	3.31	50	2	-8		Temporal Sup	R	4.93	50	-22	0
Temporal Mid	L	14.53	-54	-22	-8		Thalamus	L	9.45	-22	-22	0		Rolandic Oper	R	5.71	50	-22	16		Temporal Mid	R	3.27	50	-14	-16		Heschl	R	4.92	42	-22	8
Temporal Mid	L	14.47	-54	-30	-8		Insula	L	9.41	-38	-14	0		Temporal Sup	R	5.69	50	-22	0		Precentral	R	3.27	58	-6	40		Rolandic Oper	R	4.89	58	2	8
Insula	R	14.46	34	-6	16		Hippocampus	R	9.4	34	-14	-16		Tempr Pol Sup	R	5.69	58	2	-8		Putamen	R	3.26	34	2	0		Subgenual	R	4.85	26	10	-16
Putamen	R	14.45	26	-6	8		Temporal Sup	L	9.38	-46	-14	0		Rolandic Oper	R	5.63	58	-14	16		Rolandic Oper	R	3.26	50	-22	16		Front Inf Orb	R	4.83	42	18	-16
Temporal Sup	R	14.39	58	-14	-8		Putamen	R	9.38	26	2	0		Fusiform	R	5.63	42	-30	-16		Rolandic Oper	R	3.24	58	-6	8		Thalamus	R	4.81	18	-22	0
SupraMarginal	L	14.34	-62	-22	16		Hippocampus	R	9.37	26	-14	-16		Front Inf Ope	R	5.54	50	10	0		Tempr Pol Sup	R	3.23	58	10	-16		Tempr Pol Sup	R	4.81	58	10	-16
Postcentral	L	14.23	-54	-14	16		Temporal Mid	R	9.36	58	-22	-8		Amygdala	R	5.52	26	-6	-16		Insula	R	3.22	42	10	0		Front Inf Orb	R	4.81	34	26	-8
Thalamus	R	14.22	2	-14	8		Insula	R	9.35	34	-6	16		Hippocampus	R	5.51	26	-22	-16		Temporal Mid	R	3.22	50	2	-24		Insula	R	4.79	34	18	-16
Temporal Sup	L	14.19	-46	-38	8		Thalamus	R	9.17	10	-22	8		Tempr Pol Sup	R	5.51	58	2	0		Postcentral	R	3.22	66	-14	24		Insula	R	4.77	34	-14	16
Temporal Mid	L	14.09	-62	-30	0		Insula	R	9.03	50	2	0		Front Inf Ope	R	5.48	42	10	8		Insula	R	3.21	34	26	0		Front Inf Orb	R	4.74	42	26	-8
Insula	R	13.97	42	-6	-8		Hippocampus	R	9.02	34	-22	-16		Temporal Mid	R	5.42	58	-14	-16		Temporal Sup	R	3.2	50	-6	0		Temporal Mid	R	4.72	50	-6	-24
Hippocampus	L	13.96	-30	-30	-8		Thalamus	R	9.02	18	-30	0		Hippocampus	R	5.41	34	-30	-8		Postcentral	R	3.2	58	-6	32		Front Inf Tri	R	4.71	42	26	0
Putamen	L	13.94	-30	-14	8		Temporal Mid	L	8.99	-54	-30	-8		Putamen	R	5.39	26	10	0		Front Inf Ope	R	3.19	58	18	8		Temporal Mid	R	4.7	58	-14	-16
Putamen	R	13.85	34	-6	-8		Thalamus	L	8.99	-6	-22	0		Rolandic Oper	R	5.39	58	2	8		Thalamus	R	3.18	2	-14	8		Temporal Mid	R	4.69	50	2	-24
Insula	L	13.74	-38	-14	0		Temporal Sup	R	8.97	58	-6	-8		Hippocampus	R	5.35	18	-6	-16		Insula	R	3.17	42	18	0		Hippocampus	R	4.69	26	-14	-16
Temporal Sup	L	13.73	-46	-14	0		Rolandic Oper	R	8.96	50	2	8		Temporal Mid	R	5.33	66	-22	-8		Temporal Sup	L	3.17	-46	-22	0		Front Inf Ope	R	4.66	58	18	8
Temporal Sup	R	13.72	50	-30	8		Thalamus	R	8.93	18	-30	8		Postcentral	R	5.28	58	-6	24		Thalamus	L	3.16	-6	-22	0		Hippocampus	R	4.64	18	-14	-16
Thalamus	L	13.58	-14	-22	0		Temporal Sup	R	8.91	66	-14	-8		Temporal Mid	R	5.28	58	-6	-16		Front Inf Tri	R	3.16	50	26	0		Amygdala	R	4.6	18	2	-16
Temporal Sup	R	13.54	66	-22	0		Temporal Sup	L	8.89	-54	-14	0		Temporal Sup	L	5.26	-46	-30	8		Tempr Pol Mid	R	3.16	58	2	-16		Insula	R	4.59	34	26	0
Temporal Sup	R	13.48	66	-22	8		Putamen	L	8.88	-30	-14	0		Temporal Mid	R	5.26	58	-22	-16		Hippocampus	R	3.15	34	-22	-16		Temporal Sup	R	4.57	66	-14	0
Temporal Mid	R	13.45	58	-22	-8		Thalamus	R	8.86	10	-14	8		Putamen	R	5.25	26	10	-8		Temporal Sup	R	3.14	58	-22	8		Putamen	R	4.52	18	10	-8
Temporal Sup	R	13.41	42	-30	16		Tempr Pol Sup	R	8.85	50	2	-8		Tempr Pol Sup	R	5.23	58	10	-8		Temporal Sup	R	3.11	66	-14	8		Pallidum	R	4.51	18	2	0
Temporal Sup	R	13.4	50	-6	-8		Temporal Sup	R	8.85	42	-30	8		Front Inf Ope	R	5.21	50	10	8		Thalamus	R	3.11	10	-6	0		Rolandic Oper	R	4.51	42	-6	16
SupraMarginal	R	13.35	58	-14	24		Insula	R	8.82	42	10	0		Temporal Sup	L	5.21	-62	-22	8		Temporal Sup	L	3.1	-46	-22	8		Front Inf Tri	R	4.5	50	26	0
Insula	R	13.26	42	2	8		Postcentral	L	8.78	-54	-14	16		Thalamus	R	5.2	18	-30	8		Temporal Mid	L	3.1	-54	-22	0		Tempr Pol Sup	R	4.49	50	18	-16
Temporal Sup	R	13.02	50	-30	0		Temporal Mid	L	8.75	-62	-30	0		Temporal Mid	L	5.19	-46	-30	0		Insula	R	3.08	42	2	8		Temporal Sup	R	4.45	58	-22	0
Thalamus	L	13.01	-6	-22	0		Temporal Sup	L	8.73	-54	-30	16		Hippocampus	R	5.18	26	-30	-8		Tempr Pol Sup	R	3.08	50	18	-16		Amygdala	R	4.45	34	2	-24
Thalamus	R	13	10	-22	8		Rolandic Oper	R	8.72	58	-6	16		Temporal Mid	L	5.17	-62	-22	0		Precentral	R	3.07	50	-6	40		Temporal Sup	R	4.44	50	-22	8
Temporal Sup	L	13	-62	-14	8		Rolandic Oper	R	8.67	58	-14	16		ParaHippocamp	R	5.17	34	-30	-16		Front Inf Tri	R	3.07	50	34	0		Front Inf Orb	R	4.44	50	26	-8
Thalamus	L	12.9	-14	-30	0		Temporal Mid	R	8.65	66	-22	-8		Thalamus	R	5.16	10	-14	8		Thalamus	R	3.06	10	-22	8		Front Inf Ope	R	4.43	58	10	8
Temporal Sup	R	12.86	66	-6	0		Hippocampus	R	8.63	18	-6	-16		Rolandic Oper	R	5.09	58	10	0		Temporal Mid	R	3.06	58	-14	-16		Front Inf Tri	R	4.4	58	26	0
Temporal Sup	R	12.83	66	-22	16		SupraMarginal	L	8.62	-62	-22	16		Rolandic Oper	R	5.06	50	2	16		Insula	R	3.06	42	2	0		Rolandic Oper	R	4.37	42	-14	16
Rolandic Oper	R	12.82	50	2	8		Temporal Sup	R	8.58	66	-14	0		Insula	R	5.05	34	18	-8		Subgenual	R	3.05	26	10	-16		Temporal Mid	R	4.36	66	-14	-16
Temporal Sup	L	12.81	-54	-14	0		Temporal Sup	R	8.57	58	-22	0		Insula	R	5.05	34	18	0		Hippocampus	R	3.05	26	-22	-16		Temporal Mid	R	4.36	58	-6	-24
SupraMarginal	L	12.8	-54	-22	24		Insula	R	8.56	42	10	-8		Heschl	L	5.03	-38	-22	8		Rolandic Oper	L	3.04	-46	-22	16		Putamen	R	4.35	26	18	0
Putamen	L	12.78	-30	-14	0		Hippocampus	R	8.56	26	-22	-16		Temporal Sup	R	5.02	66	-6	0		Insula	R	3.04	34	18	0		Temporal Sup	R	4.32	66	-6	0
SupraMarginal	L	12.71	-46	-30	24		Hippocampus	R	8.55	34	-30	-8		Putamen	R	5.02	26	2	8		Temporal Sup	L	3.02	-54	-22	8		Thalamus	R	4.3	18	-14	8
Putamen	R	12.68	34	2	0		Temporal Sup	L	8.54	-62	-14	8		Insula	R	5.01	42	18	-8		Putamen	R	3.02	26	10	-8		Postcentral	R	4.3	66	-14	16
Temporal Sup	L	12.65	-62	-30	16		Hippocampus	R	8.51	26	-30	-8		Temporal Sup	R	5.01	66	-6	-8		Temporal Sup	R	3.02	58	-22	0		Rolandic Oper	R	4.28	50	-6	16
Insula	R	12.61	42	2	0		Temporal Mid	R	8.49	50	-14	-16		Heschl	L	5	-38	-30	8		Temporal Sup	R	3.02	58	-6	-8		Rolandic Oper	R	4.24	50	-14	16
Temporal Sup	R	12.59	66	-14	-8		Temporal Sup	R	8.43	42	-30	16		Temporal Sup	R	4.98	42	-30	8		Amygdala	R	2.99	26	2	-16		Rolandic Oper	R	4.23	58	-14	16
Postcentral	L	12.58	-62	-14	16		Thalamus	L	8.36	-14	-22	0		Tempr Pol Mid	R	4.97	58	2	-16		Amygdala	R	2.99	34	2	-24		Temporal Mid	R	4.23	58	-22	-16
Thalamus	L	12.56	-14	-30	8		Temporal Sup	L	8.27	-62	-30	8		Amygdala	R	4.97	26	2	-16		Putamen	R	2.99	26	2	0		Front Inf Ope	R	4.21	50	18	8
Temporal Mid	L	12.51	-54	-38	8		Lingual	R	8.19	18	-30	-8		Temporal Mid	L	4.94	-54	-22	-8		Rolandic Oper	R	2.97	58	2	16		Rolandic Oper	R	4.21	58	-6	16
Temporal Mid	L	12.47	-62	-30	-8		Temporal Sup	R	8.19	58	-22	8		Insula	R	4.94	42	18	0		Front Inf Ope	R	2.97	50	18	0		Temporal Sup	R	4.21	66	-14	8
Temporal Mid	R	12.45	66	-22	-8		Amygdala	R	8.16	26	-6	-16		Postcentral	R	4.92	66	-14	24		Tempr Pol Sup	R	2.96	34	10	-24		Temporal Mid	R	4.2	58	2	-24
Temporal Mid	L	12.39	-62	-22	-8		Rolandic Oper	R	8.15	50	-22	16		Temporal Mid	R	4.91	66	-22	-16		Front Inf Ope	R	2.95	42	10	8		Hippocampus	R	4.18	34	-22	-16
Thalamus	R	12.34	10	-6	0		Thalamus	L	8.14	-14	-22	8		Temporal Sup	R	4.89	66	-14	0		Rolandic Oper	R	2.95	50	2	16		Insula	R	4.18	34	10	8
Thalamus	L	12.3	-14	-22	8		Temporal Mid	L	8.13	-62	-22	-8		Front Inf Orb	R	4.89	50	18	-8		Amygdala	R	2.95	26	-6	-16		Hippocampus	R	4.17	34	-6	-24
Thalamus	R	12.29	18	-30	0		Postcentral	L	8.13	-62	-14	16		Tempr Pol Sup	R	4.88	50	10	-16		Temporal Sup	R	2.94	66	-14	0		Temporal Sup	R	4.14	66	-6	-8
Temporal Sup	L	12.29	-38	-38	16		Rolandic Oper	L	8.12	-46	-6	16		Rolandic Oper	R	4.88	42	2	16		Temporal Mid	R	2.94	66	-14	-16		Temporal Mid	R	4.12	66	-22	-16
Temporal Mid	L	12.26	-54	-38	0		Temporal Sup	L	8.12	-46	-38	8		Postcentral	R	4.85	66	-14	16		Putamen	R	2.92	26	10	0		Thalamus	R	4.07	2	-14	8
Hippocampus	R	12.15	34	-30	-8		Hippocampus	L	8.02	-30	-30	-8		Heschl	L	4.84	-46	-14	8		Rolandic Oper	R	2.92	50	2	8		Insula	R	4.06	26	18	-16
Postcentral	R	12.14	66	-14	24		Rolandic Oper	L	7.98	-38	-6	16		Front Inf Ope	R	4.83	58	18	0		Front Inf Ope	R	2.92	50	10	8		Tempr Pol Sup	R	4.03	34	10	-24
Temporal Sup	R	12.13	50	-30	16		Temporal Sup	R	7.98	66	-14	8		Lingual	R	4.83	18	-30	-8		Temporal Mid	R	2.91	58	2	-24		Putamen	R	4	26	2	8
Temporal Sup	L	12.12	-46	-38	16		Insula	L	7.98	-38	-6	8		Front Inf Ope	R	4.82	50	18	0		Postcentral	R	2.91	66	-6	16		Amygdala	R	4	26	2	-24
SupraMarginal	L	12.01	-54	-30	24		Rolandic Oper	L	7.97	-46	-6	8		Temporal Sup	L	4.79	-54	-30	8		Putamen	R	2.88	26	18	-8		Tempr Pol Sup	R	3.99	42	10	-24
Temporal Sup	R	11.98	58	-6	-8		Rolandic Oper	R	7.91	58	2	8		Rolandic Oper	L	4.78	-46	-22	16		Front Inf Ope	R	2.88	58	18	0		Insula	R	3.97	34	-6	16
Rolandic Oper	R	11.98	58	2	8		Temporal Mid	R	7.89	50	-6	-16		Temporal Mid	R	4.77	66	-14	-16		Front Inf Orb	R	2.88	34	26	-16		Rolandic Oper	L	3.94	-46	-22	16
Thalamus	R	11.97	18	-30	8		Insula	R	7.86	50	10	-8		Rolandic Oper	L	4.76	-46	-14	16		Temporal Sup	R	2.87	58	-6	0		Temporal Mid	R	3.92	66	-6	-16
Insula	R	11.91	50	2	0		Temporal Mid	R	7.84	58	-22	-16		Postcentral	R	4.76	58	-14	32		Tempr Pol Sup	R	2.86	58	10	-8		Temporal Sup	L	3.91	-46	-30	8
Hippocampus	L	11.89	-22	-30	-8		Postcentral	R	7.84	66	-14	16		Insula	R	4.73	34	10	8		Tempr Pol Sup	R	2.85	42	10	-24		Front Inf Orb	R	3.89	34	34	-8
Hippocampus	L	11.84	-30	-38	0		Temporal Mid	L	7.83	-62	-14	0		Temporal Sup	R	4.73	58	-22	0		Front Inf Tri	R	2.85	42	34	0		Temporal Sup	R	3.87	58	-22	8
Thalamus	R	11.73	10	-14	8		Temporal Mid	L	7.81	-62	-30	-8		Temporal Mid	L	4.72	-54	-30	0		Rolandic Oper	R	2.83	58	2	8		Hippocampus	R	3.84	26	-6	-24
Putamen	R	11.66	26	2	0		Tempr Pol Sup	R	7.8	58	2	0		SupraMarginal	L	4.72	-54	-22	16		Temporal Sup	R	2.83	66	-22	8		Front Inf Ope	R	3.84	42	18	8
Postcentral	L	11.63	-62	-22	24		Temporal Sup	R	7.76	66	-6	0		SupraMarginal	R	4.72	58	-22	24		Front Inf Tri	R	2.83	58	26	0		ParaHippocamp	R	3.84	18	-6	-24
Thalamus	L	11.57	-6	-14	0		Thalamus	L	7.74	-6	-14	0		Heschl	L	4.72	-54	-14	8		Insula	R	2.82	26	18	-16		Temporal Sup	L	3.83	-46	-22	8
Temporal Mid	R	11.51	58	-30	0		Front Inf Ope	R	7.73	50	10	0		Temporal Sup	R	4.69	58	-22	8		Thalamus	R	2.82	18	-30	8		Rolandic Oper	R	3.82	66	-6	8
Rolandic Oper	R	11.5	50	2	16		Temporal Sup	R	7.69	50	-30	0		Postcentral	R	4.68	66	-6	16		Temporal Sup	L	2.82	-46	-30	8		Fusiform	R	3.8	42	-14	-24
Temporal Sup	R	11.44	58	-30	8		Temporal Sup	L	7.69	-46	-14	-8		Thalamus	R	4.64	10	-30	8		Temporal Mid	R	2.79	58	-6	-16		Front Inf Orb	R	3.79	34	26	-16
Temporal Mid	R	11.44	50	-30	-8		Putamen	L	7.67	-30	-6	8		Temporal Sup	R	4.63	58	-22	16		Temporal Mid	R	2.79	58	-22	-16		ParaHippocamp	R	3.79	18	-14	-24
Rolandic Oper	R	11.38	42	2	16		Temporal Sup	R	7.66	50	-30	8		Temporal Sup	R	4.62	42	-30	16		SupraMarginal	R	2.79	58	-22	24		Front Inf Orb	R	3.78	42	34	-8
Temporal Mid	L	11.33	-70	-30	8		Rolandic Oper	R	7.64	66	-6	8		Fusiform	R	4.62	42	-38	-16		Temporal Sup	R	2.78	58	-22	16		Hippocampus	R	3.78	26	-22	-16
Hippocampus	R	11.28	26	-30	-8		Putamen	R	7.63	26	10	-8		Postcentral	L	4.58	-54	-14	16		Rolandic Oper	R	2.78	42	2	16		Rolandic Oper	L	3.75	-38	-22	16
Thalamus	L	11.25	-14	-14	0		Rolandic Oper	R	7.62	42	2	16		Postcentral	R	4.56	50	-14	32		Tempr Pol Sup	R	2.74	58	2	-8		Thalamus	R	3.75	18	-22	8
Postcentral	R	11.12	58	-6	24		Tempr Pol Sup	R	7.57	58	2	-8		Postcentral	R	4.55	50	-6	32		Hippocampus	R	2.74	18	-6	-16		Temporal Sup	L	3.74	-54	-22	8
Hippocampus	R	11.1	34	-14	-16		Front Inf Ope	R	7.55	42	10	8		Postcentral	R	4.51	58	-6	32		Front Inf Ope	R	2.73	50	10	0		Temporal Mid	L	3.71	-46	-30	0
Temporal Mid	L	11.05	-62	-14	0		Fusiform	R	7.53	42	-30	-16		Rolandic Oper	R	4.49	58	2	16		Temporal Mid	R	2.72	50	-6	-24		Precentral	R	3.7	58	-6	40
Rolandic Oper	L	11.04	-46	-6	8		Thalamus	L	7.51	-14	-30	8		Insula	R	4.49	34	26	0		Temporal Mid	L	2.72	-46	-30	0		Postcentral	R	3.68	66	-6	16
Thalamus	L	11.04	-6	-22	8		Thalamus	L	7.5	-14	-30	0		Putamen	R	4.49	26	18	-8		Postcentral	R	2.72	58	-14	40		Hippocampus	R	3.68	34	-14	-24
Hippocampus	R	11.01	18	-14	-16		Temporal Mid	L	7.49	-54	-38	0		Temporal Sup	L	4.48	-46	-14	0		ParaHippocamp	R	2.71	26	10	-24		Tempr Pol Mid	R	3.68	50	10	-24
Temporal Mid	R	10.99	58	-30	-8		Postcentral	R	7.46	66	-6	16		Temporal Sup	R	4.47	66	-14	8		SupraMarginal	L	2.7	-54	-22	16		ParaHippocamp	R	3.64	26	10	-24
SupraMarginal	R	10.87	58	-22	24		Temporal Mid	R	7.45	58	-14	-16		Postcentral	R	4.46	66	-6	24		Precentral	R	2.69	42	2	40		Front Inf Orb	R	3.63	42	26	-16
Rolandic Oper	L	10.84	-46	-6	16		Thalamus	R	7.44	10	-30	8		Temporal Mid	R	4.46	50	-30	-8		Front Inf Tri	R	2.69	58	34	0		Temporal Sup	R	3.62	66	-22	0
Hippocampus	R	10.82	34	-22	-16		Putamen	R	7.43	26	10	0		Insula	L	4.45	-38	-14	8		Frontal Sup	R	2.69	26	18	40		Temporal Sup	L	3.61	-54	-30	8
Putamen	R	10.8	34	2	-8		Postcentral	L	7.42	-54	-6	16		Thalamus	L	4.43	-22	-22	0		Thalamus	L	2.67	-14	-22	8		ParaHippocamp	R	3.61	26	-14	-24
Tempr Pol Sup	R	10.79	58	2	0		Thalamus	L	7.41	-14	-14	0		Pallidum	R	4.43	18	2	0		Temporal Sup	R	2.67	66	-22	16		Insula	R	3.6	34	-22	16
Temporal Mid	L	10.78	-46	-22	-16		Thalamus	L	7.41	-6	-22	8		Rolandic Oper	R	4.42	66	-6	8		Thalamus	L	2.66	-6	-22	8		Temporal Mid	R	3.59	66	-6	-24
Insula	L	10.78	-38	-6	8		Temporal Mid	R	7.4	50	-30	-8		Postcentral	R	4.41	66	-14	32		Temporal Mid	L	2.66	-54	-22	-8		Front Inf Tri	R	3.58	58	26	8
Hippocampus	L	10.74	-22	-38	8		Temporal Sup	R	7.39	66	-22	0		Insula	L	4.39	-38	-14	0		Front Inf Ope	R	2.66	58	10	16		Front Inf Orb	R	3.56	26	34	-8
Hippocampus	L	10.65	-30	-22	-16		Rolandic Oper	R	7.35	50	2	16		Thalamus	L	4.39	-6	-22	0		Thalamus	R	2.65	10	-30	8		Postcentral	R	3.53	58	-6	32
Rolandic Oper	R	10.64	58	2	16		Rolandic Oper	L	7.35	-54	-6	8		Temporal Sup	L	4.36	-46	-30	16		Temporal Sup	R	2.65	66	-22	0		SupraMarginal	L	3.53	-54	-22	24
Insula	R	10.63	42	2	-8		Front Inf Ope	R	7.33	50	10	8		Temporal Inf	R	4.36	50	-30	-24		Amygdala	R	2.64	26	2	-24		Postcentral	R	3.51	58	-6	24
Thalamus	R	10.59	18	-22	16		Putamen	R	7.33	26	2	8		Postcentral	L	4.36	-54	-14	24		Front Inf Orb	R	2.64	42	26	-16		Hippocampus	R	3.51	34	-30	-8
Temporal Sup	R	10.58	58	-30	16		Tempr Pol Mid	R	7.29	50	2	-16		Tempr Pol Sup	R	4.35	58	10	-16		Heschl	L	2.64	-38	-30	8		Thalamus	R	3.49	10	-14	8
Hippocampus	R	10.58	26	-14	-16		Amygdala	R	7.28	26	2	-16		Putamen	R	4.34	26	18	0		Rolandic Oper	L	2.63	-38	-22	16		SupraMarginal	L	3.49	-54	-22	16
Temporal Sup	L	10.56	-46	-14	-8		ParaHippocamp	R	7.27	34	-30	-16		Temporal Sup	L	4.33	-54	-14	0		Temporal Mid	R	2.63	66	-22	-16		Front Inf Tri	R	3.46	42	34	0
Temporal Mid	R	10.52	50	-14	-16		Temporal Mid	L	7.23	-54	-14	-8		Rolandic Oper	L	4.32	-38	-22	16		Front Inf Ope	R	2.63	58	10	8		Postcentral	L	3.45	-54	-14	24
Temporal Sup	L	10.48	-54	-38	16		Thalamus	R	7.21	18	-22	16		Temporal Sup	R	4.32	50	-30	0		Front Inf Orb	R	2.63	26	26	-16		Front Inf Tri	R	3.43	50	26	8
Hippocampus	R	10.48	26	-22	-16		Hippocampus	R	7.21	26	-38	8		Temporal Inf	R	4.28	58	-30	-16		Front Inf Ope	R	2.62	50	18	8		Insula	R	3.42	34	18	8
Rolandic Oper	L	10.46	-54	-6	8		Temporal Sup	R	7.21	66	-6	-8		Insula	L	4.27	-38	-14	16		Postcentral	R	2.61	66	-6	24		ParaHippocamp	R	3.42	18	2	-24
Postcentral	L	10.46	-54	-14	24		Pallidum	R	7.19	18	2	0		Fusiform	R	4.25	42	-30	-24		Tempr Pol Mid	R	2.61	50	10	-24		Temporal Sup	L	3.4	-46	-22	0
Postcentral	R	10.45	66	-6	24		Thalamus	L	7.16	-14	-14	8		ParaHippocamp	R	4.24	34	-38	-8		Postcentral	R	2.6	66	-14	32		Temporal Sup	L	3.4	-46	-30	16
Temporal Mid	L	10.44	-54	-30	-16		ParaHippocamp	L	7.13	-30	-30	-16		Front Inf Ope	R	4.23	58	18	8		Front Inf Ope	R	2.6	42	2	24		Front Inf Orb	R	3.39	34	18	-24
SupraMarginal	L	10.41	-62	-30	24		Hippocampus	L	7.13	-22	-30	-8		Putamen	L	4.22	-30	-14	0		Front Inf Orb	R	2.6	50	34	-8		Temporal Mid	L	3.38	-54	-22	0
Postcentral	L	10.39	-54	-6	16		Postcentral	L	7.12	-54	-14	24		Temporal Sup	R	4.2	50	-30	16		Insula	R	2.58	50	2	0		Postcentral	R	3.37	66	-14	24
Temporal Inf	L	10.36	-38	-30	-16		Temporal Mid	L	7.11	-54	-38	8		Thalamus	R	4.19	18	-14	16		Thalamus	R	2.58	18	-30	0		Insula	R	3.36	34	26	8
Temporal Inf	L	10.33	-46	-30	-16		Thalamus	R	7.09	18	-14	16		Front Inf Tri	R	4.17	42	26	0		Precentral	R	2.58	50	2	24		Temporal Mid	L	3.34	-54	-30	0
Lingual	R	10.33	18	-30	-8		Amygdala	R	6.97	18	2	-16		Precentral	R	4.16	58	-6	40		Postcentral	R	2.57	42	-14	32		Front Inf Tri	R	3.32	50	34	0
Rolandic Oper	L	10.22	-38	-6	16		Rolandic Oper	L	6.96	-46	2	16		Temporal Sup	R	4.16	50	-30	8		Front Mid	R	2.57	26	26	40		Postcentral	R	3.32	50	-6	32
Temporal Mid	L	10.19	-62	-38	8		Temporal Sup	R	6.96	50	-30	16		SupraMarginal	L	4.15	-62	-22	16		Rolandic Oper	L	2.56	-46	-14	16		Fusiform	R	3.3	42	-30	-16
Putamen	R	10.17	26	2	8		Insula	R	6.96	42	18	-8		Temporal Mid	L	4.15	-62	-22	-8		Rolandic Oper	R	2.56	66	-6	8		Rolandic Oper	L	3.3	-46	-14	16
Putamen	L	10.09	-30	-6	8		Insula	L	6.95	-38	-6	0		Temporal Mid	R	4.14	58	-30	-8		Precentral	R	2.56	50	2	40		Insula	L	3.29	-38	-14	16
Thalamus	R	10.08	18	-14	16		Insula	R	6.93	34	18	-8		Temporal Sup	L	4.14	-62	-14	8		Insula	R	2.54	34	10	8		Tempr Pol Mid	R	3.28	58	10	-24
Thalamus	L	10.07	-6	-30	8		Temporal Inf	L	6.92	-38	-30	-16		Amygdala	R	4.13	18	2	-16		Front Mid	R	2.54	34	18	40		Thalamus	R	3.27	10	-6	8
Thalamus	R	10.03	10	-30	8		Thalamus	L	6.89	-14	-22	16		Front Inf Orb	R	4.13	34	26	-8		Hippocampus	R	2.54	34	-6	-24		Front Inf Orb	R	3.26	26	26	-16
Temporal Sup	R	9.96	66	-6	-8		SupraMarginal	L	6.87	-54	-22	24		Temporal Mid	R	4.13	66	-6	-16		Precentral	R	2.53	50	-14	40		Temporal Sup	R	3.26	50	-30	0
Temporal Mid	L	9.95	-54	-38	-8		Temporal Mid	R	6.87	66	-22	-16		Temporal Mid	R	4.12	50	-38	-8		Thalamus	L	2.52	-22	-22	0		Rolandic Oper	R	3.26	58	2	16
ParaHippocamp	L	9.94	-30	-30	-16		Rolandic Oper	L	6.78	-46	2	8		Postcentral	L	4.12	-62	-14	16		Precentral	R	2.52	42	-6	40		Temporal Sup	R	3.26	66	-22	8
Temporal Mid	L	9.93	-54	-22	-16		Putamen	L	6.77	-30	-6	0		Front Inf Ope	R	4.11	58	10	8		Postcentral	L	2.52	-62	-22	24		Front Inf Orb	R	3.24	50	34	-8
Hippocampus	L	9.93	-14	-30	-8		Temporal Mid	L	6.77	-46	-22	-16		Thalamus	R	4.1	18	-22	16		Heschl	L	2.51	-38	-22	8		Rolandic Oper	R	3.23	42	-22	16
Tempr Pol Sup	R	9.93	50	2	-8		Insula	R	6.75	34	18	0		Subgenual	R	4.07	26	10	-16		Front Mid Orb	R	2.51	34	50	-8		Rolandic Oper	L	3.2	-38	-30	16
Temporal Mid	L	9.91	-62	-38	0		Temporal Mid	R	6.75	58	-30	-8		Temporal Mid	L	4.05	-54	-30	-8		Postcentral	R	2.51	66	2	16		Thalamus	L	3.2	-6	-22	0
Hippocampus	R	9.9	18	-6	-16		ParaHippocamp	R	6.74	34	-38	-8		SupraMarginal	L	4.04	-54	-22	24		Front Inf Orb	R	2.5	34	18	-24		SupraMarginal	R	3.2	58	-14	24
Temporal Mid	R	9.84	58	-22	-16		Tempr Pol Sup	R	6.7	58	10	-8		Rolandic Oper	L	4.04	-46	-6	8		Postcentral	R	2.49	50	-22	32		Temporal Sup	R	3.2	42	-30	8
Thalamus	L	9.84	-14	-14	8		Temporal Sup	L	6.7	-46	-38	16		ParaHippocamp	R	4.03	18	-14	-24		Front Inf Orb	R	2.48	26	34	-16		Temporal Sup	R	3.18	50	-30	8
Temporal Mid	L	9.8	-70	-30	-8		ParaHippocamp	R	6.7	18	-14	-24		Temporal Inf	R	4.02	58	-30	-24		Temporal Mid	R	2.47	58	-6	-24		Tempr Pol Sup	R	3.18	42	18	-24
Temporal Mid	L	9.79	-54	-14	-8		Insula	L	6.7	-46	-6	0		Rolandic Oper	L	4.02	-38	-30	16		Front Mid	R	2.46	26	26	32		Subgenual	R	3.18	18	10	-16
Postcentral	L	9.78	-62	-14	24		Temporal Sup	L	6.68	-62	-30	16		Temporal Mid	R	4.01	50	-6	-24		Front Inf Ope	R	2.46	50	10	16		Front Inf Tri	R	3.17	42	26	8
Temporal Mid	R	9.67	66	-30	0		Precentral	L	6.67	-54	2	16		Temporal Mid	R	4	50	2	-24		SupraMarginal	L	2.45	-54	-22	24		Heschl	L	3.16	-38	-30	8
Temporal Mid	R	9.65	66	-30	-8		Temporal Mid	R	6.66	58	-6	-16		Temporal Sup	L	3.97	-54	-30	16		Precentral	R	2.45	42	2	32		Thalamus	R	3.15	10	-22	8
Hippocampus	L	9.64	-22	-22	-16		Temporal Sup	L	6.66	-38	-38	16		Postcentral	L	3.96	-62	-14	24		Postcentral	L	2.45	-54	-14	16		Tempr Pol Mid	R	3.15	42	2	-32
Hippocampus	L	9.59	-22	-38	0		Temporal Inf	L	6.66	-46	-30	-16		ParaHippocamp	R	3.95	26	-30	-16		Insula	L	2.43	-38	-14	16		Temporal Mid	R	3.15	58	-14	-24
Temporal Mid	R	9.52	50	-6	-16		Temporal Sup	R	6.65	58	-22	16		Front Inf Orb	R	3.94	42	18	-16		Tempr Pol Mid	R	2.43	58	10	-24		Temporal Mid	R	3.14	58	-30	-8
Amygdala	R	9.51	26	-6	-16		Insula	R	6.65	42	18	0		Hippocampus	R	3.94	34	-14	-24		Front Inf Tri	R	2.43	58	26	8		Front Inf Tri	R	3.14	58	26	16
Postcentral	R	9.5	66	2	16		ParaHippocamp	R	6.62	26	-30	-16		Putamen	L	3.94	-30	-14	8		Rolandic Oper	R	2.43	58	10	0		Hippocampus	R	3.14	26	-30	-8
Temporal Mid	R	9.5	58	-14	-16		Front Inf Orb	R	6.6	50	18	-8		Temporal Mid	L	3.93	-62	-14	0		Thalamus	R	2.42	10	-14	8		Postcentral	R	3.1	66	2	16
Pallidum	R	9.44	18	2	0		Insula	L	6.55	-38	2	8		Temporal Mid	R	3.93	66	-30	-8		Precentral	R	2.41	66	2	24		Temporal Inf	R	3.09	58	-6	-32
Fusiform	R	9.37	42	-30	-16		Rolandic Oper	R	6.54	58	10	0		Fusiform	R	3.93	42	-14	-24		Front Inf Orb	R	2.41	26	18	-24		Temporal Mid	R	3.08	50	-30	-8
Postcentral	L	9.34	-62	-6	16		Thalamus	R	6.53	10	-6	8		Temporal Mid	L	3.88	-62	-30	0		Putamen	R	2.4	26	2	8		Rolandic Oper	R	3.08	50	-22	16
ParaHippocamp	L	9.25	-30	-38	-8		Insula	R	6.51	34	10	8		Temporal Inf	R	3.86	50	-46	-8		Postcentral	L	2.4	-62	-14	16		Postcentral	R	3.07	66	-6	24
Temporal Mid	L	9.24	-62	-38	-8		Tempr Pol Sup	R	6.5	50	10	-16		Insula	R	3.86	34	18	-16		Postcentral	R	2.4	66	-6	32		Front Inf Orb	R	3.07	26	18	-24
Temporal Mid	L	9.24	-62	-30	-16		Postcentral	R	6.5	58	-6	24		Front Inf Orb	R	3.86	42	26	-8		Front Mid Orb	R	2.37	34	42	-16		Temporal Mid	R	3.06	66	-30	-8
Insula	R	9.23	42	10	0		Rolandic Oper	R	6.48	58	2	16		Temporal Sup	L	3.86	-46	-14	-8		Front Mid	R	2.37	42	10	40		Postcentral	L	3.05	-54	-22	32
Thalamus	L	9.22	-14	-22	16		Precentral	L	6.48	-46	-6	24		ParaHippocamp	R	3.85	26	-14	-24		Front Inf Orb	R	2.36	34	34	-16		Rolandic Oper	R	3.05	50	2	16
Temporal Sup	R	9.22	66	-30	8		ParaHippocamp	L	6.46	-22	-30	-16		Temporal Inf	R	3.84	50	-22	-24		Temporal Sup	L	2.36	-62	-22	8		Temporal Sup	R	3.05	66	-22	16
Temporal Mid	R	9.05	50	-38	-8		SupraMarginal	R	6.44	58	-14	24		Hippocampus	R	3.84	34	-6	-24		Thalamus	L	2.36	-14	-22	0		Temporal Inf	R	3.04	50	-6	-32
Front Inf Ope	R	9.03	42	10	8		Temporal Mid	L	6.43	-54	-38	-8		Fusiform	R	3.83	42	-22	-24		Front Mid	R	2.35	34	10	48		SupraMarginal	L	3.04	-46	-30	24
Insula	L	8.97	-38	-6	0		Hippocampus	L	6.42	-14	-30	-8		Front Inf Ope	R	3.8	50	18	8		Amygdala	R	2.35	18	2	-16		Putamen	R	3.03	26	10	8
Putamen	L	8.95	-30	-6	0		Temporal Mid	L	6.42	-70	-30	-8		Front Inf Ope	R	3.8	42	18	8		Rolandic Oper	L	2.35	-38	-30	16		Thalamus	R	3.01	18	-30	0
Tempr Pol Sup	R	8.95	58	2	-8		Fusiform	R	6.41	42	-22	-24		Hippocampus	L	3.79	-30	-30	-8		Temporal Mid	L	2.35	-62	-22	0		Temporal Sup	R	3.01	58	-22	16
ParaHippocamp	R	8.95	34	-30	-16		Rolandic Oper	L	6.41	-54	2	8		Rolandic Oper	L	3.78	-54	-6	8		ParaHippocamp	R	2.34	26	-14	-24		Heschl	L	3	-38	-22	8
SupraMarginal	R	8.91	50	-30	24		Postcentral	L	6.41	-62	-6	16		Precentral	R	3.78	50	2	24		Front Inf Ope	R	2.34	42	18	8		Front Inf Tri	R	3	58	34	8
Temporal Sup	R	8.91	66	-30	16		Temporal Sup	R	6.4	66	-22	8		Postcentral	R	3.78	58	-14	40		Hippocampus	R	2.34	26	-6	-24		Thalamus	R	2.99	18	-30	8
Rolandic Oper	L	8.9	-62	-6	8		Hippocampus	L	6.4	-30	-22	-16		Thalamus	L	3.76	-14	-22	0		Putamen	L	2.34	-30	-14	8		ParaHippocamp	R	2.99	34	-30	-16
Pallidum	L	8.88	-22	-6	0		Pallidum	L	6.39	-22	-6	0		Front Inf Ope	R	3.76	58	10	16		Temporal Sup	L	2.32	-54	-30	8		Rolandic Oper	R	2.98	42	2	16
SupraMarginal	R	8.85	66	-22	24		Putamen	L	6.38	-22	-6	8		Putamen	R	3.76	18	10	-8		Front Inf Orb	R	2.31	42	42	-8		Postcentral	R	2.97	58	-14	32
Front Inf Ope	R	8.8	50	10	8		ParaHippocamp	R	6.38	18	-6	-24		Temporal Sup	R	3.76	66	-22	16		Precentral	R	2.31	50	2	32		Precentral	R	2.97	58	2	40
Temporal Sup	L	8.75	-62	-38	16		Rolandic Oper	L	6.37	-38	2	16		Amygdala	R	3.75	34	2	-24		Precentral	R	2.31	58	2	24		Temporal Inf	R	2.97	50	-22	-24
Insula	L	8.73	-46	-6	0		Temporal Mid	L	6.36	-54	-30	-16		Postcentral	R	3.75	66	-6	32		Precentral	R	2.31	58	2	40		Front Inf Tri	R	2.96	50	34	8
ParaHippocamp	R	8.66	34	-38	-8		Temporal Mid	L	6.35	-54	-22	-16		Rolandic Oper	L	3.74	-46	-6	16		Hippocampus	R	2.3	34	-14	-24		Front Inf Ope	R	2.95	58	10	16
Temporal Mid	R	8.62	66	-22	-16		Temporal Mid	L	6.35	-62	-38	0		ParaHippocamp	R	3.73	18	-6	-24									Front Inf Orb	R	2.95	34	34	-16
Thalamus	R	8.6	10	-6	8		Front Inf Ope	R	6.34	42	2	24		Temporal Sup	R	3.73	58	-30	16									Precentral	R	2.94	34	2	32
ParaHippocamp	L	8.57	-22	-30	-16		Thalamus	L	6.33	-6	-30	8		Temporal Sup	R	3.72	66	-22	0									Postcentral	R	2.94	66	-6	32
Thalamus	L	8.56	-6	-14	8		Temporal Inf	R	6.33	50	-22	-24		Postcentral	L	3.7	-62	-22	24									Temporal Sup	L	2.94	-62	-22	8
Temporal Mid	L	8.53	-62	-14	-8		Temporal Mid	L	6.31	-62	-14	-8		Front Inf Ope	R	3.7	50	10	16									SupraMarginal	L	2.93	-54	-30	24
Temporal Mid	R	8.5	50	-38	0		Temporal Mid	R	6.31	66	-14	-16		Temporal Sup	L	3.7	-62	-30	8									Front Inf Ope	R	2.92	34	10	32
Hippocampus	L	8.41	-14	-38	8		Postcentral	L	6.3	-62	-14	24		Thalamus	L	3.7	-6	-14	0									ParaHippocamp	R	2.88	26	2	-32
Temporal Inf	L	8.4	-46	-38	-16		Hippocampus	R	6.27	26	-38	0		Tempr Pol Sup	R	3.67	50	18	-16									Front Inf Tri	R	2.86	58	34	0
Temporal Mid	R	8.39	58	-6	-16		Temporal Inf	L	6.26	-38	-38	-16		Temporal Inf	R	3.66	58	-38	-16									Putamen	R	2.86	18	18	-8
Front Inf Ope	R	8.39	50	10	0		Front Inf Ope	R	6.26	50	18	0		Front Inf Tri	R	3.65	50	26	0									Postcentral	R	2.85	66	-14	32
Temporal Inf	L	8.37	-38	-38	-16		Postcentral	L	6.25	-62	-22	24		Temporal Sup	L	3.62	-46	-38	8									Temporal Inf	R	2.85	58	-22	-24
Putamen	L	8.34	-22	-6	8		Temporal Mid	L	6.23	-70	-30	8		Front Inf Tri	R	3.61	58	26	0									Temporal Inf	R	2.84	42	-6	-32
Temporal Mid	R	8.34	66	-14	-16		Temporal Sup	L	6.21	-54	-6	0		Front Inf Orb	R	3.61	34	34	-8									Tempr Pol Sup	R	2.84	50	18	-24
Temporal Inf	R	8.3	58	-30	-16		Rolandic Oper	L	6.2	-62	-6	8		ParaHippocamp	R	3.61	26	-22	-24									Tempr Pol Sup	R	2.83	34	10	-32
Temporal Inf	L	8.19	-54	-38	-16		Postcentral	L	6.19	-54	-6	24		Postcentral	L	3.6	-54	-6	16									ParaHippocamp	R	2.82	34	-22	-24
Putamen	R	8.18	26	10	0		Front Inf Ope	R	6.19	58	10	8		Temporal Sup	R	3.6	66	-22	8									Temporal Mid	L	2.82	-54	-30	-8
Temporal Mid	R	8.17	58	-38	-8		Precentral	R	6.16	50	2	24		Temporal Mid	R	3.6	58	-6	-24									Temporal Mid	R	2.81	50	2	-32
Temporal Sup	L	8.17	-54	-6	0		Temporal Sup	R	6.16	58	-30	8		Precentral	R	3.59	66	2	24									Front Mid	R	2.81	34	18	40
Temporal Mid	L	8.14	-62	-22	-16		Postcentral	R	6.14	66	-14	24		Hippocampus	R	3.59	26	-6	-24									Postcentral	L	2.81	-54	-14	32
SupraMarginal	L	8.14	-54	-38	24		Temporal Mid	R	6.13	58	-30	0		ParaHippocamp	R	3.59	34	-22	-24									Fusiform	R	2.81	42	-22	-24
Insula	R	8.14	34	10	8		ParaHippocamp	R	6.13	26	-14	-24		Temporal Mid	L	3.58	-54	-14	-8									Front Inf Orb	R	2.8	42	34	-16
Temporal Mid	L	8.03	-70	-38	0		Fusiform	R	6.11	42	-14	-24		Precentral	R	3.58	58	2	24									Postcentral	L	2.8	-62	-22	24
Front Inf Ope	R	8	42	2	24		Hippocampus	L	6.11	-30	-38	0		Rolandic Oper	L	3.57	-54	2	8									Postcentral	L	2.79	-54	-14	16
Front Inf Ope	R	7.97	58	10	8		Tempr Pol Mid	R	6.08	58	2	-16		Thalamus	R	3.56	10	-6	8									Caudate	R	2.78	10	10	0
Thalamus	L	7.97	-14	-6	0		Hippocampus	R	6.06	34	-14	-24		Precentral	R	3.56	50	-6	40									Front Mid Orb	R	2.78	34	50	-8
Rolandic Oper	L	7.96	-46	2	8		Temporal Inf	R	6.06	58	-30	-16		Fusiform	R	3.54	34	-30	-24									ParaHippocamp	R	2.77	26	10	-32
Postcentral	L	7.91	-54	-6	24		ParaHippocamp	R	6.02	26	-38	-8		Temporal Mid	R	3.54	66	-30	-16									Lingual	R	2.76	18	-30	-8
Precentral	R	7.9	50	2	24		SupraMarginal	L	6.01	-46	-30	24		Postcentral	R	3.53	66	2	16									Temporal Sup	L	2.75	-54	-30	16
Precentral	L	7.9	-46	-6	24		Fusiform	R	6.01	42	-38	-16		Front Inf Orb	R	3.53	50	26	-8									Precentral	R	2.74	42	2	40
Insula	L	7.89	-38	2	8		Temporal Inf	R	6.01	58	-22	-24		SupraMarginal	R	3.53	66	-22	24									Temporal Mid	R	2.74	66	-14	-24
SupraMarginal	R	7.88	58	-30	24		ParaHippocamp	R	5.96	18	-38	-8		Front Inf Ope	R	3.52	42	2	24									ParaHippocamp	R	2.72	26	-22	-24
Temporal Mid	R	7.85	58	-38	0		Postcentral	R	5.96	66	2	16		Precentral	R	3.48	58	2	40									Precentral	R	2.71	50	-6	40
SupraMarginal	L	7.83	-46	-38	24		Temporal Sup	R	5.95	58	-30	16		Hippocampus	L	3.48	-22	-30	-8									Postcentral	R	2.7	58	-14	40
Insula	R	7.8	42	10	-8		Putamen	R	5.94	18	10	-8		Rolandic Oper	L	3.48	-46	2	16									Front Mid	R	2.7	42	10	40
Hippocampus	L	7.75	-22	-14	-16		Subgenual	R	5.94	26	10	-16		Temporal Inf	R	3.48	58	-22	-24									ParaHippocamp	R	2.7	26	-6	-32
Temporal Mid	R	7.75	50	-46	8		ParaHippocamp	L	5.93	-30	-38	-8		Temporal Inf	L	3.46	-38	-30	-16									Temporal Inf	R	2.69	58	-30	-16
Precentral	R	7.74	58	2	24		Front Inf Ope	R	5.92	58	10	16		Temporal Mid	R	3.45	58	2	-24									Front Inf Ope	R	2.69	58	18	16
Rolandic Oper	L	7.72	-46	2	16		Lingual	R	5.9	10	-38	0		Rolandic Oper	L	3.45	-38	-6	16									Front Mid	R	2.69	34	18	32
Rolandic Oper	R	7.65	58	10	0		ParaHippocamp	R	5.9	34	-22	-24		Temporal Mid	L	3.44	-62	-30	-8									Front Inf Tri	R	2.69	42	34	8
Tempr Pol Mid	R	7.64	50	2	-16		Hippocampus	L	5.88	-22	-22	-16		Rolandic Oper	L	3.42	-46	2	8									Temporal Mid	R	2.69	58	2	-32
Rolandic Oper	L	7.61	-54	2	8		Putamen	L	5.88	-30	2	8		Temporal Mid	L	3.42	-46	-22	-16									Precentral	R	2.67	42	2	32
ParaHippocamp	R	7.61	26	-30	-16		Front Inf Ope	R	5.88	58	18	0		Insula	R	3.39	34	18	8									Temporal Inf	R	2.67	66	-22	-24
ParaHippocamp	R	7.6	18	-14	-24		Front Inf Ope	R	5.87	50	10	16		Amygdala	R	3.36	26	2	-24									Fusiform	R	2.67	34	-6	-32
Temporal Sup	R	7.6	50	-38	8		Temporal Mid	R	5.84	66	-30	-8		Fusiform	R	3.36	34	-38	-16									SupraMarginal	L	2.66	-62	-22	16
Insula	R	7.6	50	10	-8		Postcentral	R	5.82	50	-6	32		Thalamus	L	3.35	-14	-30	0									Front Inf Tri	R	2.66	42	26	16
Fusiform	R	7.58	42	-38	-16		Temporal Inf	L	5.79	-46	-38	-16		Insula	L	3.35	-38	-6	8									Precentral	R	2.66	66	2	24
Amygdala	R	7.52	26	2	-16		Temporal Mid	L	5.79	-62	-38	8		Temporal Inf	L	3.33	-38	-38	-16									Postcentral	L	2.65	-62	-14	24
Temporal Inf	L	7.52	-62	-38	-16		Temporal Mid	L	5.78	-62	-38	-8		Thalamus	L	3.32	-14	-14	0									Temporal Sup	L	2.64	-46	-38	8
Precentral	L	7.51	-54	2	16		Postcentral	L	5.75	-62	2	16		Temporal Mid	R	3.31	58	-14	-24									Precentral	R	2.63	50	2	40
Temporal Mid	R	7.51	58	-46	8		Fusiform	R	5.73	42	-30	-24		Precentral	L	3.3	-54	2	16									Temporal Mid	R	2.63	58	-30	0
Front Inf Ope	R	7.48	58	10	16		Thalamus	L	5.72	-6	-14	8		Postcentral	L	3.3	-54	-6	24									Temporal Mid	L	2.63	-62	-30	0
SupraMarginal	L	7.47	-62	-38	24		Insula	L	5.71	-38	2	0		Postcentral	L	3.28	-54	-14	32									ParaHippocamp	R	2.63	26	-14	-32
Hippocampus	R	7.45	26	-38	0		ParaHippocamp	R	5.71	26	-22	-24		Temporal Sup	R	3.28	66	-30	16									SupraMarginal	L	2.63	-62	-22	40
Temporal Mid	R	7.45	50	-46	16		Temporal Inf	R	5.65	50	-30	-24		Front Inf Tri	R	3.27	42	34	0									Front Inf Ope	R	2.63	42	2	24
Front Inf Ope	R	7.43	50	10	16		Temporal Mid	R	5.65	50	-38	-8		Temporal Mid	R	3.27	58	-46	-8									Thalamus	R	2.62	18	-14	16
Temporal Inf	L	7.41	-46	-46	-16		Front Inf Orb	R	5.65	42	18	-16		Putamen	R	3.25	26	10	8									Frontal Sup	R	2.62	26	18	40
Putamen	R	7.41	26	10	-8		Insula	L	5.62	-38	-6	-8		Temporal Sup	L	3.25	-46	-38	16									Front Mid Orb	R	2.61	34	42	-16
Lingual	L	7.41	-14	-38	0		Hippocampus	L	5.61	-22	-38	8		Precentral	R	3.25	50	2	40									Thalamus	L	2.61	-6	-14	0
Temporal Mid	L	7.4	-70	-38	-8		Insula	R	5.61	34	18	-16		Temporal Mid	L	3.24	-54	-38	0									Front Inf Orb	R	2.6	26	34	-16
Precentral	R	7.38	66	2	24		Fusiform	L	5.61	-30	-38	-16		Precentral	L	3.24	-46	-6	24									Front Inf Tri	R	2.59	50	26	16
Temporal Sup	R	7.38	58	-46	16		Temporal Sup	R	5.59	66	-22	16		Tempr Pol Sup	R	3.24	42	10	-24									Precentral	R	2.59	50	2	32
Amygdala	R	7.34	18	2	-16		Rolandic Oper	L	5.59	-62	2	8		Temporal Mid	L	3.23	-54	-30	-16									Front Inf Orb	R	2.58	42	42	-8
Temporal Sup	R	7.34	50	-38	16		Temporal Sup	L	5.59	-62	-6	0		Postcentral	R	3.23	42	-14	32									Temporal Mid	R	2.58	66	-30	-16
Temporal Sup	L	7.33	-62	-6	0		Thalamus	L	5.59	-14	-6	0		Thalamus	L	3.23	-6	-22	8									Temporal Mid	L	2.58	-62	-22	0
Postcentral	L	7.33	-62	-6	24		Cingulum Post	R	5.58	10	-38	8		Insula	R	3.23	26	18	-16									Front Inf Orb	R	2.57	42	42	-16
Temporal Mid	R	7.32	66	-30	-16		SupraMarginal	R	5.57	50	-30	24		Precentral	L	3.22	-54	2	24									Precentral	R	2.56	34	2	48
Temporal Sup	R	7.31	66	-38	16		SupraMarginal	L	5.57	-54	-30	24		Temporal Inf	R	3.22	66	-22	-24									Temporal Mid	L	2.55	-54	-38	0
Temporal Sup	R	7.31	58	-38	8		Temporal Inf	R	5.57	66	-22	-24		Temporal Inf	R	3.21	66	-30	-24									Temporal Inf	R	2.55	50	-30	-24
Temporal Inf	L	7.29	-38	-46	-16		Temporal Sup	L	5.56	-54	-38	16		Temporal Mid	L	3.21	-54	-22	-16									Temporal Mid	L	2.53	-54	-38	8
Putamen	L	7.28	-30	-6	-8		Insula	L	5.55	-46	2	0		Front Inf Orb	R	3.2	26	34	-8									Temporal Sup	R	2.53	58	-30	8
Temporal Mid	R	7.28	66	-38	-8		Temporal Sup	R	5.55	50	-38	16		Insula	L	3.2	-46	-6	0									Postcentral	R	2.53	50	-14	32
Temporal Mid	L	7.26	-54	-46	8		Precentral	R	5.54	58	2	24		Temporal Mid	R	3.2	58	-30	0									Temporal Inf	R	2.52	58	-14	-32
SupraMarginal	L	7.26	-62	-22	32		Temporal Mid	L	5.54	-62	-30	-16		Temporal Sup	R	3.19	58	-30	8									Temporal Mid	L	2.52	-54	-22	-8
Temporal Sup	R	7.25	58	-38	16		ParaHippocamp	R	5.53	18	-30	-16		Precentral	R	3.19	50	2	32									Precentral	R	2.52	50	2	24
Temporal Mid	L	7.21	-54	-46	0		Temporal Inf	L	5.53	-46	-30	-24		Postcentral	R	3.19	58	-22	32									Temporal Mid	L	2.51	-62	-38	-8
Temporal Mid	L	7.2	-54	-46	-8		Front Inf Orb	R	5.52	42	26	-8		Temporal Sup	L	3.19	-54	-6	0									Fusiform	R	2.51	34	-14	-32
Temporal Sup	R	7.2	66	-46	16		Hippocampus	R	5.5	26	-6	-24		Precentral	L	3.17	-46	2	24									SupraMarginal	L	2.51	-62	-22	32
SupraMarginal	R	7.19	66	-30	24		Putamen	R	5.5	26	18	-8		Tempr Pol Sup	R	3.17	34	10	-24									Tempr Pol Mid	R	2.51	42	10	-32
Hippocampus	L	7.18	-30	-14	-16		Temporal Sup	L	5.5	-46	-6	-8		Hippocampus	L	3.16	-14	-30	-8									Front Inf Orb	R	2.5	34	26	-24
Fusiform	L	7.17	-30	-38	-16		Tempr Pol Sup	R	5.49	58	10	-16		SupraMarginal	L	3.16	-54	-30	24									Temporal Sup	L	2.5	-62	-30	8
Hippocampus	R	7.16	26	-38	8		Putamen	L	5.49	-30	-6	-8		Rolandic Oper	L	3.16	-62	-6	8									Postcentral	L	2.5	-46	-22	32
Insula	L	7.13	-38	-6	-8		Postcentral	R	5.49	66	-6	24		ParaHippocamp	R	3.15	26	-38	-8									Front Mid	R	2.49	26	26	32
Tempr Pol Sup	R	7.11	58	10	-8		Putamen	L	5.48	-30	2	0		SupraMarginal	R	3.15	58	-30	24									Temporal Inf	R	2.47	58	-30	-24
Putamen	L	7.09	-30	2	8		Precentral	R	5.47	42	2	32		Temporal Sup	L	3.14	-62	-30	16									Postcentral	L	2.46	-46	-14	32
ParaHippocamp	R	7.08	26	-38	-8		Front Inf Ope	L	5.47	-54	10	16		Temporal Inf	L	3.14	-46	-30	-16									Precentral	R	2.46	58	2	24
Rolandic Oper	L	7.05	-38	2	16		Front Inf Ope	R	5.46	58	18	8		Putamen	L	3.13	-30	-6	8									Front Inf Ope	R	2.45	50	10	16
Thalamus	R	7.03	10	-22	16		Temporal Inf	L	5.45	-54	-30	-24		Lingual	R	3.13	10	-38	0									Front Inf Tri	R	2.44	50	18	16
SupraMarginal	L	7.02	-62	-30	32		Precentral	R	5.4	50	2	32		Precentral	R	3.11	42	2	40									Temporal Inf	R	2.44	50	-14	-32
Temporal Mid	L	6.99	-62	-46	0		ParaHippocamp	R	5.39	18	2	-24		Hippocampus	L	3.11	-30	-22	-16									SupraMarginal	R	2.42	58	-22	24
Temporal Mid	R	6.97	66	-46	8		Hippocampus	L	5.36	-22	-38	0		Temporal Mid	R	3.09	66	-14	-24									Precentral	R	2.41	34	-6	48
Temporal Inf	R	6.96	58	-38	-16		Front Inf Ope	L	5.35	-46	10	16		Rolandic Oper	L	3.09	-62	2	8									Fusiform	R	2.39	42	-30	-24
Temporal Mid	R	6.95	66	-6	-16		Hippocampus	R	5.35	34	-6	-24		Fusiform	R	3.08	42	-38	-24									Front Mid	R	2.38	34	10	48
Putamen	L	6.95	-30	2	0		Postcentral	R	5.34	58	-6	32		Rolandic Oper	L	3.07	-38	2	16									Thalamus	R	2.38	10	-30	8
Hippocampus	L	6.92	-14	-6	-16		Temporal Inf	L	5.34	-38	-30	-24		Front Inf Orb	R	3.06	42	34	-8									Caudate	R	2.37	10	2	8
Postcentral	L	6.92	-62	2	16		Postcentral	R	5.34	50	-14	32		Temporal Mid	L	3.06	-54	-38	8									Front Inf Orb	R	2.37	50	34	-16
Temporal Mid	L	6.91	-46	-46	8		Temporal Sup	R	5.32	66	-30	16		Temporal Inf	R	3.06	66	-38	-16									Fusiform	R	2.36	42	-14	-32
Tempr Pol Mid	R	6.9	58	2	-16		Temporal Sup	R	5.29	50	-38	8		ParaHippocamp	L	3.05	-30	-30	-16									Front Mid	R	2.36	34	26	32
Thalamus	L	6.89	-6	-22	16		Front Inf Ope	R	5.29	50	18	8		Temporal Sup	L	3.05	-62	-6	0									Precentral	R	2.35	58	10	40
Temporal Inf	R	6.86	50	-46	-8		Temporal Mid	L	5.28	-62	-22	-16		Insula	L	3.05	-38	-6	0									Precentral	R	2.34	50	10	40
ParaHippocamp	R	6.82	18	-6	-24		Postcentral	R	5.28	58	-14	32		Temporal Inf	R	3.05	50	-46	-16									Thalamus	L	2.33	-14	-14	0
Temporal Sup	L	6.8	-46	-6	-8		Precentral	R	5.26	58	-6	40		SupraMarginal	R	3.05	50	-30	24									Postcentral	L	2.33	-62	-14	16
Temporal Sup	R	6.8	66	-38	8		Front Inf Ope	L	5.25	-46	10	8		Fusiform	R	3.05	42	-46	-16									Tempr Pol Sup	R	2.32	26	18	-32
ParaHippocamp	L	6.8	-22	-38	-8		Temporal Sup	L	5.22	-54	-6	-8		Postcentral	L	3.03	-62	-14	32									Caudate	R	2.32	10	10	-8
Temporal Mid	R	6.79	66	-38	0		Front Inf Ope	L	5.22	-54	10	8		Temporal Mid	R	3.03	66	-6	-24
Temporal Inf	L	6.78	-54	-46	-16		Temporal Mid	L	5.22	-46	-46	8		Temporal Inf	L	3.02	-46	-38	-16
Temporal Mid	L	6.78	-62	-46	8		Temporal Inf	R	5.22	58	-30	-24		Front Inf Tri	R	3.01	58	26	8
Temporal Mid	R	6.75	50	-54	8		Postcentral	L	5.22	-62	-6	24		Front Inf Tri	L	3.01	-38	10	24
Temporal Mid	R	6.74	50	-54	16		Precentral	R	5.21	66	2	24		Temporal Mid	R	2.99	58	-38	-8
Temporal Mid	R	6.67	58	-46	-8		Fusiform	R	5.2	34	-30	-24		Postcentral	L	2.99	-62	-6	16
Postcentral	R	6.66	50	-14	32		Precentral	L	5.19	-54	2	24		Temporal Mid	L	2.99	-62	-14	-8
Postcentral	L	6.66	-54	-22	32		Front Inf Orb	R	5.19	50	26	-8		Front Inf Ope	L	2.97	-46	10	24
Rolandic Oper	L	6.64	-62	2	8		Tempr Pol Sup	R	5.19	50	18	-16		Thalamus	L	2.97	-14	-22	8
Postcentral	R	6.63	50	-30	48		Temporal Mid	R	5.19	50	-38	0		Tempr Pol Mid	R	2.96	50	10	-24
Temporal Mid	R	6.63	58	-54	16		Front Inf Ope	R	5.19	42	18	8		ParaHippocamp	R	2.96	18	2	-24
Thalamus	L	6.62	-6	-6	0		Thalamus	L	5.19	-6	-22	16		Precentral	R	2.96	42	2	32
Insula	L	6.59	-38	2	0		SupraMarginal	L	5.17	-62	-30	24		Thalamus	L	2.95	-14	-14	8
Postcentral	R	6.59	66	-14	32		Temporal Sup	R	5.15	66	-30	8		Temporal Mid	L	2.94	-70	-30	8
Temporal Mid	L	6.57	-46	-14	-16		Precentral	L	5.15	-46	2	24		Postcentral	R	2.93	50	-22	32
Cingulum Post	L	6.56	-6	-38	8		Temporal Sup	L	5.13	-54	2	0		Precentral	R	2.93	58	2	32
Postcentral	R	6.54	42	-14	32		Temporal Inf	L	5.12	-46	-38	-24		SupraMarginal	R	2.92	66	-22	32
Temporal Mid	R	6.52	58	-46	0		Thalamus	L	5.12	-14	-14	16		Front Inf Tri	L	2.92	-30	34	8
Postcentral	R	6.48	58	-14	32		Thalamus	R	5.11	10	-22	16		Front Inf Orb	R	2.91	34	26	-16
Temporal Mid	L	6.47	-62	-46	-8		Temporal Mid	R	5.1	50	-6	-24		Front Inf Ope	L	2.9	-38	2	24
Putamen	R	6.47	26	10	8		Temporal Inf	L	5.09	-54	-38	-16		Postcentral	L	2.9	-54	-22	32
Fusiform	L	6.47	-38	-46	-24		Temporal Mid	R	5.08	66	-6	-16		Insula	L	2.89	-38	2	8
Putamen	R	6.45	18	10	-8		Fusiform	L	5.08	-38	-38	-24		Front Inf Ope	L	2.89	-54	10	24
Pallidum	L	6.43	-22	2	0		Temporal Mid	L	5.06	-54	-46	0		Temporal Sup	L	2.89	-54	2	0
ParaHippocamp	R	6.43	18	-30	-16		Front Inf Tri	R	5.05	42	26	0		Temporal Sup	L	2.89	-38	-38	16
Fusiform	L	6.43	-38	-38	-24		Temporal Mid	L	5.04	-70	-38	0		Hippocampus	R	2.87	26	-38	8
Insula	L	6.4	-46	2	0		Subgenual	R	5.04	18	10	-16		Front Inf Tri	R	2.87	50	26	8
Fusiform	R	6.4	42	-14	-24		Front Inf Ope	L	5.03	-38	10	16		Insula	L	2.87	-30	10	16
Temporal Mid	L	6.39	-54	-14	-16		Front Inf Orb	R	5.03	34	26	-8		Hippocampus	R	2.87	26	-38	0
Temporal Mid	R	6.37	66	-46	0		Insula	L	5.03	-38	10	8		SupraMarginal	R	2.87	66	-30	24
Hippocampus	R	6.36	34	-14	-24		Temporal Mid	R	5.02	58	-14	-24		Front Inf Ope	R	2.86	58	18	16
Fusiform	R	6.36	42	-30	-24		Amygdala	R	5.02	34	2	-24		ParaHippocamp	R	2.86	26	10	-24
Temporal Sup	L	6.35	-54	-6	-8		Thalamus	R	5.01	10	-14	16		Front Mid	R	2.86	42	10	40
Temporal Inf	R	6.33	50	-30	-24		Subgenual	R	5.01	10	10	-16		Temporal Inf	L	2.86	-54	-30	-24
Insula	R	6.33	42	18	0		Temporal Mid	L	4.99	-54	-46	8		Insula	L	2.86	-46	2	0
ParaHippocamp	R	6.32	26	-22	-24		Front Inf Ope	L	4.99	-46	10	0		Postcentral	L	2.85	-62	2	16
Angular	R	6.31	50	-54	24		Amygdala	R	4.96	26	2	-24		Front Inf Ope	L	2.84	-46	10	16
ParaHippocamp	R	6.3	26	-14	-24		Temporal Sup	L	4.95	-62	2	0		Front Inf Ope	L	2.84	-54	10	16
Temporal Mid	R	6.3	42	-54	16		Temporal Mid	L	4.95	-46	-14	-16		Front Inf Ope	L	2.83	-38	10	16
Temporal Mid	R	6.3	58	-54	8		Hippocampus	L	4.95	-14	-38	8		Thalamus	L	2.82	-14	-30	8
Thalamus	R	6.28	10	-14	16		Insula	L	4.95	-38	10	0		Front Inf Ope	L	2.82	-54	10	8
Thalamus	L	6.28	-14	-14	16		Temporal Mid	R	4.94	50	2	-24		Precentral	R	2.81	50	-14	40
Temporal Inf	L	6.27	-62	-46	-16		Fusiform	R	4.93	34	-38	-16		Precentral	R	2.81	58	-6	48
Fusiform	R	6.26	42	-22	-24		Fusiform	L	4.92	-30	-30	-24		Front Inf Tri	R	2.81	42	26	8
Temporal Inf	R	6.24	50	-22	-24		Temporal Mid	R	4.91	66	-30	0		Postcentral	L	2.8	-62	-6	24
Postcentral	R	6.24	50	-22	32		Insula	R	4.91	34	26	0		Precentral	R	2.8	50	2	48
Temporal Inf	L	6.24	-46	-30	-24		Front Inf Ope	R	4.91	50	10	24		Precentral	R	2.79	58	10	40
Insula	R	6.23	34	18	0		ParaHippocamp	L	4.9	-22	-38	-8		Hippocampus	L	2.78	-14	-6	-16
Front Inf Orb	R	6.22	50	18	-8		Temporal Mid	R	4.89	66	-30	-16		Temporal Inf	L	2.78	-46	-30	-24
Temporal Inf	R	6.21	66	-38	-16		Front Inf Ope	L	4.89	-62	10	16		Temporal Inf	R	2.78	50	-38	-24
SupraMarginal	L	6.19	-54	-30	32		Temporal Mid	L	4.88	-54	-14	-16		Precentral	R	2.77	50	10	40
Temporal Inf	L	6.19	-46	-38	-24		Postcentral	R	4.87	42	-14	32		Putamen	L	2.76	-30	-6	0
ParaHippocamp	L	6.19	-14	-30	-16		Front Inf Ope	L	4.86	-62	10	8		Pallidum	L	2.76	-22	-6	0
Fusiform	R	6.14	34	-38	-16		Lingual	L	4.85	-14	-38	0		Temporal Sup	L	2.75	-54	-6	-8
Angular	R	6.12	58	-54	24		Caudate	R	4.84	10	10	-8		Front Inf Orb	R	2.74	42	26	-16
SupraMarginal	R	6.12	50	-46	24		Front Inf Ope	R	4.83	42	10	24		Temporal Inf	R	2.74	58	-38	-24
Temporal Inf	L	6.11	-46	-46	-24		Front Inf Ope	L	4.83	-38	2	24		Postcentral	L	2.73	-46	-14	32
Temporal Mid	L	6.11	-62	-54	8		Cingulum Post	L	4.82	-6	-38	8		Front Inf Tri	R	2.73	50	34	0
ParaHippocamp	R	6.1	34	-22	-24		Fusiform	R	4.82	26	-38	-16		SupraMarginal	L	2.73	-54	-38	24
Temporal Inf	L	6.1	-54	-30	-24		Front Inf Tri	R	4.81	50	26	0		Hippocampus	L	2.72	-22	-22	-16
Temporal Sup	L	6.09	-54	-46	16		Temporal Inf	R	4.8	50	-46	-8		Front Inf Ope	L	2.72	-62	10	16
Parietal Inf	R	6.08	50	-38	48		Precentral	R	4.8	58	2	32		Temporal Sup	L	2.72	-46	-6	-8
SupraMarginal	R	6.08	58	-46	24		Temporal Mid	L	4.8	-62	-6	-8		SupraMarginal	L	2.72	-62	-30	24
Postcentral	R	6.07	42	-30	48		Precentral	R	4.8	50	10	32		Insula	L	2.71	-30	26	8
SupraMarginal	R	6.07	66	-46	24		SupraMarginal	R	4.79	58	-30	24		SupraMarginal	L	2.7	-62	-22	40
Fusiform	L	6.07	-30	-46	-16		Precentral	R	4.78	34	2	32		Fusiform	R	2.7	26	-38	-16
Tempr Pol Sup	R	6.06	50	10	-16		Front Inf Ope	R	4.77	42	10	32		Temporal Inf	L	2.7	-46	-22	-24
Front Inf Ope	R	6.05	58	18	8		Postcentral	R	4.77	66	-14	32		Thalamus	L	2.7	-6	-30	8
Temporal Inf	L	6.04	-38	-30	-24		Front Inf Ope	R	4.76	58	18	16		Temporal Mid	R	2.69	50	-38	0
Front Inf Ope	R	6.04	50	18	0		Temporal Sup	R	4.74	58	-38	16		SupraMarginal	L	2.68	-62	-38	24
Fusiform	L	6.03	-30	-46	-8		Pallidum	L	4.74	-22	2	0		Subgenual	R	2.68	18	10	-16
SupraMarginal	R	6.03	50	-38	40		Front Inf Tri	R	4.74	58	26	0		Hippocampus	L	2.68	-22	-14	-16
Insula	R	6.03	42	18	-8		Temporal Inf	L	4.73	-54	-38	-24		Postcentral	R	2.68	58	-14	48
Temporal Mid	R	6.02	66	-46	-8		Fusiform	R	4.73	42	-22	-32		Insula	R	2.67	34	26	8
Temporal Sup	L	6.01	-62	-46	16		Postcentral	R	4.72	58	-14	40		ParaHippocamp	R	2.66	18	-30	-16
Temporal Inf	R	6.01	58	-30	-24		Lingual	R	4.71	10	-38	-8		Temporal Mid	L	2.66	-70	-30	-8
Postcentral	R	6	50	-6	32		Temporal Sup	L	4.71	-46	-46	16		Fusiform	R	2.66	42	-22	-32
Temporal Sup	L	6	-54	2	0		Putamen	L	4.7	-22	2	8		Front Mid	R	2.66	50	10	48
Temporal Mid	R	6	50	-6	-24		Temporal Mid	R	4.7	58	-38	0		SupraMarginal	L	2.66	-46	-30	24
Putamen	L	5.98	-22	2	8		Insula	R	4.69	26	18	-16		Precentral	L	2.65	-54	-6	32
Postcentral	L	5.95	-46	-22	32		Hippocampus	L	4.68	-30	-14	-16		Front Mid	L	2.65	-30	34	16
Temporal Inf	L	5.94	-54	-54	-8		Precentral	R	4.68	58	2	40		Fusiform	R	2.65	34	-38	-24
Putamen	L	5.93	-22	2	-8		Temporal Mid	R	4.67	50	-46	8		Temporal Sup	L	2.65	-54	-38	16
SupraMarginal	R	5.93	58	-46	32		Insula	L	4.67	-30	10	8		Front Inf Tri	R	2.64	50	34	8
Front Inf Ope	R	5.93	58	18	0		Temporal Sup	R	4.67	58	-38	8		Tempr Pol Mid	R	2.64	58	10	-24
Temporal Inf	R	5.92	58	-22	-24		Putamen	R	4.65	26	10	8		Front Inf Ope	L	2.63	-62	10	24
Temporal Inf	L	5.92	-54	-38	-24		Precentral	R	4.65	50	-6	40		Front Inf Tri	L	2.63	-38	18	24
Postcentral	R	5.91	58	-6	32		Putamen	R	4.64	26	18	0		Thalamus	L	2.63	-14	-6	0
Fusiform	L	5.9	-30	-38	-24		Rolandic Oper	L	4.63	-54	10	0		Fusiform	R	2.62	26	-30	-24
Temporal Inf	L	5.9	-62	-54	-16		Temporal Inf	L	4.63	-62	-30	-24		Front Inf Tri	R	2.62	50	18	16
Insula	R	5.89	34	18	-8		ParaHippocamp	L	4.62	-14	-30	-16		Insula	L	2.62	-38	-6	-8
Amygdala	L	5.88	-22	-6	-16		Temporal Sup	R	4.6	66	-38	16		Precentral	L	2.62	-62	2	24
SupraMarginal	R	5.84	58	-38	24		Temporal Mid	L	4.6	-62	-46	0		Temporal Mid	R	2.61	66	-38	-8
Hippocampus	R	5.84	26	-6	-24		Insula	L	4.6	-30	10	16		Fusiform	R	2.61	34	-46	-8
Tempr Pol Sup	R	5.84	58	10	-16		Precentral	L	4.6	-62	2	24		ParaHippocamp	L	2.61	-22	-30	-16
Caudate	R	5.83	10	2	8		SupraMarginal	R	4.58	58	-22	24		Thalamus	R	2.61	10	-14	16
SupraMarginal	R	5.83	58	-30	48		Temporal Inf	R	4.56	58	-38	-16		Front Inf Ope	R	2.59	58	10	24
Hippocampus	R	5.83	34	-6	-24		Front Inf Ope	L	4.55	-46	10	24		Temporal Mid	L	2.59	-62	-6	-8
SupraMarginal	R	5.82	50	-38	24		Front Inf Ope	L	4.55	-54	10	24		Precentral	L	2.59	-54	2	32
Temporal Mid	L	5.82	-62	-6	-8		Hippocampus	L	4.54	-22	-14	-16		Precentral	R	2.58	42	-6	40
Postcentral	R	5.81	50	-30	56		Temporal Sup	R	4.54	66	-46	16		Temporal Mid	L	2.57	-62	-38	0
Temporal Mid	L	5.8	-62	-54	-8		Temporal Mid	L	4.54	-62	-54	16		Temporal Sup	L	2.57	-62	2	0
Temporal Inf	L	5.8	-54	-54	-16		Temporal Sup	L	4.54	-62	-38	16		Temporal Sup	R	2.57	66	-30	8
Temporal Inf	L	5.78	-62	-30	-24		Postcentral	R	4.53	66	-6	32		Temporal Inf	R	2.57	58	-46	-16
Parietal Inf	L	5.78	-46	-46	48		Tempr Pol Mid	L	4.53	-54	10	-32		Temporal Sup	L	2.57	-46	-46	16
Temporal Inf	L	5.77	-54	-46	-24		Temporal Mid	R	4.53	58	-6	-24		Hippocampus	L	2.57	-30	-14	-16
Caudate	R	5.76	10	10	0		Temporal Mid	L	4.52	-54	-54	16		Temporal Mid	L	2.57	-46	-46	8
Parietal Inf	R	5.76	58	-30	56		Tempr Pol Sup	R	4.52	42	10	-24		Temporal Mid	L	2.57	-62	-38	8
Front Inf Ope	R	5.74	50	18	8		Precentral	R	4.5	50	2	40		Front Inf Ope	L	2.56	-62	10	8
SupraMarginal	R	5.73	58	-38	40		SupraMarginal	R	4.5	50	-38	24		Precentral	L	2.56	-46	-6	32
Angular	L	5.71	-54	-70	24		Front Inf Ope	R	4.5	58	10	24		SupraMarginal	L	2.56	-62	-22	32
Temporal Mid	R	5.68	58	-6	-24		Temporal Mid	L	4.48	-70	-38	-8		Temporal Mid	L	2.56	-54	-54	8
Temporal Sup	L	5.68	-62	2	0		Precentral	R	4.47	58	10	32		Temporal Mid	L	2.55	-54	-38	-8
Temporal Mid	L	5.66	-62	-14	-16		Temporal Mid	L	4.46	-62	-14	-16		Parietal Inf	L	2.55	-46	-46	48
Postcentral	L	5.66	-62	-14	32		Fusiform	L	4.45	-30	-38	-24		Fusiform	R	2.54	34	-14	-32
Angular	R	5.65	42	-54	24		Fusiform	R	4.44	26	-30	-24		Front Inf Ope	L	2.53	-46	10	8
Temporal Sup	L	5.64	-46	-46	16		Postcentral	L	4.44	-54	-22	32		Temporal Mid	L	2.52	-62	-22	-16
Postcentral	R	5.61	66	-6	32		Temporal Sup	L	4.44	-54	-46	16		Temporal Mid	L	2.51	-54	-46	8
Parietal Inf	R	5.61	58	-46	40		Temporal Mid	L	4.43	-54	-46	-8		Temporal Mid	L	2.51	-46	-14	-16
Temporal Mid	L	5.6	-62	-54	0		Tempr Pol Sup	R	4.43	34	10	-24		Temporal Mid	R	2.51	58	-38	0
SupraMarginal	R	5.58	66	-38	24		Temporal Sup	L	4.42	-46	2	-8		Front Inf Orb	R	2.5	50	34	-8
Temporal Mid	L	5.58	-54	-54	0		Front Inf Orb	R	4.42	34	26	-16		Front Inf Ope	R	2.5	50	10	24
Temporal Inf	L	5.57	-46	-54	-16		Temporal Inf	L	4.41	-62	-38	-16		Putamen	L	2.5	-22	-6	8
Fusiform	R	5.56	34	-30	-24		Temporal Inf	L	4.41	-46	-22	-24		Insula	L	2.5	-38	2	0
Fusiform	L	5.56	-38	-54	-16		Putamen	L	4.39	-30	2	-8		SupraMarginal	R	2.49	58	-30	32
SupraMarginal	L	5.56	-46	-30	32		Temporal Mid	R	4.39	58	-46	8		Precentral	R	2.49	50	-6	48
SupraMarginal	R	5.56	66	-46	32		Insula	L	4.38	-38	2	-8		Putamen	L	2.49	-30	-6	-8
Caudate	R	5.54	18	2	16		Temporal Mid	R	4.38	58	2	-24		Temporal Inf	L	2.48	-38	-30	-24
Fusiform	R	5.53	34	-46	-8		Temporal Inf	R	4.38	66	-30	-24		Temporal Mid	R	2.48	66	-30	0
Front Inf Orb	R	5.52	50	26	-8		Precentral	R	4.37	58	10	40		Front Inf Tri	L	2.48	-54	18	24
Temporal Inf	R	5.52	66	-22	-24		Postcentral	L	4.36	-54	-14	32		Temporal Sup	L	2.48	-54	2	-8
SupraMarginal	R	5.52	50	-38	32		Tempr Pol Mid	L	4.35	-46	18	-32		Temporal Inf	R	2.48	50	-54	-8
Postcentral	L	5.52	-46	-38	56		Temporal Mid	R	4.35	50	-46	16		Temporal Mid	L	2.47	-62	-30	-16
Cingulum Post	R	5.5	10	-38	8		Hippocampus	L	4.34	-14	-6	-16		Front Inf Orb	R	2.47	26	26	-16
Temporal Mid	L	5.5	-54	-54	8		SupraMarginal	L	4.34	-62	-54	24		Front Inf Tri	L	2.46	-46	18	24
Temporal Inf	L	5.49	-46	-22	-24		Precentral	R	4.33	50	10	40		Precentral	R	2.46	34	2	32
SupraMarginal	R	5.49	42	-38	40		Temporal Mid	R	4.32	58	-38	-8		Postcentral	L	2.46	-54	-14	40
Fusiform	L	5.49	-30	-30	-24		Temporal Sup	L	4.31	-54	2	-8		SupraMarginal	L	2.45	-46	-38	24
Caudate	R	5.48	18	-14	24		Temporal Sup	R	4.3	58	-46	16		Front Mid	L	2.45	-46	42	24
Precentral	L	5.47	-54	2	24		Postcentral	L	4.3	-46	-14	32		Temporal Mid	L	2.44	-54	-54	16
Postcentral	R	5.46	58	-22	32		Putamen	L	4.3	-22	2	-8		Temporal Sup	L	2.44	-54	-46	16
Angular	R	5.45	58	-62	24		Front Inf Tri	R	4.29	58	26	8		Parietal Inf	L	2.44	-38	-46	40
Postcentral	L	5.44	-54	-14	32		Front Inf Tri	L	4.29	-38	10	24		Precentral	L	2.43	-62	2	32
Caudate	R	5.44	10	10	-8		SupraMarginal	R	4.27	66	-30	24		Fusiform	R	2.43	34	-22	-32
Parietal Inf	L	5.43	-46	-46	56		Precuneus	R	4.27	26	-46	8		Temporal Mid	L	2.42	-54	-14	-16
Front Inf Orb	R	5.43	42	26	-8		Caudate	R	4.27	18	-14	24		Front Inf Tri	R	2.42	58	34	0
Temporal Mid	R	5.42	50	-54	0		Temporal Mid	L	4.27	-54	-54	8		Caudate	L	2.4	-14	18	8
Lingual	R	5.42	10	-38	0		Fusiform	R	4.26	34	-22	-32		Front Mid Orb	R	2.4	34	50	-8
Temporal Mid	R	5.41	58	-14	-24		ParaHippocamp	R	4.26	26	10	-24		Front Inf Tri	R	2.4	58	34	8
Parietal Inf	R	5.41	42	-38	48		SupraMarginal	L	4.26	-54	-38	24		Thalamus	L	2.4	-6	-14	8
Parietal Inf	R	5.39	58	-46	48		SupraMarginal	R	4.25	58	-38	24		Front Mid	L	2.4	-30	42	8
Subgenual	R	5.39	26	10	-16		Front Inf Tri	R	4.25	50	18	16		Precentral	L	2.39	-54	10	32
Parietal Inf	R	5.38	58	-38	48		SupraMarginal	L	4.24	-62	-22	32		Thalamus	R	2.39	10	-22	16
SupraMarginal	R	5.38	66	-38	40		Precentral	R	4.24	58	-6	48		Front Inf Tri	L	2.39	-38	18	16
SupraMarginal	L	5.36	-62	-46	24		Front Inf Ope	L	4.24	-62	10	24		Temporal Mid	L	2.38	-46	-54	8
Putamen	R	5.36	26	18	0		Front Inf Ope	R	4.23	34	10	32		Temporal Mid	R	2.37	66	-46	-8
Temporal Inf	R	5.35	66	-30	-24		Temporal Mid	L	4.23	-62	-54	8		Temporal Mid	L	2.37	-62	-54	8
Temporal Mid	L	5.35	-62	-54	16		Temporal Mid	R	4.22	66	-14	-24		Front Inf Orb	R	2.36	34	18	-24
Pallidum	L	5.34	-14	2	0		Temporal Mid	L	4.22	-62	-46	-8		ParaHippocamp	R	2.36	18	-38	-8
Parietal Inf	R	5.34	50	-46	40		Front Inf Orb	R	4.21	42	26	-16		Temporal Mid	L	2.36	-62	-38	-8
Putamen	L	5.32	-30	2	-8		Fusiform	R	4.21	42	-14	-32		Temporal Mid	R	2.35	66	-38	0
Front Inf Ope	L	5.32	-46	10	8		Tempr Pol Mid	R	4.21	50	10	-24		Fusiform	L	2.35	-38	-38	-24
Temporal Mid	R	5.32	50	2	-24		Temporal Sup	R	4.2	66	-38	8		ParaHippocamp	L	2.35	-30	-38	-8
Parietal Inf	L	5.31	-46	-38	48		Postcentral	L	4.2	-62	-14	32		Temporal Inf	L	2.34	-38	-22	-24
Insula	L	5.31	-30	10	8		Tempr Pol Mid	L	4.19	-46	10	-32		Front Mid	R	2.34	34	18	40
ParaHippocamp	R	5.31	18	2	-24		Front Inf Orb	R	4.18	42	34	-8		Thalamus	L	2.33	-14	-22	16
Temporal Inf	L	5.3	-38	-22	-24		Caudate	R	4.18	10	10	0		Temporal Inf	L	2.32	-54	-22	-24
SupraMarginal	R	5.3	50	-46	32		Precentral	R	4.18	42	2	40		Precentral	L	2.32	-46	2	32
Temporal Inf	L	5.3	-46	-54	-24		Temporal Inf	L	4.17	-46	-46	-16		Front Inf Ope	L	2.32	-54	18	32
Precentral	L	5.29	-46	2	24		Insula	R	4.17	34	18	8		Precentral	R	2.32	42	2	48
Hippocampus	L	5.28	-30	-6	-16		Temporal Mid	L	4.17	-62	-46	8		Cingulum Post	R	2.32	10	-38	8
SupraMarginal	R	5.28	50	-30	40		Temporal Inf	L	4.17	-38	-22	-24		Caudate	L	2.31	-14	18	0
Temporal Inf	L	5.28	-54	-22	-24		Cingulum Mid	L	4.17	-6	-22	48		Front Inf Tri	R	2.3	42	34	8
Putamen	R	5.28	26	18	-8		Temporal Mid	L	4.16	-46	-54	8		Front Mid	R	2.3	34	18	32
Parietal Inf	L	5.27	-54	-46	48		Postcentral	R	4.16	50	-22	32
Front Inf Ope	R	5.26	42	18	8		Temporal Inf	L	4.14	-46	10	-40
Front Inf Ope	R	5.25	58	18	16		Temporal Inf	R	4.13	50	-14	-32
Postcentral	R	5.24	42	-30	40		Temporal Inf	L	4.12	-54	-22	-24
Parietal Inf	L	5.23	-38	-46	48		Front Inf Orb	R	4.11	34	34	-8
Insula	L	5.22	-38	10	8		Temporal Mid	R	4.11	58	-46	-8
Subgenual	R	5.21	10	10	-16		Front Inf Tri	R	4.1	50	26	8
Insula	L	5.21	-38	10	0		SupraMarginal	L	4.1	-46	-38	24
Front Inf Ope	L	5.2	-54	10	8		Fusiform	R	4.1	34	-14	-32
Subgenual	R	5.2	18	10	-16		Fusiform	R	4.08	34	-46	-8
ParaHippocamp	R	5.19	18	-38	-8		Temporal Inf	L	4.08	-54	-46	-16
Precentral	R	5.18	34	2	32		Temporal Mid	R	4.06	66	-46	8
Front Inf Orb	R	5.18	34	26	-8		Caudate	R	4.06	10	2	8
Angular	R	5.17	50	-54	32		Precentral	L	4.05	-46	-6	32
SupraMarginal	R	5.17	58	-38	32		Front Inf Tri	R	4.05	58	18	24
Temporal Inf	L	5.17	-46	-54	-8		Putamen	L	4.05	-22	10	8
Front Inf Ope	L	5.16	-46	10	0		Front Inf Ope	R	4.03	42	18	32
Parietal Inf	R	5.15	50	-46	48		Temporal Inf	L	4.03	-38	-46	-16
Parietal Inf	L	5.15	-54	-38	56		Front Inf Tri	L	4.02	-46	18	0
Temporal Mid	R	5.14	66	-54	8		Temporal Mid	R	4.01	58	-46	0
Postcentral	R	5.14	34	-30	48		Temporal Mid	R	4.01	66	-38	0
Temporal Inf	L	5.13	-54	-54	-24		Thalamus	L	4	-6	-6	0
Caudate	L	5.13	-14	18	-8		Supp Motor Ar	L	4	-6	-14	48
Tempr Pol Sup	R	5.13	50	18	-16		Precentral	R	3.99	50	-14	40
Fusiform	R	5.13	26	-38	-16		Front Inf Tri	R	3.98	42	34	0
Insula	L	5.12	-30	10	16		Temporal Inf	R	3.98	58	-14	-32
SupraMarginal	R	5.1	58	-30	32		SupraMarginal	R	3.97	66	-46	24
Front Inf Ope	R	5.07	50	10	24		Fusiform	L	3.97	-30	-46	-8
Front Inf Ope	L	5.07	-38	10	16		Temporal Mid	L	3.97	-54	-54	0
Front Inf Ope	L	5.06	-46	10	16		Postcentral	L	3.97	-46	-22	32
Temporal Mid	R	5.05	66	-14	-24		Front Med Orb	R	3.96	10	18	-24
Front Inf Tri	R	5.05	58	26	0		Tempr Pol Sup	L	3.96	-46	18	-24
Putamen	L	5.05	-22	10	8		Front Mid	R	3.95	42	10	40
Rolandic Oper	L	5.04	-54	10	0		Cingulum Mid	L	3.95	-6	-14	40
Temporal Mid	L	5.03	-54	-54	16		Tempr Pol Mid	L	3.94	-54	10	-24
Temporal Mid	R	5.03	58	2	-24		Fusiform	L	3.93	-22	-38	-16
Front Inf Ope	R	5.03	42	10	24		Front Inf Tri	R	3.93	42	18	24
Parietal Inf	L	5.02	-38	-38	48		ParaHippocamp	R	3.93	26	-14	-32
Temporal Sup	L	5.02	-46	2	-8		Lingual	L	3.92	-14	-38	-8
SupraMarginal	L	5	-54	-46	24		Temporal Mid	L	3.92	-46	-54	0
Temporal Mid	R	5	58	-62	16		Temporal Inf	L	3.91	-54	-22	-32
Temporal Sup	L	4.99	-54	2	-8		SupraMarginal	R	3.91	66	-38	24
Angular	R	4.99	58	-54	32		Front Med Orb	R	3.9	10	18	-16
Front Inf Tri	R	4.99	42	26	0		Precentral	L	3.9	-54	-6	32
Temporal Mid	R	4.98	66	-6	-24		SupraMarginal	L	3.89	-62	-38	24
SupraMarginal	R	4.98	58	-30	40		Amygdala	L	3.89	-22	-6	-16
Insula	L	4.97	-38	2	-8		Front Inf Orb	R	3.88	50	34	-8
Postcentral	L	4.96	-46	-14	32		Front Inf Tri	R	3.87	50	18	24
Postcentral	R	4.95	58	-22	48		Cingulum Mid	L	3.87	-6	-6	40
Fusiform	R	4.95	42	-38	-24		SupraMarginal	R	3.86	66	-22	24
Temporal Mid	L	4.95	-46	-54	0		Front Med Orb	R	3.86	10	26	-24
Front Inf Ope	L	4.94	-54	10	16		Front Inf Tri	L	3.86	-54	18	24
Parietal Inf	R	4.93	50	-38	56		Tempr Pol Sup	L	3.85	-54	10	-8
Precentral	L	4.93	-62	2	24		Cingulum Ant	R	3.85	10	18	24
Front Inf Tri	R	4.93	50	26	0		Front Inf Ope	R	3.85	50	18	32
Parietal Inf	L	4.93	-46	-54	56		Cingulum Mid	L	3.84	-6	-30	48
Caudate	L	4.92	-14	18	0		Temporal Inf	R	3.84	50	-46	-16
Angular	L	4.92	-46	-70	24		SupraMarginal	R	3.84	50	-38	32
Front Inf Ope	R	4.92	58	10	24		Front Inf Tri	R	3.83	50	34	0
Parietal Inf	L	4.9	-46	-54	48		Temporal Mid	L	3.83	-46	-6	-16
Front Inf Orb	R	4.89	42	18	-16		Precentral	R	3.81	42	-6	40
Postcentral	R	4.89	42	-30	56		Temporal Mid	R	3.8	66	-46	0
SupraMarginal	R	4.89	66	-38	32		Front Inf Tri	L	3.8	-46	18	24
Cingulum Mid	L	4.88	-6	-30	48		Tempr Pol Mid	R	3.79	58	10	-24
Precentral	R	4.87	42	2	32		Insula	L	3.79	-38	18	0
Parietal Inf	L	4.87	-38	-46	40		Cingulum Ant	R	3.78	10	26	16
SupraMarginal	L	4.85	-62	-38	32		Temporal Inf	L	3.77	-46	2	-40
Temporal Inf	R	4.85	50	-46	-16		Front Inf Orb	R	3.77	34	18	-24
Front Inf Ope	L	4.85	-38	2	24		Temporal Mid	L	3.76	-54	2	-32
Caudate	L	4.84	-14	26	0		Front Inf Orb	R	3.75	18	18	-24
Amygdala	R	4.84	34	2	-24		Temporal Inf	L	3.75	-46	-6	-40
Putamen	L	4.83	-22	10	0		Hippocampus	L	3.75	-30	-6	-16
Front Inf Ope	L	4.83	-62	10	16		Postcentral	R	3.75	58	-14	48
Putamen	L	4.83	-22	10	-8		Precentral	R	3.74	50	-6	48
Parietal Inf	L	4.82	-54	-38	48		Tempr Pol Sup	L	3.73	-46	10	-24
Fusiform	R	4.82	26	-30	-24		Front Inf Tri	R	3.73	42	26	8
Postcentral	L	4.81	-46	-38	64		Postcentral	R	3.72	58	-22	32
Fusiform	R	4.8	42	-46	-16		Putamen	L	3.72	-22	10	0
Amygdala	R	4.79	26	2	-24		Cingulum Mid	L	3.72	-6	-22	40
Angular	R	4.79	50	-62	24		Front Inf Tri	L	3.71	-38	18	16
Front Inf Ope	L	4.78	-62	10	8		Insula	L	3.71	-46	10	-8
ParaHippocamp	L	4.78	-14	-6	-24		Cingulum Mid	L	3.71	-6	-6	32
Tempr Pol Sup	L	4.78	-54	10	-8		Temporal Mid	R	3.71	66	-38	-8
Temporal Mid	R	4.77	50	-62	16		ParaHippocamp	L	3.7	-30	-22	-24
Temporal Inf	R	4.77	50	-38	-24		Temporal Inf	L	3.7	-62	-46	-16
Insula	R	4.77	34	26	0		Temporal Mid	R	3.7	66	-6	-24
Parietal Inf	L	4.77	-46	-46	40		Paracentr Lob	L	3.7	-6	-22	56
Fusiform	L	4.76	-22	-38	-16		SupraMarginal	L	3.7	-54	-46	24
Parietal Inf	L	4.75	-54	-54	48		Front Inf Tri	R	3.7	58	34	0
SupraMarginal	R	4.74	66	-22	32		Paracentr Lob	L	3.69	-6	-30	56
Caudate	R	4.74	10	10	8		Front Inf Tri	L	3.69	-46	18	16
Temporal Inf	R	4.74	58	-38	-24		Temporal Inf	L	3.68	-46	-22	-32
Temporal Mid	R	4.73	58	-62	8		Fusiform	R	3.68	42	-46	-16
Angular	R	4.73	58	-62	32		Front Mid	R	3.67	34	18	32
Temporal Inf	L	4.72	-62	-22	-24		SupraMarginal	L	3.67	-62	-22	40
Cingulum Mid	L	4.71	-6	-22	48		Front Mid	R	3.67	50	26	32
Fusiform	L	4.71	-30	-54	-16		Cingulum Mid	L	3.67	-6	-6	48
Postcentral	L	4.68	-46	-30	56		Tempr Pol Sup	L	3.66	-54	10	-16
Angular	L	4.67	-46	-62	24		Front Inf Orb	R	3.66	26	26	-16
SupraMarginal	L	4.66	-62	-54	24		Lingual	R	3.65	18	-46	0
Parietal Inf	L	4.66	-54	-46	40		Front Med Orb	R	3.65	10	26	-16
Postcentral	R	4.65	50	-22	48		Front Mid	R	3.64	50	18	40
Amygdala	L	4.65	-22	2	-16		Caudate	L	3.64	-14	18	0
Insula	R	4.64	34	18	8		Cingulum Mid	L	3.64	-6	2	32
Front Inf Ope	R	4.64	34	10	32		SupraMarginal	L	3.63	-62	-30	32
Angular	L	4.64	-46	-70	32		Precentral	L	3.63	-54	2	32
Temporal Mid	L	4.64	-54	-62	8		Cingulum Mid	R	3.62	2	2	32
Angular	L	4.63	-54	-62	24		Temporal Inf	R	3.62	66	-38	-16
SupraMarginal	R	4.62	66	-30	40		Temporal Mid	L	3.62	-62	-54	0
Cingulum Ant	R	4.62	10	26	24		Temporal Inf	L	3.61	-54	-6	-40
Temporal Mid	L	4.6	-46	-6	-16		Front Inf Tri	L	3.61	-54	18	16
Caudate	R	4.6	18	-6	24		Cingulum Mid	L	3.61	-6	2	40
Putamen	L	4.59	-14	10	-8		Temporal Mid	L	3.61	-46	-54	16
SupraMarginal	R	4.58	66	-30	32		Insula	L	3.6	-38	10	-8
Cingulum Mid	L	4.58	-6	-38	48		Tempr Pol Mid	L	3.6	-38	18	-32
Cingulum Ant	R	4.57	10	26	16		Precentral	R	3.6	50	2	48
Cingulum Ant	R	4.57	10	18	24		Front Inf Tri	R	3.59	58	34	8
Tempr Pol Mid	L	4.57	-54	10	-32		SupraMarginal	R	3.59	58	-46	24
Parietal Inf	R	4.57	42	-46	40		SupraMarginal	R	3.59	58	-22	40
Postcentral	R	4.56	58	-14	48		Front Inf Orb	R	3.59	26	18	-24
Putamen	L	4.55	-22	18	0		Caudate	R	3.59	10	18	8
SupraMarginal	L	4.54	-62	-22	40		Insula	L	3.58	-30	18	8
Temporal Mid	L	4.53	-46	-54	8		Tempr Pol Sup	R	3.58	42	18	-24
Temporal Mid	R	4.52	58	-54	0		Front Med Orb	R	3.58	18	18	-16
Precentral	R	4.51	50	2	32		Front Mid	R	3.58	42	26	32
Angular	R	4.51	42	-54	32		SupraMarginal	R	3.57	58	-38	32
Front Inf Orb	R	4.5	42	34	-8		Caudate	L	3.57	-14	18	8
Postcentral	L	4.49	-38	-38	56		Insula	L	3.57	-38	18	8
Temporal Inf	R	4.48	58	-46	-16		Postcentral	R	3.56	58	-22	48
Caudate	L	4.47	-14	18	8		Lingual	R	3.55	10	-46	0
Temporal Mid	L	4.47	-54	-70	16		Fusiform	L	3.53	-22	-30	-24
Temporal Mid	L	4.46	-54	-62	0		Caudate	L	3.53	-14	-6	16
Temporal Mid	L	4.45	-54	-62	16		Putamen	R	3.53	18	18	-8
Subgenual	L	4.45	-14	10	-16		ParaHippocamp	R	3.53	26	-6	-32
Insula	R	4.45	34	18	-16		Temporal Mid	R	3.53	66	-46	-8
Putamen	L	4.44	-14	10	0		Cingulum Ant	R	3.52	2	10	24
Paracentr Lob	L	4.44	-6	-30	56		Front Inf Tri	L	3.52	-54	18	0
Front Inf Orb	R	4.44	50	34	-8		Cingulum Mid	R	3.52	2	-6	40
Insula	L	4.44	-30	18	8		Pallidum	L	3.52	-14	2	0
Cingulum Ant	R	4.42	2	26	16		Front Inf Tri	L	3.52	-38	18	24
Front Inf Tri	R	4.42	58	26	8		Temporal Sup	L	3.51	-62	-46	16
Cingulum Mid	R	4.42	2	2	40		Temporal Mid	L	3.51	-54	-6	-16
Thalamus	L	4.42	-6	-6	8		Temporal Inf	L	3.51	-46	-46	-24
Fusiform	L	4.41	-22	-30	-24		Front Inf Tri	R	3.51	42	26	24
Cingulum Mid	R	4.41	2	10	32		Caudate	R	3.51	10	18	0
Cingulum Post	L	4.41	-6	-38	16		Front Inf Orb	R	3.51	26	34	-8
Caudate	L	4.41	-6	10	-8		Thalamus	L	3.5	-6	-14	16
Thalamus	L	4.41	-6	-14	16		Caudate	L	3.5	-6	10	8
Postcentral	R	4.41	58	-14	40		Caudate	L	3.5	-14	26	0
Temporal Mid	R	4.4	50	-62	8		Postcentral	L	3.49	-62	-6	32
Fusiform	R	4.39	34	-46	-16		Lingual	R	3.49	26	-46	-8
Cingulum Mid	R	4.39	2	2	32		SupraMarginal	R	3.49	66	-38	40
Supp Motor Ar	L	4.38	-6	-14	48		Temporal Inf	R	3.49	50	-6	-32
Parietal Inf	L	4.37	-38	-54	48		Precentral	L	3.49	-54	10	32
Cingulum Ant	R	4.36	2	18	24		Temporal Inf	L	3.49	-54	-54	-8
Cingulum Mid	R	4.36	2	-6	40		SupraMarginal	L	3.49	-62	-46	24
Postcentral	R	4.36	34	-30	56		Lingual	R	3.48	18	-46	-8
Cingulum Ant	R	4.35	2	26	24		Tempr Pol Sup	L	3.48	-46	2	-16
Front Inf Tri	R	4.35	50	18	16		Tempr Pol Mid	L	3.48	-38	18	-40
ParaHippocamp	L	4.34	-30	-22	-24		Tempr Pol Sup	L	3.48	-46	18	-16
Front Inf Tri	L	4.34	-30	34	8		Tempr Pol Sup	L	3.47	-46	10	-16
Cingulum Mid	R	4.33	2	-14	48		Temporal Inf	R	3.47	42	-6	-32
Insula	L	4.33	-46	10	-8		Precentral	R	3.47	50	-14	48
Postcentral	R	4.33	42	-22	48		Temporal Mid	L	3.47	-46	2	-32
Caudate	L	4.33	-14	-6	16		Insula	R	3.47	34	26	8
Putamen	R	4.32	18	18	-8		Fusiform	R	3.46	42	-38	-24
Precentral	R	4.32	58	-6	40		Cingulum Post	L	3.46	-6	-38	16
Caudate	L	4.31	-6	10	0		Cingulum Mid	L	3.46	-14	-30	48
Cingulum Ant	R	4.3	2	10	24		Amygdala	L	3.45	-22	2	-16
Tempr Pol Sup	L	4.3	-54	10	-16		Insula	L	3.45	-38	18	-8
Temporal Mid	R	4.3	66	-54	0		SupraMarginal	L	3.45	-46	-30	32
Postcentral	L	4.3	-30	-38	48		Temporal Mid	L	3.45	-62	-54	-8
Caudate	R	4.29	18	10	16		Front Inf Tri	L	3.45	-54	18	8
Cingulum Mid	R	4.28	10	18	32		Temporal Mid	L	3.45	-46	-14	-24
Cingulum Mid	R	4.28	2	18	32		Cingulum Mid	R	3.45	2	2	40
Postcentral	L	4.27	-38	-30	48		Cingulum Ant	R	3.45	10	26	24
Supp Motor Ar	R	4.27	2	-6	48		Caudate	R	3.44	18	2	16
SupraMarginal	L	4.26	-62	-46	32		Supp Motor Ar	L	3.44	-6	-14	56
Front Inf Tri	R	4.26	58	34	0		Front Inf Tri	R	3.44	34	18	24
Hippocampus	L	4.26	-22	-14	-24		Fusiform	R	3.43	42	-14	-40
SupraMarginal	R	4.26	58	-22	40		Caudate	L	3.43	-14	-6	24
Tempr Pol Mid	L	4.25	-54	10	-24		Cingulum Mid	L	3.43	-6	-14	32
Front Inf Ope	L	4.25	-46	10	24		Front Inf Tri	R	3.43	34	26	24
Parietal Inf	L	4.24	-30	-46	48		Caudate	L	3.42	-14	10	16
Front Inf Orb	R	4.24	42	26	-16		Front Inf Tri	R	3.42	50	34	8
SupraMarginal	L	4.24	-54	-38	32		Front Mid	R	3.42	42	18	40
Cingulum Mid	L	4.24	-6	-6	40		Temporal Inf	R	3.41	58	-6	-32
Postcentral	L	4.23	-54	-30	56		Fusiform	L	3.41	-38	-6	-40
Subgenual	R	4.23	2	10	-8		Front Inf Tri	L	3.41	-54	26	0
Insula	L	4.23	-30	26	8		SupraMarginal	R	3.4	58	-30	32
Front Inf Orb	L	4.23	-22	34	-8		Front Sup Orb	R	3.4	18	26	-24
Cingulum Mid	L	4.23	-14	-30	48		Temporal Inf	L	3.4	-62	-22	-24
Temporal Inf	R	4.22	50	-54	-8		SupraMarginal	R	3.39	66	-38	32
Front Inf Ope	L	4.22	-54	10	24		Front Med Orb	R	3.39	2	26	-24
Front Inf Ope	R	4.21	42	10	32		SupraMarginal	R	3.39	66	-46	32
Fusiform	L	4.21	-30	-54	-8		Temporal Mid	L	3.39	-54	-62	8
Lingual	L	4.21	-14	-38	-8		Temporal Inf	R	3.39	58	-46	-16
Cingulum Mid	L	4.2	-6	2	40		Front Inf Tri	L	3.39	-46	18	8
Caudate	R	4.2	10	2	16		Caudate	R	3.39	10	10	8
Postcentral	L	4.19	-46	-30	64		Precentral	L	3.39	-46	2	32
Front Inf Tri	L	4.19	-38	10	24		Fusiform	R	3.39	34	-6	-32
Temporal Mid	L	4.19	-46	-62	16		Caudate	R	3.38	18	-6	24
Cingulum Mid	R	4.18	2	10	40		Temporal Mid	L	3.38	-54	2	-16
[truncated: 996 more rows]

## Sheet: NovelPatterns_2-8Hz
Tone 1							Tone 2							Tone 3							Tone 4							Tone 5
[truncated: 1,426 more rows]

[truncated: 2 more sheets: MemorizedvsNovel_2-8Hz, MemorizedvsNovel_8-12Hz]
