# Supplementary material for: Brain recognition of previously learned versus novel temporal sequences: a differential simultaneous processing
Source: Cereb Cortex. 2022 Nov 8;33(9):5524–37. doi: 10.1093/cercor/bhac439 (PMC10152090; doi:10.1093/cercor/bhac439)
Supplement: TableS2_bhac439 [file tables2_bhac439.xlsx]

## Sheet: Baseline_100ms_Original
Tone 1							Tone 2							Tone 3							Tone 4							Tone 5
Brain region	Hemisphere	T-stat		MNI coordinates			Brain region	Hemisphere	T-stat		MNI coordinates			Brain region	Hemisphere	T-stat		MNI coordinates			Brain region	Hemisphere	T-stat		MNI coordinates			Brain region	Hemisphere	T-stat		MNI coordinates
			X	Y	Z					X	Y	Z					X	Y	Z					X	Y	Z					X	Y	Z
Rolandic Oper	R	4.44	42	-30	16		Frontal Sup	L	4	-14	34	40		Precuneus	R	3.89	2	-46	48		Temporal Mid	L	5.05	-46	-6	-16		Insula	L	5.48	-38	2	-8
Heschl	R	4.26	42	-30	8		Frontal Sup	L	3.98	-14	34	32		Cingulum Mid	R	3.8	2	-38	48		Insula	L	4.93	-38	-6	-8		Putamen	L	5.27	-30	2	-8
Temporal Sup	R	4.16	50	-30	16		Frontal Sup	L	3.92	-14	26	40		Cingulum Mid	R	3.62	2	-22	48		Temporal Mid	L	4.81	-46	-14	-16		Temporal Mid	L	5.26	-46	-6	-16
Temporal Sup	R	4.04	42	-38	16		Frontal Sup	L	3.78	-14	42	40		Cingulum Mid	R	3.6	2	-30	48		Cingulum Mid	R	4.76	2	-6	40		Tempr Pol Mid	L	5.24	-46	2	-16
Temporal Sup	R	3.62	50	-30	8		Frontal Sup	L	3.77	-14	42	32		Cingulum Mid	R	3.59	2	-14	48		Temporal Sup	L	4.73	-46	-6	-8		Putamen	L	4.96	-30	-6	-8
Rolandic Oper	R	3.55	42	-22	16		Front Mid	L	3.46	-22	34	40		Precuneus	R	3.59	2	-46	40		Cingulum Mid	R	4.73	2	-14	48		Tempr Pol Sup	L	4.93	-46	2	-8
Temporal Sup	R	3.5	50	-38	16		Cingulum Ant	L	3.38	-6	42	24		Cingulum Mid	L	3.58	-6	-6	40		Thalamus	L	4.72	-6	-22	0		Tempr Pol Mid	L	4.91	-54	2	-16
Frontal Sup	L	3.28	-14	58	24		Cingulum Ant	L	3.33	-6	34	24		Cingulum Mid	L	3.56	-6	18	32		Cingulum Mid	R	4.69	2	-14	40		Insula	L	4.91	-38	-6	-8
Frontal Sup	L	3.17	-14	58	32		Front Mid	L	3.32	-22	26	40		Cingulum Mid	R	3.52	2	-38	40		Temporal Mid	L	4.68	-54	-6	-16		Temporal Mid	L	4.86	-46	-6	-24
SupraMarginal	R	3.14	50	-30	24		Frontal Sup	L	3.32	-14	42	24		Cingulum Mid	L	3.5	-6	26	32		Cingulum Mid	R	4.62	2	2	32		Amygdala	L	4.71	-22	-6	-16
ParaHippocamp	R	3.04	26	-30	-16		Frontal Sup	L	3.32	-14	50	32		Cingulum Mid	L	3.5	-6	-14	48		Cingulum Mid	R	4.62	2	-22	48		Pallidum	L	4.63	-22	-6	0
Front Sup Med	L	2.99	-6	58	32		Cingulum Mid	L	3.32	-6	34	32		Cingulum Mid	L	3.5	-6	2	40		ParaHippocamp	L	4.59	-14	-14	-24		Insula	L	4.61	-38	10	-8
Temporal Sup	R	2.95	58	-38	16		Frontal Sup	L	3.26	-14	34	48		Cingulum Mid	L	3.49	-6	-14	40		Putamen	L	4.54	-30	-6	-8		ParaHippocamp	L	4.6	-14	-14	-24
Front Sup Med	L	2.93	-6	58	24		Front Mid	L	3.26	-22	26	32		Cingulum Mid	L	3.48	-6	18	40		Temporal Mid	L	4.54	-54	-14	-16		Insula	L	4.54	-38	2	0
Heschl	R	2.9	42	-22	8		Frontal Sup	L	3.23	-22	42	40		Precuneus	R	3.48	2	-46	56		Hippocampus	L	4.54	-30	-14	-16		Temporal Mid	L	4.54	-54	-6	-16
ParaHippocamp	R	2.88	34	-30	-16		Frontal Sup	L	3.17	-14	26	48		Cingulum Mid	R	3.47	2	-14	40		Cingulum Ant	R	4.51	2	10	24		Putamen	L	4.53	-30	2	0
Front Sup Med	L	2.87	-6	50	32		Cingulum Mid	L	3.16	-6	26	32		Cingulum Mid	L	3.39	-6	10	40		Tempr Pol Sup	L	4.5	-46	2	-8		Insula	L	4.47	-46	10	-8
Temporal Sup	R	2.83	58	-30	16		Front Mid	L	3.12	-22	34	32		Cingulum Mid	R	3.32	2	-22	40		Insula	L	4.47	-38	2	-8		Putamen	L	4.4	-30	-6	0
Front Sup Med	L	2.79	-6	50	40		Cingulum Ant	L	3.09	-6	42	16		Frontal Sup	L	3.32	-14	34	40		Thalamus	L	4.47	-6	-14	0		Hippocampus	L	4.4	-30	-6	-24
Frontal Sup	L	2.79	-14	50	32		Front Sup Med	L	3.05	-6	42	32		Frontal Sup	L	3.31	-14	42	40		Hippocampus	L	4.45	-22	-14	-16		Hippocampus	L	4.39	-22	-14	-16
Fusiform	R	2.78	34	-30	-24		Frontal Sup	L	2.97	-14	42	48		Precuneus	R	3.31	2	-38	56		Cingulum Mid	R	4.43	2	-30	48		Hippocampus	L	4.38	-30	-14	-16
SupraMarginal	R	2.73	50	-38	24		Front Sup Med	L	2.96	-6	34	40		Cingulum Mid	L	3.31	-6	26	40		Cingulum Mid	R	4.41	2	-6	32		Amygdala	L	4.38	-22	2	-16
Frontal Sup	L	2.71	-14	66	24		Cingulum Mid	L	2.96	-6	26	40		Supp Motor Ar	L	3.31	-6	-6	48		Supp Motor Ar	R	4.4	2	-6	48		Temporal Mid	L	4.37	-54	-6	-24
Frontal Sup	L	2.7	-14	58	16		Frontal Sup	L	2.92	-14	50	24		Cingulum Mid	R	3.3	2	-6	40		Cingulum Mid	R	4.33	2	2	40		Temporal Sup	L	4.36	-46	-6	-8
Front Sup Med	L	2.7	-6	58	16		Cingulum Ant	L	2.9	-6	34	16		Supp Motor Ar	L	3.28	-6	-22	48		Hippocampus	L	4.32	-14	-14	-16		ParaHippocamp	L	4.27	-22	-14	-24
Front Sup Med	L	2.66	-6	58	40		Frontal Sup	L	2.89	-14	50	40		Precuneus	R	3.27	2	-54	40		Cingulum Mid	R	4.32	2	-22	40		Amygdala	L	4.26	-30	2	-24
Rolandic Oper	R	2.65	50	-22	16		Frontal Sup	L	2.85	-22	42	48		Cingulum Mid	R	3.25	2	-30	40		Fusiform	L	4.31	-38	-14	-24		Hippocampus	L	4.26	-22	-6	-24
SupraMarginal	R	2.61	58	-38	24		Cingulum Ant	L	2.83	-6	26	24		Cingulum Mid	L	3.24	-6	-38	48		Putamen	L	4.26	-30	-14	-8		Tempr Pol Sup	L	4.24	-54	10	-8
Temporal Sup	R	2.59	50	-22	8		Frontal Sup	L	2.79	-22	34	48		Pallidum	L	3.24	-14	2	0		Supp Motor Ar	R	4.22	2	-14	56		Tempr Pol Sup	L	4.17	-46	10	-16
Thalamus	R	2.57	26	-22	0		Frontal Sup	L	2.77	-22	18	40		Cingulum Ant	L	3.21	-6	18	24		Amygdala	L	4.2	-22	-6	-16		Temporal Mid	L	4.15	-46	2	-24
Front Sup Med	L	2.56	-6	50	24		Front Sup Med	L	2.74	-6	50	32		Putamen	L	3.2	-22	-6	8		Temporal Sup	L	4.18	-54	-6	-8		Hippocampus	L	4.12	-30	-14	-24
Front Sup Med	L	2.54	-6	66	24		Front Sup Med	L	2.74	-6	50	24		Cingulum Ant	L	3.19	-6	34	24		Insula	L	4.17	-38	-14	-8		Amygdala	L	4.11	-22	2	-24
Front Sup Med	L	2.5	-6	50	48		Front Mid	L	2.71	-22	42	32		Precuneus	L	3.19	-6	-46	48		Putamen	L	4.13	-30	-6	0		Fusiform	L	4.09	-38	-14	-24
Frontal Sup	L	2.49	-14	50	24		Frontal Sup	L	2.7	-14	18	48		Cingulum Mid	L	3.18	-6	-6	32		Temporal Mid	L	4.12	-54	-14	-24		Temporal Mid	L	4.07	-62	2	-16
Temporal Sup	R	2.47	50	-38	8		Front Sup Med	L	2.64	-6	42	40		Cingulum Ant	R	3.17	2	10	24		Cingulum Mid	R	4.1	2	10	32		Tempr Pol Sup	L	4.06	-54	2	-8
Frontal Sup	L	2.46	-22	58	32		Frontal Sup	L	2.63	-22	26	48		Supp Motor Ar	R	3.16	2	-6	48		Insula	L	4.1	-38	2	0		Temporal Mid	L	4.06	-46	-14	-16
Temporal Sup	R	2.46	58	-30	8		Cingulum Ant	L	2.6	-6	42	8		Cingulum Mid	R	3.16	2	2	32		Insula	L	4.09	-38	-6	0		Temporal Mid	L	4.04	-54	2	-24
Front Sup Med	L	2.45	-6	42	40		Cingulum Mid	L	2.59	-6	18	40		Supp Motor Ar	R	3.15	2	-22	56		Hippocampus	L	4.08	-14	-6	-16		Temporal Mid	L	4.04	-62	-6	-16
Frontal Sup	L	2.44	-22	58	0		Cingulum Mid	L	2.54	-6	18	32		Frontal Sup	L	3.14	-14	26	40		Cingulum Mid	R	4.07	2	-38	48		Putamen	L	4.01	-22	10	-8
Fusiform	R	2.43	26	-30	-24		Front Sup Med	L	2.53	-6	26	48		Supp Motor Ar	L	3.14	-6	-14	56		Temporal Mid	L	4.07	-62	-6	-16		ParaHippocamp	L	3.97	-14	-6	-24
Fusiform	R	2.42	34	-38	-24		Front Sup Med	L	2.52	-6	34	48		Thalamus	L	3.14	-6	-14	0		Putamen	L	4.06	-30	2	-8		Temporal Mid	L	3.94	-62	-6	-24
Front Sup Med	L	2.39	-6	42	32		Frontal Sup	L	2.49	-14	58	32		Supp Motor Ar	R	3.13	2	-30	56		Supp Motor Ar	R	4.05	2	-22	56		Subgenual	L	3.93	-22	10	-16
Frontal Sup	L	2.37	-14	50	40		Frontal Sup	L	2.48	-14	34	56		Putamen	L	3.11	-30	-6	8		Fusiform	L	4.05	-22	-30	-24		Hippocampus	L	3.91	-14	-6	-16
Front Sup Med	L	2.35	-6	50	16		Front Sup Med	L	2.42	-6	50	16		Cingulum Mid	L	3.11	-6	-22	40		ParaHippocamp	L	4.04	-22	-22	-24		Insula	L	3.84	-38	-6	0
Frontal Sup	L	2.34	-14	50	16		Frontal Sup	L	2.39	-14	50	16		Precuneus	R	3.09	2	-62	32		Hippocampus	L	4.03	-30	-14	-24		Temporal Mid	L	3.84	-54	-14	-24
Frontal Sup	L	2.34	-14	42	32		Frontal Sup	L	2.37	-22	18	48		Cingulum Mid	L	3.08	-6	-30	48		ParaHippocamp	L	4.02	-22	-14	-24		Putamen	L	3.84	-30	-14	-8
Temporal Mid	R	2.34	50	-30	0		Cingulum Ant	L	2.34	-6	42	0		Cingulum Mid	R	3.08	10	-30	48		Cingulum Mid	R	4.01	10	-22	48		Tempr Pol Sup	L	3.83	-54	10	-16
Hippocampus	R	2.33	26	-30	-8		Frontal Sup	L	2.3	-22	50	40		Precuneus	R	3.07	2	-54	48		Temporal Mid	L	4	-46	-6	-24		Putamen	L	3.8	-22	2	0
Frontal Sup	L	2.33	-14	58	0									Cingulum Mid	L	3.07	-6	34	32		Pallidum	L	4	-22	-6	0		Thalamus	L	3.76	-14	-14	0
Frontal Sup	L	2.33	-14	58	8									Cingulum Ant	R	3.06	2	26	16		Cingulum Mid	R	3.99	2	-30	40		Amygdala	L	3.74	-14	2	-16
														Supp Motor Ar	L	3.05	-6	18	48		Temporal Mid	L	3.97	-62	-14	-16		Temporal Mid	L	3.73	-62	-14	-16
														Supp Motor Ar	R	3.05	2	-14	56		Temporal Sup	L	3.95	-46	-14	-8		Temporal Mid	L	3.73	-54	-14	-16
														Caudate	L	3.04	-6	2	8		Caudate	L	3.92	-6	10	-8		Insula	L	3.71	-46	2	0
														Cingulum Ant	R	3.04	2	18	24		Subgenual	R	3.91	2	10	-8		Caudate	L	3.69	-6	10	-8
														Precuneus	R	3.04	2	-62	40		Cingulum Mid	R	3.91	10	-14	40		Thalamus	L	3.65	-14	-14	8
														Cingulum Mid	R	3.04	2	10	32		Supp Motor Ar	R	3.88	10	-14	48		ParaHippocamp	L	3.64	-22	-22	-24
														Frontal Sup	L	3.03	-14	34	32		Supp Motor Ar	R	3.86	2	-30	56		Hippocampus	L	3.63	-14	-14	-16
														Cingulum Ant	L	3.03	-6	26	24		Cingulum Mid	L	3.84	-6	-6	40		Insula	L	3.63	-38	10	0
														Cingulum Mid	R	3.02	2	-6	32		Tempr Pol Mid	L	3.82	-46	2	-16		Temporal Mid	L	3.62	-62	-14	-24
														Supp Motor Ar	L	3.01	-6	-22	56		Putamen	L	3.82	-30	2	0		Thalamus	R	3.62	10	-22	0
														Insula	L	3	-30	-14	16		Paracentr Lob	R	3.81	10	-22	56		ParaHippocamp	L	3.61	-22	-14	-32
														Cingulum Mid	R	3	10	-22	48		Supp Motor Ar	R	3.8	2	-6	56		Putamen	L	3.57	-22	-6	8
														Caudate	L	3	-6	10	8		Tempr Pol Sup	L	3.79	-54	2	-8		Thalamus	L	3.53	-6	-6	0
														Cingulum Mid	R	2.99	2	-54	32		Thalamus	L	3.78	-14	-14	0		Precentral	L	3.52	-38	-14	40
														Cingulum Ant	R	2.99	2	26	24		Supp Motor Ar	R	3.78	2	2	48		Putamen	L	3.45	-30	-6	8
														Cingulum Mid	R	2.98	2	18	32		Insula	L	3.76	-46	2	0		Putamen	L	3.43	-14	10	-8
														Supp Motor Ar	R	2.97	10	-14	48		Putamen	L	3.72	-30	-14	0		Insula	L	3.41	-38	18	-8
														Supp Motor Ar	L	2.97	-6	2	48		Cingulum Mid	R	3.71	10	-22	40		Temporal Sup	L	3.41	-54	-6	-8
														Cingulum Mid	R	2.97	10	-38	48		Cingulum Mid	R	3.71	2	-14	32		Temporal Mid	L	3.39	-62	2	-24
														Cingulum Mid	R	2.95	2	2	40		Supp Motor Ar	R	3.71	10	-14	56		ParaHippocamp	L	3.38	-14	2	-24
														Putamen	L	2.95	-22	2	0		Temporal Sup	L	3.68	-46	-6	0		Front Inf Ope	L	3.37	-46	10	0
														Precuneus	R	2.94	2	-46	64		Cingulum Mid	R	3.67	10	-30	48		Rolandic Oper	L	3.34	-54	10	0
														Putamen	L	2.91	-30	2	0		Cingulum Mid	R	3.67	10	-6	40		Thalamus	L	3.33	-6	-14	0
														Paracentr Lob	L	2.9	-6	-30	56		ParaHippocamp	L	3.67	-14	-30	-16		ParaHippocamp	L	3.33	-22	-6	-32
														Frontal Sup	L	2.89	-14	34	48		Cingulum Ant	R	3.66	2	18	24		Pallidum	L	3.32	-14	2	0
														Cingulum Mid	L	2.89	-6	-38	40		Cingulum Mid	L	3.66	-6	-14	48		ParaHippocamp	L	3.3	-22	10	-24
														Subgenual	L	2.89	-6	10	-16		Precuneus	R	3.65	2	-38	56		Insula	L	3.29	-38	-14	-8
														Cingulum Mid	R	2.87	10	-14	40		Pallidum	L	3.62	-14	2	0		Temporal Inf	L	3.28	-46	-6	-32
														Frontal Sup	L	2.87	-14	42	32		Cingulum Mid	L	3.6	-6	-14	40		Subgenual	L	3.26	-14	10	-16
														Supp Motor Ar	L	2.87	-6	10	48		Paracentr Lob	R	3.59	10	-30	56		Fusiform	L	3.25	-30	-14	-32
														Cingulum Ant	L	2.86	-6	42	24		Fusiform	L	3.57	-30	-22	-32		Postcentral	L	3.25	-38	-22	48
														Paracentr Lob	L	2.86	-6	-38	56		Thalamus	L	3.57	-6	-6	0		Fusiform	L	3.24	-30	-6	-32
														Cingulum Mid	L	2.85	-6	-14	32		Cingulum Mid	R	3.56	10	-6	48		Front Inf Orb	L	3.22	-46	18	-8
														Precuneus	L	2.85	-6	-46	40		Caudate	L	3.56	-6	10	0		Putamen	L	3.22	-22	2	8
														Frontal Sup	L	2.85	-14	26	48		Temporal Mid	L	3.56	-54	-6	-24		Temporal Inf	L	3.2	-38	-6	-32
														Putamen	L	2.83	-22	2	8		Paracentr Lob	R	3.56	10	-22	64		Temporal Sup	L	3.19	-46	-6	0
														Supp Motor Ar	L	2.83	-6	-6	56		Putamen	L	3.55	-30	-6	8		Putamen	L	3.16	-30	-14	0
														Cingulum Mid	R	2.81	2	-14	32		Supp Motor Ar	L	3.54	-6	-6	48		Tempr Pol Sup	L	3.15	-30	10	-24
														Frontal Sup	L	2.8	-14	42	48		Cingulum Mid	L	3.53	-6	2	40		Tempr Pol Sup	L	3.12	-62	2	-8
														Thalamus	L	2.79	-14	-14	16		Putamen	L	3.53	-22	-6	8		Putamen	L	3.07	-22	10	0
														Cingulum Mid	R	2.79	10	-22	40		ParaHippocamp	L	3.53	-22	-14	-32		Temporal Inf	L	3.06	-54	-6	-32
														Pallidum	L	2.76	-22	-6	0		Tempr Pol Mid	L	3.53	-54	2	-16		Tempr Pol Sup	L	3.06	-38	10	-24
														Cingulum Mid	R	2.74	2	10	40		Putamen	L	3.52	-22	2	0		Fusiform	L	3.04	-38	-14	-32
														Insula	L	2.73	-30	-6	16		Hippocampus	L	3.51	-30	-6	-24		ParaHippocamp	L	3.02	-22	2	-32
														Putamen	L	2.72	-22	10	0		Insula	L	3.51	-30	-14	16		Precentral	L	3.02	-38	-6	40
														Cingulum Mid	R	2.72	2	18	40		Supp Motor Ar	R	3.49	10	-14	64		Insula	L	3	-22	18	-16
														Thalamus	L	2.72	-6	-22	0		Temporal Mid	L	3.49	-62	-14	-24		Precentral	L	2.99	-38	-14	48
														Precuneus	L	2.71	-6	-46	56		ParaHippocamp	L	3.48	-14	-6	-24		Temporal Inf	L	2.96	-46	-14	-32
														Front Sup Med	L	2.69	-6	26	48		Cingulum Mid	L	3.47	-6	-6	32		Subgenual	L	2.95	-6	10	-16
														Front Mid	L	2.69	-22	34	40		Supp Motor Ar	R	3.46	10	-6	56		ParaHippocamp	L	2.93	-30	-22	-24
														Cingulum Ant	L	2.69	-6	34	16		Cingulum Mid	R	3.46	2	-38	40		Caudate	L	2.93	-6	10	0
														Cingulum Mid	R	2.69	2	26	32		Temporal Sup	L	3.45	-54	-14	-8		Subgenual	R	2.91	2	10	-8
														Cingulum Mid	L	2.69	-6	-30	40		ParaHippocamp	L	3.44	-30	-22	-24		Insula	L	2.87	-38	-6	8
														Frontal Sup	L	2.68	-14	18	48		Cingulum Mid	R	3.43	2	10	40		Postcentral	L	2.86	-30	-22	48
														Front Sup Med	L	2.68	-6	42	32		Hippocampus	L	3.43	-22	-6	-24		Insula	L	2.82	-38	2	8
														Cingulum Mid	R	2.67	10	-30	40		Fusiform	L	3.42	-38	-30	-24		Thalamus	L	2.81	-14	-22	0
														Thalamus	L	2.66	-6	-6	8		Supp Motor Ar	R	3.42	2	-14	64		Insula	L	2.8	-30	18	-16
														Caudate	L	2.66	-6	10	0		Subgenual	L	3.42	-6	10	-16		Insula	L	2.8	-30	18	-8
														Supp Motor Ar	R	2.65	2	2	48		Supp Motor Ar	R	3.41	10	-6	64		Front Inf Orb	L	2.8	-38	18	-16
														Insula	L	2.65	-38	-6	8		Fusiform	L	3.39	-38	-22	-24		Hippocampus	L	2.79	-22	-22	-16
														Cingulum Mid	R	2.65	2	-46	32		Fusiform	L	3.39	-30	-14	-32		Putamen	L	2.79	-22	18	-8
														Paracentr Lob	R	2.65	10	-30	56		Caudate	L	3.37	-6	10	8		Postcentral	L	2.79	-30	-30	48
														Putamen	L	2.64	-30	-6	0		Thalamus	R	3.35	2	-14	8		Thalamus	R	2.78	10	-14	0
														Precuneus	R	2.63	2	-62	24		Hippocampus	L	3.32	-22	-22	-16		Fusiform	L	2.77	-22	-30	-24
														Paracentr Lob	R	2.61	2	-38	64		Amygdala	L	3.3	-22	2	-16		Tempr Pol Sup	L	2.77	-54	2	0
														Supp Motor Ar	R	2.61	2	-6	56		Precuneus	R	3.25	10	-38	56		Temporal Inf	L	2.77	-54	-14	-32
														Precuneus	R	2.61	10	-46	48		Cingulum Mid	R	3.25	10	2	32		Insula	L	2.76	-30	-14	16
														Thalamus	L	2.59	-6	-6	0		Insula	L	3.23	-38	-14	0		Postcentral	L	2.75	-30	-30	40
														Paracentr Lob	R	2.59	10	-22	56		Insula	L	3.23	-38	-6	8		Thalamus	R	2.75	2	-14	8
														Supp Motor Ar	L	2.58	-6	-14	64		Supp Motor Ar	R	3.23	10	-6	72		Temporal Sup	L	2.74	-46	-14	-8
														Cingulum Mid	R	2.58	10	-6	40		Paracentr Lob	R	3.2	10	-14	72		Tempr Pol Mid	L	2.72	-46	10	-24
														Precuneus	R	2.57	2	-70	32		Cingulum Mid	R	3.2	10	2	40		Thalamus	L	2.69	-14	-22	8
														Precuneus	R	2.57	2	-54	56		Supp Motor Ar	R	3.17	2	-22	64		Temporal Inf	L	2.69	-62	-14	-32
														Precuneus	R	2.57	10	-38	56		Temporal Sup	L	3.17	-62	-6	-8		ParaHippocamp	L	2.69	-14	-30	-16
														Caudate	L	2.55	-14	2	16		Thalamus	R	3.16	10	-22	0		Postcentral	L	2.67	-38	-30	48
														Supp Motor Ar	L	2.55	-6	-22	64		Insula	L	3.15	-46	10	-8		Fusiform	L	2.65	-38	-22	-24
														Precuneus	R	2.54	2	-70	40		Thalamus	L	3.15	-14	-14	8		Front Inf Ope	L	2.64	-46	18	0
														Caudate	L	2.53	-14	2	24		Temporal Inf	L	3.14	-62	-22	-24		Precentral	L	2.64	-38	-6	48
														Caudate	L	2.53	-14	-14	24		Supp Motor Ar	L	3.13	-6	-22	48		Temporal Inf	L	2.63	-62	-22	-24
														Front Mid	L	2.52	-22	26	40		Amygdala	L	3.13	-14	2	-16		Insula	L	2.61	-30	-14	8
														Frontal Sup	L	2.52	-22	34	48		Putamen	L	3.12	-22	10	0		Thalamus	R	2.61	18	-22	0
														Insula	L	2.51	-38	2	0		Supp Motor Ar	R	3.12	10	2	56		Caudate	R	2.59	10	10	8
														Precuneus	R	2.51	2	-62	48		Temporal Inf	L	3.11	-54	-22	-24		Temporal Mid	L	2.58	-46	2	-32
														Caudate	L	2.5	-14	10	16		Cingulum Mid	R	3.11	10	-6	32		Insula	L	2.57	-30	10	8
														Insula	L	2.49	-38	2	8		Front Inf Ope	L	3.1	-46	10	0		Putamen	L	2.57	-22	10	8
														Front Sup Med	L	2.48	-6	34	40		Supp Motor Ar	R	3.1	2	2	56		SupraMarginal	L	2.56	-30	-38	40
														Supp Motor Ar	R	2.48	10	-14	56		Supp Motor Ar	R	3.1	10	2	48		Thalamus	L	2.56	-6	-22	0
														Precuneus	R	2.46	10	-46	40		Insula	L	3.09	-38	10	0		Insula	L	2.55	-30	-6	16
														Cingulum Ant	L	2.46	-6	42	16		Fusiform	L	3.09	-30	-30	-24		Fusiform	L	2.55	-30	-22	-32
														Caudate	L	2.45	-14	-6	24		Temporal Inf	L	3.08	-46	-22	-24		Postcentral	L	2.55	-38	-22	40
														Supp Motor Ar	R	2.44	2	10	48		Paracentr Lob	R	3.08	10	-30	64		Thalamus	R	2.54	18	-14	0
														Cingulum Mid	L	2.44	-6	-22	32		Fusiform	L	3.08	-38	-14	-32		Thalamus	L	2.53	-6	-14	8
														Cingulum Mid	R	2.43	10	-38	40		Supp Motor Ar	L	3.08	-6	-14	56		Thalamus	R	2.52	10	-6	0
														Cingulum Ant	L	2.43	-6	26	16		Tempr Pol Sup	L	3.08	-62	2	-8		Rolandic Oper	L	2.5	-46	2	8
														Precentral	L	2.43	-14	-22	64		Precuneus	R	3.07	2	-46	48		Tempr Pol Mid	L	2.5	-38	2	-32
														Cingulum Mid	R	2.43	10	-6	48		Temporal Inf	L	3.06	-46	-14	-32		Temporal Sup	L	2.5	-62	-6	-8
														Cingulum Ant	R	2.42	2	34	16		Insula	L	3.05	-38	10	-8		Front Inf Orb	L	2.5	-22	18	-24
														Cingulum Mid	R	2.42	2	-22	32		Caudate	L	3.05	-6	18	-8		Front Med Orb	L	2.49	-14	18	-16
														Paracentr Lob	R	2.42	2	-30	64		Temporal Mid	L	3.03	-62	-6	-24		Front Inf Orb	L	2.48	-30	18	-24
														Precuneus	L	2.42	-6	-54	48		Paracentr Lob	R	3.02	10	-22	72		ParaHippocamp	L	2.48	-22	10	-32
														Caudate	L	2.41	-14	10	24		Hippocampus	L	3.02	-30	-22	-16		Front Inf Ope	L	2.47	-54	18	0
														Cingulum Post	R	2.4	10	-54	32		Temporal Inf	L	3.01	-54	-14	-32		Temporal Mid	L	2.43	-54	2	-32
														Paracentr Lob	L	2.39	-6	-30	64		Cingulum Mid	R	3	10	-38	48		Insula	L	2.43	-38	18	0
														Caudate	L	2.39	-6	18	0		Cingulum Ant	R	3	10	18	24		Precentral	L	2.43	-30	-14	48
														Frontal Sup	L	2.39	-14	10	48		Subgenual	R	2.98	2	18	-8		Caudate	L	2.42	-6	18	-8
														Precentral	L	2.38	-22	-22	56		Temporal Mid	L	2.98	-62	2	-16		Insula	L	2.41	-30	18	0
														Supp Motor Ar	L	2.38	-6	18	56		Cingulum Mid	L	2.98	-6	-22	40		Precentral	L	2.4	-46	-6	40
														Supp Motor Ar	L	2.38	-6	2	56		Cingulum Ant	L	2.98	-6	18	24		Tempr Pol Sup	L	2.38	-30	10	-32
														Front Inf Ope	L	2.38	-38	10	8		Cingulum Mid	R	2.96	10	10	32		Tempr Pol Sup	L	2.38	-46	18	-16
														Supp Motor Ar	L	2.38	-6	-6	64		Supp Motor Ar	R	2.95	10	2	64		Postcentral	L	2.37	-38	-14	32
														Supp Motor Ar	R	2.37	2	-22	64		Insula	L	2.95	-38	2	8		Tempr Pol Mid	L	2.35	-54	10	-24
														Caudate	L	2.36	-6	10	-8		Paracentr Lob	R	2.93	2	-30	64		Insula	L	2.34	-38	-14	0
														Cingulum Mid	L	2.35	-14	-30	48		Tempr Pol Sup	L	2.91	-54	10	-8		Thalamus	L	2.34	-6	-22	8
														Thalamus	L	2.35	-6	-14	8		Supp Motor Ar	L	2.9	-6	-6	56		Temporal Inf	L	2.33	-46	-22	-24
														Thalamus	L	2.35	-14	-14	8		Cingulum Mid	R	2.89	2	-22	32
														Supp Motor Ar	R	2.33	2	-14	64		Fusiform	L	2.89	-38	-22	-32
														Precuneus	R	2.33	2	-54	24		Thalamus	R	2.89	18	-22	0
														Frontal Sup	L	2.32	-14	26	56		Thalamus	R	2.88	26	-22	0
														Precuneus	L	2.32	-6	-54	56		Caudate	L	2.88	-6	18	0
														Precuneus	R	2.31	10	-62	32		Supp Motor Ar	L	2.88	-6	2	48
														Frontal Sup	L	2.31	-22	42	48		Fusiform	L	2.88	-30	-38	-24
														Precuneus	R	2.3	10	-62	24		Thalamus	L	2.87	-14	-22	0
																					Putamen	L	2.87	-14	10	-8
																					Rolandic Oper	L	2.87	-46	2	8
																					Paracentr Lob	R	2.87	2	-38	64
																					Cingulum Mid	R	2.87	10	-30	40
																					Insula	L	2.86	-30	-14	8
																					Putamen	L	2.84	-22	2	8
																					Cingulum Mid	R	2.83	2	18	32
																					Thalamus	R	2.83	10	-14	0
																					Thalamus	L	2.82	-6	-14	8
																					Insula	L	2.82	-30	-6	16
																					Caudate	R	2.82	10	18	8
																					Tempr Pol Sup	L	2.81	-54	2	0
																					Paracentr Lob	R	2.81	10	-38	64
																					Temporal Inf	L	2.81	-46	-30	-24
																					Supp Motor Ar	R	2.79	2	10	48
																					Temporal Sup	L	2.78	-54	-6	0
																					Supp Motor Ar	R	2.77	10	2	72
																					Cingulum Mid	L	2.76	-6	-14	32
																					Putamen	L	2.74	-22	10	-8
																					Cingulum Mid	L	2.73	-6	10	40
																					Precuneus	R	2.73	2	-46	56
																					Temporal Inf	L	2.7	-62	-14	-32
																					Amygdala	L	2.68	-22	2	-24
																					Cingulum Ant	R	2.68	2	26	16
																					Precuneus	R	2.68	2	-46	40
																					Front Med Orb	L	2.68	-6	18	-16
																					Temporal Inf	L	2.68	-46	-6	-32
																					Caudate	R	2.67	10	10	-8
																					Cingulum Mid	R	2.67	10	-14	32
																					Caudate	L	2.66	-6	2	8
																					Cingulum Ant	R	2.65	2	26	-8
																					Temporal Sup	L	2.64	-62	-14	-8
																					Temporal Sup	L	2.63	-46	-14	0
																					Temporal Mid	L	2.62	-54	-22	-16
																					Fusiform	L	2.62	-38	-38	-24
																					Supp Motor Ar	R	2.6	2	-14	72
																					Thalamus	L	2.59	-6	-22	8
																					Supp Motor Ar	R	2.58	10	10	64
																					Thalamus	R	2.57	10	-22	8
																					ParaHippocamp	L	2.57	-14	2	-24
																					Supp Motor Ar	R	2.57	10	10	56
																					Cingulum Mid	L	2.57	-6	-30	48
																					Rolandic Oper	L	2.56	-54	10	0
																					Cingulum Mid	R	2.56	10	10	40
																					Supp Motor Ar	L	2.56	-6	-22	56
																					Supp Motor Ar	R	2.54	2	-6	72
																					Thalamus	R	2.53	10	-6	0
																					Amygdala	L	2.52	-30	2	-24
																					Paracentr Lob	R	2.51	10	-30	72
																					Insula	L	2.51	-38	18	-8
																					Cingulum Ant	R	2.49	10	26	16
																					Insula	L	2.49	-30	18	0
																					Rolandic Oper	L	2.48	-46	-6	8
																					Temporal Inf	L	2.47	-54	-30	-24
																					Cingulum Mid	R	2.46	10	18	32
																					Supp Motor Ar	R	2.46	10	10	48
																					Temporal Inf	L	2.46	-54	-6	-32
																					Temporal Inf	L	2.44	-38	-6	-32
																					Hippocampus	L	2.44	-30	-22	-8
																					Thalamus	R	2.43	18	-14	0
																					Front Inf Ope	L	2.41	-38	10	8
																					Postcentral	L	2.4	-30	-22	48
																					Cingulum Mid	R	2.4	10	-38	40
																					ParaHippocamp	L	2.4	-22	-6	-32
																					Insula	L	2.39	-30	18	-8
																					Supp Motor Ar	R	2.39	2	2	64
																					Rolandic Oper	L	2.39	-38	-6	16
																					Tempr Pol Sup	L	2.37	-62	2	0
																					Cingulum Mid	L	2.37	-6	18	32
																					Paracentr Lob	R	2.37	18	-22	64
																					Supp Motor Ar	L	2.36	-6	-14	64
																					Temporal Mid	L	2.36	-54	2	-24
																					Caudate	R	2.36	10	18	0
																					Subgenual	R	2.35	10	10	-16
																					Temporal Inf	L	2.35	-62	-30	-24
																					Cingulum Mid	L	2.34	-6	-30	40
																					Supp Motor Ar	R	2.33	10	10	72
																					Postcentral	L	2.33	-38	-22	48
																					Precuneus	R	2.32	2	-46	64
																					Subgenual	L	2.3	-22	10	-16
																					Frontal Sup	R	2.3	18	2	72

## Sheet: Baseline_500ms
Tone 1							Tone 2							Tone 3							Tone 4							Tone 5
Brain region	Hemisphere	T-val		MNI Coordinates			Brain region	Hemisphere	T-val		MNI Coordinates			Brain region	Hemisphere	T-val		MNI Coordinates			Brain region	Hemisphere	T-val		MNI Coordinates			Brain region	Hemisphere	T-val		MNI Coordinates
			x	y	z					x	y	z					x	y	z					x	y	z					x	y	z
Front Mid Orb	L	2.59	-22	42	-16		Front Mid Orb	L	3.13	-22	42	-16		Cingulum Mid	L	4.95	-6	-38	48		Cingulum Mid	R	6.04	2	-38	32		SupraMarginal	R	4.03	58	-30	32
Front Mid Orb	L	2.46	-22	58	-16		Front Sup Orb	L	2.46	-14	42	-24		Cingulum Mid	R	4.54	2	-38	32		Cingulum Mid	L	5.88	-6	-14	48		Precuneus	R	3.99	2	-46	64
Front Mid Orb	L	2.33	-22	50	-16		Front Mid Orb	L	2.4	-22	50	-16		Cingulum Mid	L	4.52	-6	-38	40		Cingulum Mid	R	5.87	2	-38	48		Paracentr Lob	R	3.98	2	-38	64
							Front Sup Orb	L	2.36	-14	50	-16		Cingulum Mid	R	4.5	2	-38	40		Cingulum Mid	R	5.81	2	-38	40		Paracentr Lob	R	3.93	10	-38	72
							Front Mid Orb	L	2.3	-30	50	-16		Cingulum Mid	L	4.44	-6	-14	48		Cingulum Post	R	5.79	2	-46	24		Paracentr Lob	R	3.91	10	-38	64
														Paracentr Lob	L	4.42	-6	-38	56		Cingulum Mid	R	5.74	2	-14	32		Paracentr Lob	R	3.89	2	-38	72
														Cingulum Mid	R	4.39	2	-30	32		Cingulum Mid	R	5.67	2	-46	32		Temporal Mid	L	3.8	-54	-6	-16
														Cingulum Mid	R	4.34	2	-14	40		Supp Motor Ar	L	5.64	-6	-6	56		Tempr Pol Mid	L	3.74	-54	2	-16
														Cingulum Mid	R	4.34	2	-38	48		Cingulum Mid	L	5.64	-6	-14	40		Insula	L	3.68	-46	10	-8
														Cingulum Mid	R	4.31	2	-22	40		Precuneus	R	5.58	2	-38	56		Caudate	L	3.67	-14	18	8
														Cingulum Mid	R	4.3	2	-30	40		Supp Motor Ar	L	5.57	-6	-6	48		Precuneus	R	3.66	10	-46	64
														Cingulum Mid	R	4.27	2	-22	32		Cingulum Mid	L	5.57	-6	-6	40		Tempr Pol Sup	L	3.64	-54	2	-8
														Precuneus	L	4.2	-6	-46	48		Cingulum Mid	R	5.57	2	-22	32		Tempr Pol Sup	L	3.64	-46	2	-8
														Supp Motor Ar	L	4.19	-6	-22	48		Cingulum Post	R	5.56	10	-38	32		Tempr Pol Sup	L	3.61	-54	10	-8
														Cingulum Mid	R	4.18	2	-14	48		Cingulum Mid	L	5.53	-6	-6	32		Tempr Pol Sup	L	3.61	-54	2	0
														Cingulum Mid	L	4.17	-6	-30	48		Supp Motor Ar	L	5.5	-6	-14	56		Front Inf Ope	L	3.6	-46	10	0
														Supp Motor Ar	L	4.1	-6	-14	56		Supp Motor Ar	L	5.45	-6	-22	56		Frontal Sup	L	3.56	-14	-6	56
														Cingulum Mid	L	4.09	-6	-14	40		Cingulum Mid	R	5.44	2	-30	32		Insula	L	3.52	-46	2	0
														Cingulum Mid	R	4.08	2	-46	32		Cingulum Mid	R	5.42	2	-14	40		Front Inf Ope	L	3.49	-38	10	8
														Cingulum Mid	R	4.06	2	-14	32		Frontal Sup	L	5.4	-14	-6	56		Caudate	L	3.49	-14	18	16
														Supp Motor Ar	L	4.04	-6	-22	56		Paracentr Lob	L	5.37	-6	-38	56		Temporal Mid	L	3.48	-62	-6	-16
														Precuneus	L	4.02	-6	-46	40		Cingulum Mid	L	5.37	-6	-30	48		Precuneus	R	3.48	2	-38	56
														Cingulum Post	R	4.01	2	-46	24		Cingulum Post	R	5.35	10	-46	32		Rolandic Oper	L	3.47	-54	10	0
														Cingulum Post	R	3.98	10	-38	32		Cingulum Mid	L	5.33	-6	-38	48		Cingulum Post	R	3.47	10	-46	24
														Cingulum Mid	L	3.93	-6	-30	40		Cingulum Mid	R	5.33	2	-22	40		Caudate	L	3.46	-14	10	16
														Cingulum Mid	R	3.92	2	-22	48		Supp Motor Ar	L	5.32	-6	-22	48		Front Inf Ope	L	3.45	-38	18	8
														Rolandic Oper	L	3.9	-38	2	16		Precuneus	R	5.32	2	-46	40		Temporal Inf	L	3.41	-54	-6	-32
														Cingulum Mid	R	3.88	2	-30	48		Cingulum Post	R	5.31	10	-46	24		Tempr Pol Sup	L	3.41	-62	2	0
														Precuneus	R	3.87	2	-46	40		Cingulum Mid	L	5.22	-6	-30	40		Tempr Pol Mid	L	3.4	-46	2	-16
														Precuneus	R	3.84	2	-54	24		Precuneus	R	5.21	2	-46	48		Precuneus	R	3.38	10	-46	56
														Insula	L	3.83	-38	2	8		Cingulum Mid	R	5.21	2	-30	40		Temporal Mid	L	3.38	-46	-6	-16
														Supp Motor Ar	L	3.82	-6	-6	48		Cingulum Mid	R	5.2	2	-14	48		Temporal Inf	L	3.36	-46	-14	-32
														Paracentr Lob	L	3.81	-6	-30	56		Paracentr Lob	L	5.17	-6	-30	56		Precuneus	R	3.36	2	-46	56
														Precuneus	R	3.8	2	-38	56		Cingulum Mid	L	5.14	-6	-14	32		Precuneus	L	3.35	-6	-46	8
														Cingulum Mid	L	3.8	-6	-6	40		Precuneus	R	5.11	2	-54	24		Caudate	L	3.35	-6	18	0
														Precentral	L	3.79	-14	-22	72		Cingulum Mid	L	5.09	-6	-22	40		Supp Motor Ar	L	3.34	-6	-22	56
														Cingulum Mid	R	3.77	10	-30	40		Cingulum Mid	L	5.06	-6	-38	40		Cingulum Post	R	3.34	2	-46	24
														Precuneus	L	3.77	-6	-46	56		Cingulum Mid	R	5.04	2	-54	32		SupraMarginal	R	3.33	50	-30	24
														Paracentr Lob	L	3.76	-6	-38	64		Cingulum Mid	R	5.03	10	-38	40		Precentral	L	3.32	-54	10	40
														Cingulum Mid	L	3.76	-6	-22	40		Cingulum Mid	R	5.02	2	-22	48		Cingulum Post	R	3.31	10	-46	32
														Cingulum Mid	R	3.75	2	-54	32		Cingulum Mid	R	4.94	10	-30	32		Temporal Mid	L	3.31	-62	2	-16
														Cingulum Mid	R	3.74	10	-38	40		Cingulum Mid	R	4.93	2	-30	48		Temporal Inf	L	3.3	-46	-6	-32
														Cingulum Mid	R	3.74	10	-30	32		Cingulum Mid	R	4.93	2	-6	32		Frontal Sup	L	3.29	-22	-6	56
														Front Inf Ope	L	3.72	-38	10	24		Caudate	L	4.91	-6	10	8		Cingulum Mid	L	3.29	-6	-30	48
														Cingulum Mid	L	3.71	-6	-46	32		Caudate	L	4.89	-6	2	8		Cingulum Post	R	3.27	10	-38	32
														Front Inf Tri	L	3.7	-38	26	16		Paracentr Lob	L	4.87	-6	-38	64		Cingulum Mid	L	3.27	-6	-14	48
														Precuneus	L	3.68	-6	-54	40		Cingulum Mid	L	4.81	-14	-30	48		Tempr Pol Sup	L	3.26	-62	2	-8
														Front Inf Tri	L	3.63	-38	18	24		Paracentr Lob	R	4.8	2	-38	64		Paracentr Lob	L	3.26	-6	-30	56
														Precuneus	R	3.61	2	-46	48		Cingulum Mid	L	4.79	-6	2	40		SupraMarginal	R	3.25	66	-30	32
														Supp Motor Ar	L	3.58	-6	-22	64		Precuneus	R	4.77	10	-46	40		Cingulum Mid	R	3.24	2	-38	48
														Putamen	L	3.57	-30	-6	8		Cingulum Mid	R	4.76	2	-6	40		Precuneus	R	3.24	2	-46	48
														Precuneus	R	3.52	2	-54	40		Supp Motor Ar	R	4.74	2	-30	56		Caudate	L	3.23	-6	10	8
														Cingulum Mid	L	3.52	-6	-6	32		Cingulum Post	R	4.72	10	-54	32		Precentral	L	3.23	-22	-14	56
														Precuneus	L	3.5	-6	-54	32		Tempr Pol Sup	L	4.67	-46	2	-8		Temporal Mid	L	3.23	-62	-6	-24
														Cingulum Mid	L	3.49	-6	-14	32		Supp Motor Ar	R	4.67	2	-6	48		Precuneus	R	3.22	10	-54	24
														Cingulum Mid	L	3.49	-6	-38	32		Cingulum Mid	R	4.66	10	-22	32		Precentral	L	3.21	-54	10	32
														Insula	L	3.48	-38	-6	8		Supp Motor Ar	L	4.65	-6	-22	64		Front Inf Ope	L	3.2	-46	18	0
														Cingulum Mid	R	3.46	10	-14	32		Precuneus	R	4.64	2	-46	56		Caudate	L	3.2	-6	2	8
														Cingulum Post	R	3.45	10	-46	32		Insula	L	4.6	-38	2	8		Caudate	L	3.19	-6	10	0
														Cingulum Mid	R	3.37	10	-22	32		Precuneus	R	4.59	10	-54	24		Rolandic Oper	L	3.19	-62	10	8
														Supp Motor Ar	R	3.36	2	-30	56		Cingulum Mid	R	4.58	10	-14	32		Paracentr Lob	R	3.18	2	-30	64
														Precuneus	L	3.36	-6	-54	24		Precentral	L	4.57	-54	10	40		Cingulum Mid	R	3.18	2	-38	32
														Paracentr Lob	L	3.35	-6	-30	64		Precuneus	R	4.55	2	-54	40		Cingulum Mid	R	3.18	2	-14	32
														Precentral	L	3.35	-14	-30	72		Supp Motor Ar	R	4.55	2	-14	56		Cingulum Post	R	3.17	10	-54	32
														Cingulum Mid	R	3.34	2	-6	40		Cingulum Mid	R	4.54	10	-30	40		Caudate	L	3.17	-14	26	0
														Cingulum Post	R	3.33	10	-46	24		Supp Motor Ar	R	4.54	2	-6	56		Temporal Sup	L	3.16	-54	-6	-8
														Precuneus	R	3.33	2	-62	24		Cingulum Mid	L	4.51	-6	-30	32		Temporal Inf	L	3.15	-54	-14	-32
														Supp Motor Ar	L	3.3	-6	-6	56		Cingulum Mid	L	4.47	-6	-22	32		Paracentr Lob	L	3.14	-6	-38	64
														Postcentral	L	3.29	-6	-38	72		Caudate	L	4.45	-14	10	16		Supp Motor Ar	L	3.14	-6	-14	56
														Precuneus	L	3.27	-6	-54	48		Cingulum Post	R	4.45	10	-46	16		Front Inf Ope	L	3.14	-54	18	8
														Supp Motor Ar	R	3.26	2	-6	48		Frontal Sup	L	4.44	-14	-14	64		SupraMarginal	R	3.13	58	-38	32
														Supp Motor Ar	L	3.26	-6	-14	64		Precuneus	R	4.43	2	-62	32		Temporal Sup	R	3.11	66	-46	16
														Frontal Sup	L	3.25	-14	-14	64		Cingulum Mid	L	4.42	-6	-38	32		Front Inf Ope	L	3.11	-46	18	8
														Front Inf Ope	L	3.25	-38	10	8		Supp Motor Ar	L	4.42	-6	-14	64		Front Inf Ope	L	3.11	-54	10	8
														Front Inf Ope	L	3.24	-38	2	24		Caudate	L	4.41	-14	2	16		Precuneus	R	3.1	2	-54	56
														Paracentr Lob	L	3.24	-6	-22	72		Front Inf Ope	L	4.39	-38	10	8		Precuneus	L	3.1	-6	-46	16
														Precuneus	L	3.24	-6	-62	40		Insula	L	4.38	-46	2	0		Cingulum Mid	L	3.1	-14	-30	48
														Precuneus	R	3.23	2	-62	32		Cingulum Mid	R	4.38	18	-46	32		Supp Motor Ar	L	3.1	-6	-22	48
														Cingulum Post	L	3.23	-6	-46	24		Paracentr Lob	L	4.37	-6	-30	64		Precentral	R	3.09	50	10	48
														Paracentr Lob	L	3.21	-6	-30	72		Caudate	L	4.36	-6	10	0		Supp Motor Ar	L	3.08	-6	-6	56
														Caudate	L	3.18	-6	2	8		SupraMarginal	R	4.33	58	-30	32		Cingulum Mid	R	3.08	2	-38	40
														Thalamus	L	3.17	-6	-6	8		Supp Motor Ar	R	4.33	2	-22	56		Thalamus	R	3.08	2	-14	8
														Insula	L	3.14	-30	10	8		Precuneus	L	4.32	-6	-46	48		Precuneus	R	3.07	10	-62	32
														Precuneus	R	3.14	2	-46	56		Precuneus	R	4.32	18	-46	40		Temporal Sup	L	3.07	-46	-6	-8
														Paracentr Lob	R	3.13	2	-38	64		Insula	L	4.32	-46	10	-8		Supp Motor Ar	L	3.06	-6	-6	48
														Precuneus	L	3.12	-6	-46	64		Caudate	L	4.28	-14	2	24		SupraMarginal	R	3.06	58	-30	24
														Precuneus	R	3.12	2	-62	40		Precuneus	L	4.28	-6	-46	40		Tempr Pol Sup	L	3.05	-54	10	-16
														Frontal Sup	L	3.11	-14	-14	72		Precuneus	R	4.28	2	-62	24		Cingulum Mid	R	3.05	18	-46	32
														Thalamus	L	3.1	-6	-14	0		Precuneus	L	4.26	-6	-46	16		Temporal Mid	L	3.04	-54	-6	-24
														Cingulum Mid	R	3.1	10	-22	40		Caudate	L	4.25	-6	18	0		Lingual	L	3.04	-6	-38	-8
														Cingulum Mid	L	3.1	-6	-22	32		Thalamus	L	4.24	-6	-6	8		Cingulum Mid	R	3.04	10	-38	40
														Supp Motor Ar	R	3.1	2	-14	56		Supp Motor Ar	L	4.24	-6	-6	64		Cingulum Mid	R	3.04	2	-46	32
														Front Inf Tri	L	3.07	-46	26	16		Precuneus	L	4.24	-6	-46	8		Caudate	L	3.04	-14	10	24
														Insula	L	3.05	-30	-6	16		Precuneus	R	4.24	10	-54	40		Precuneus	R	3.03	10	-46	40
														Precuneus	L	3.05	-6	-54	16		Supp Motor Ar	L	4.23	-6	2	48		Cingulum Post	L	3.03	-6	-38	8
														Precuneus	L	3.04	-6	-62	32		Front Inf Ope	L	4.23	-46	10	0		Cingulum Mid	R	3.03	10	-30	32
														Front Inf Tri	L	3.02	-46	18	16		Postcentral	L	4.22	-22	-30	56		Cingulum Mid	R	3.03	2	-30	32
														Cingulum Post	R	3.02	10	-54	32		Precuneus	R	4.21	10	-62	32		Precuneus	R	3.02	2	-54	64
														SupraMarginal	R	3.02	50	-38	24		Temporal Sup	L	4.2	-46	-6	-8		Cingulum Mid	R	3.01	2	-6	32
														Cingulum Mid	R	3.01	2	-6	32		Frontal Sup	L	4.2	-14	2	56		Insula	L	3.01	-38	2	-8
														Cingulum Mid	R	3.01	10	-14	40		Precuneus	L	4.19	-6	-46	56		Temporal Inf	L	2.99	-54	-6	-40
														Supp Motor Ar	R	3.01	2	-22	56		Cingulum Post	R	4.17	10	-38	16		Precuneus	R	2.98	10	-62	24
														Postcentral	L	3	-14	-38	64		Precentral	L	4.17	-30	2	32		Cingulum Mid	R	2.98	2	-22	32
														Precuneus	R	3	10	-46	40		Precuneus	R	4.16	2	-46	64		Front Inf Ope	L	2.98	-54	18	0
														Cingulum Post	R	3	10	-38	16		Precentral	L	4.16	-14	-22	64		Cingulum Mid	R	2.98	2	-14	40
														Precuneus	L	2.99	-14	-54	24		Tempr Pol Sup	L	4.15	-54	2	-8		Supp Motor Ar	R	2.98	2	-22	64
														Postcentral	L	2.98	-14	-38	80		Tempr Pol Sup	L	4.15	-54	2	0		Insula	L	2.97	-38	10	-8
														Cingulum Mid	R	2.97	10	-30	48		Cingulum Mid	R	4.15	10	-38	48		Insula	L	2.97	-38	10	0
														Cingulum Mid	L	2.95	-6	-30	32		Caudate	L	4.15	-14	10	24		Cingulum Mid	L	2.96	-6	-14	40
														Precentral	L	2.94	-14	-22	64		Temporal Sup	L	4.13	-54	-6	-8		Insula	L	2.95	-38	2	8
														SupraMarginal	R	2.94	58	-38	24		Front Inf Ope	L	4.12	-38	2	24		Frontal Sup	L	2.94	-14	-6	64
														Precuneus	L	2.93	-6	-62	24		Cingulum Mid	R	4.12	10	-14	40		Precuneus	R	2.94	10	-46	48
														Insula	L	2.93	-38	-6	0		Precuneus	R	4.12	10	-46	48		Precuneus	R	2.94	2	-46	40
														Rolandic Oper	L	2.91	-38	-6	16		Precentral	L	4.12	-14	-30	64		Cingulum Mid	R	2.94	2	-14	48
														Front Inf Tri	L	2.9	-38	26	24		Insula	L	4.1	-38	2	0		Fusiform	L	2.94	-38	-22	-24
														Precuneus	R	2.9	2	-54	48		Cingulum Post	L	4.06	-6	-46	24		Postcentral	R	2.93	42	-22	48
														Cingulum Mid	R	2.89	18	-38	40		Cingulum Mid	R	4.06	10	-22	40		Cingulum Mid	R	2.92	10	-38	48
														Precuneus	R	2.89	10	-54	24		Precuneus	R	4.05	10	-62	24		Lingual	L	2.92	-14	-30	-8
														Cingulum Mid	R	2.87	18	-46	32		Temporal Mid	L	4.04	-54	-6	-16		SupraMarginal	R	2.91	66	-30	40
														Calcarine	R	2.86	2	-62	16		Cingulum Mid	L	4.04	-6	-46	32		Insula	L	2.91	-30	10	8
														Temporal Inf	L	2.86	-38	-54	-8		Caudate	L	4.04	-14	18	16		Front Inf Ope	L	2.91	-46	10	8
														Putamen	L	2.84	-30	-6	0		Frontal Sup	L	4.04	-14	-6	64		Rolandic Oper	L	2.91	-54	2	8
														Rolandic Oper	L	2.84	-46	2	8		Caudate	L	4.03	-14	18	8		Precentral	L	2.91	-22	-22	56
														Cingulum Mid	R	2.84	18	-30	40		Precuneus	R	4.02	10	-54	16		Fusiform	L	2.91	-38	-14	-24
														Parietal Sup	L	2.84	-14	-46	64		Front Inf Ope	L	4.01	-38	10	32		Postcentral	R	2.91	50	-22	48
														Front Inf Ope	L	2.83	-38	10	32		Rolandic Oper	L	4.01	-46	2	8		Precuneus	R	2.9	10	-54	40
														Supp Motor Ar	L	2.83	-6	-14	72		Cingulum Ant	L	4	-6	18	24		Thalamus	L	2.9	-6	-6	0
														Cingulum Mid	R	2.82	10	-38	48		Postcentral	L	3.98	-6	-38	72		Front Inf Tri	L	2.89	-46	26	8
														Precuneus	R	2.81	18	-46	40		Rolandic Oper	L	3.96	-38	2	16		Paracentr Lob	L	2.89	-6	-30	64
														Precuneus	L	2.81	-6	-70	40		Precentral	L	3.96	-46	10	32		Paracentr Lob	R	2.89	10	-30	64
														Insula	L	2.8	-30	18	8		Front Inf Ope	L	3.95	-38	10	24		Cingulum Mid	R	2.88	2	-30	40
														SupraMarginal	R	2.79	58	-38	32		SupraMarginal	R	3.95	66	-30	32		Paracentr Lob	L	2.88	-6	-38	56
														Precentral	L	2.79	-54	10	40		Temporal Sup	L	3.94	-46	-6	0		ParaHippocamp	L	2.88	-14	-30	-16
														Caudate	L	2.79	-6	10	8		Paracentr Lob	R	3.94	2	-30	64		Precuneus	R	2.88	10	-54	56
														Postcentral	L	2.77	-14	-38	72		Cingulum Mid	R	3.94	18	-38	40		Precuneus	R	2.87	2	-54	24
														Putamen	L	2.77	-22	10	8		Precentral	L	3.94	-14	-22	72		Supp Motor Ar	R	2.87	2	-30	56
														Precentral	L	2.76	-38	2	48		Front Inf Ope	L	3.92	-46	10	24		Postcentral	R	2.87	50	-22	56
														Insula	L	2.75	-38	2	0		Lingual	L	3.89	-6	-38	-8		Precuneus	R	2.86	18	-46	40
														Front Inf Ope	L	2.73	-38	18	8		Tempr Pol Sup	L	3.89	-54	10	-8		Precuneus	L	2.86	-6	-46	64
														Precentral	L	2.72	-38	2	32		Tempr Pol Sup	L	3.88	-62	2	0		Cingulum Mid	L	2.86	-6	-30	40
														Precuneus	L	2.72	-6	-46	16		SupraMarginal	R	3.88	58	-38	32		ParaHippocamp	L	2.86	-22	-22	-24
														Thalamus	L	2.72	-6	-22	0		Rolandic Oper	L	3.88	-54	10	0		Insula	L	2.86	-30	18	8
														Cingulum Post	R	2.72	10	-46	16		Precentral	L	3.87	-54	10	32		Front Inf Orb	L	2.84	-46	18	-8
														Thalamus	L	2.72	-6	-6	0		Precuneus	L	3.86	-6	-54	24		Cingulum Post	R	2.84	10	-46	16
														Precentral	L	2.71	-14	-30	64		Precentral	L	3.86	-38	2	32		Cingulum Mid	R	2.84	2	-22	40
														Parietal Sup	L	2.7	-22	-54	72		Precuneus	R	3.85	2	-54	48		Temporal Mid	R	2.84	58	-54	8
														Front Inf Ope	L	2.7	-46	10	24		Calcarine	R	3.85	2	-62	16		Precuneus	R	2.83	10	-46	72
														Precuneus	R	2.7	2	-54	56		Precuneus	L	3.85	-6	-46	64		Temporal Sup	L	2.83	-46	-6	0
														Cingulum Mid	R	2.69	10	-6	32		Precuneus	R	3.85	10	-62	40		Paracentr Lob	R	2.83	10	-38	80
														Fusiform	L	2.69	-30	-54	-8		Front Inf Ope	L	3.84	-46	10	8		Temporal Mid	R	2.82	58	-54	0
														Frontal Sup	L	2.66	-14	-6	56		Supp Motor Ar	L	3.84	-6	2	56		Rolandic Oper	L	2.82	-46	2	8
														Front Inf Tri	L	2.66	-46	26	24		Precuneus	L	3.83	-6	-54	32		Front Inf Tri	L	2.82	-46	18	16
														Lingual	L	2.66	-6	-38	-8		Precuneus	L	3.83	-6	-54	8		Postcentral	R	2.82	50	-14	56
														Thalamus	R	2.64	10	-22	16		Precuneus	R	3.83	18	-54	24		Precentral	L	2.82	-46	10	32
														SupraMarginal	R	2.64	66	-38	32		Tempr Pol Mid	L	3.83	-54	2	-16		Temporal Inf	L	2.81	-38	-6	-32
														Precuneus	L	2.63	-14	-62	24		Precentral	L	3.81	-22	-22	56		Precuneus	R	2.81	18	-46	64
														Fusiform	L	2.63	-30	-46	-8		Temporal Sup	R	3.8	66	-46	16		Precuneus	R	2.81	2	-54	48
														Lingual	L	2.63	-22	-46	-8		Front Inf Ope	L	3.78	-46	10	16		Cingulum Mid	R	2.81	2	-54	32
														Caudate	L	2.63	-14	2	16		Precentral	L	3.77	-22	-14	56		Paracentr Lob	R	2.81	2	-22	72
														Front Inf Tri	L	2.62	-30	18	24		Precuneus	R	3.76	2	-62	40		Supp Motor Ar	R	2.8	2	-14	56
														Cuneus	L	2.62	-6	-78	40		Temporal Mid	L	3.76	-46	-6	-24		Temporal Mid	R	2.8	58	-54	16
														Precentral	L	2.61	-46	10	40		Tempr Pol Mid	L	3.76	-46	2	-16		Precuneus	R	2.8	10	-54	16
														Rolandic Oper	L	2.61	-46	-6	8		Cingulum Ant	R	3.75	2	10	24		Lingual	L	2.79	-6	-54	0
														Precuneus	R	2.61	2	-46	64		Supp Motor Ar	R	3.75	10	-14	48		Temporal Inf	L	2.79	-46	2	-40
														Precentral	L	2.6	-38	2	40		Precentral	L	3.73	-14	-30	72		ParaHippocamp	L	2.79	-30	-22	-24
														Precuneus	R	2.6	2	-70	32		Supp Motor Ar	R	3.73	2	-14	64		Fusiform	L	2.79	-38	-14	-32
														SupraMarginal	R	2.6	58	-46	24		Temporal Sup	L	3.72	-54	-6	0		Insula	L	2.78	-38	18	0
														Precuneus	R	2.59	2	-70	40		Precentral	L	3.71	-46	2	24		Cingulum Mid	R	2.78	2	-22	48
														Putamen	L	2.59	-22	2	8		Precuneus	R	3.7	10	-46	56		Cingulum Mid	R	2.78	2	-30	48
														Precuneus	R	2.58	18	-54	24		Precuneus	L	3.69	-6	-54	16		Insula	L	2.77	-38	2	0
														Precuneus	L	2.58	-6	-70	32		Putamen	L	3.69	-22	10	8		Supp Motor Ar	R	2.77	2	-6	56
														Putamen	L	2.58	-22	-6	8		Postcentral	L	3.69	-22	-38	48		Postcentral	L	2.76	-22	-30	56
														Rolandic Oper	L	2.58	-46	2	16		Temporal Mid	L	3.69	-46	-6	-16		Precuneus	R	2.76	10	-54	48
														Precuneus	L	2.57	-6	-54	8		Precentral	R	3.68	50	10	48		Front Inf Tri	L	2.76	-38	26	8
														Front Inf Ope	L	2.57	-46	10	16		Precuneus	R	3.68	10	-70	32		Precuneus	R	2.76	18	-54	24
														Cuneus	L	2.55	-14	-62	32		Temporal Inf	L	3.68	-54	-6	-32		Cingulum Mid	L	2.76	-6	-6	32
														Temporal Sup	R	2.54	50	-46	16		Insula	L	3.67	-38	10	0		Temporal Mid	L	2.76	-46	-6	-24
														Calcarine	L	2.53	-14	-54	8		Precentral	L	3.67	-38	2	48		Temporal Mid	L	2.75	-62	2	-24
														Cuneus	R	2.53	2	-70	24		Insula	L	3.67	-38	-6	8		Temporal Sup	L	2.75	-54	-6	0
														Caudate	L	2.53	-6	10	0		Precuneus	L	3.67	-6	-54	40		Precuneus	R	2.75	18	-46	48
														Precentral	L	2.52	-30	2	32		Paracentr Lob	R	3.66	2	-38	72		Front Mid	R	2.75	50	18	40
														Precentral	L	2.52	-46	2	48		Cingulum Mid	R	3.66	18	-30	40		Supp Motor Ar	R	2.75	2	-6	48
														Precentral	L	2.52	-46	2	24		Front Inf Ope	L	3.66	-30	10	32		Hippocampus	L	2.75	-30	-14	-24
														SupraMarginal	R	2.51	66	-38	24		Caudate	L	3.64	-14	-6	24		Parietal Sup	L	2.75	-14	-62	72
														Supp Motor Ar	R	2.51	10	-14	48		Front Mid	R	3.63	34	18	40		Cingulum Mid	R	2.74	10	-30	40
														Precuneus	R	2.49	10	-62	32		Cingulum Mid	R	3.63	10	-30	48		Temporal Mid	R	2.74	66	-54	0
														Insula	L	2.49	-30	-14	8		SupraMarginal	R	3.63	58	-38	24		Precuneus	R	2.74	10	-62	40
														Front Inf Tri	L	2.49	-46	18	24		Insula	L	3.63	-38	-6	0		Precentral	L	2.74	-14	-30	64
														Precuneus	L	2.48	-6	-54	56		Precuneus	R	3.62	10	-54	48		Precuneus	R	2.73	10	-38	56
														Postcentral	L	2.48	-22	-46	72		Supp Motor Ar	R	3.61	2	-22	64		Cingulum Mid	L	2.73	-6	-6	40
														Temporal Sup	R	2.48	66	-46	16		Cingulum Mid	R	3.61	2	2	32		Front Mid	R	2.73	50	18	48
														Cingulum Mid	R	2.48	10	-22	48		Rolandic Oper	L	3.58	-46	2	16		Front Mid	R	2.73	42	18	40
														Lingual	L	2.47	-6	-54	0		Insula	L	3.58	-30	-6	16		Precuneus	R	2.73	18	-46	72
														Precuneus	R	2.47	10	-62	24		Insula	L	3.57	-38	2	-8		Temporal Sup	L	2.72	-62	-6	-8
														Postcentral	L	2.46	-14	-46	72		Lingual	L	3.57	-6	-54	0		Hippocampus	L	2.72	-22	-22	-16
														SupraMarginal	R	2.46	66	-46	24		Precentral	L	3.56	-30	-6	48		Supp Motor Ar	R	2.72	2	-22	56
														Precuneus	L	2.45	-6	-62	48		Tempr Pol Sup	L	3.56	-62	2	-8		Precuneus	L	2.72	-6	-54	8
														Thalamus	L	2.44	-14	-14	0		Front Inf Ope	L	3.55	-54	10	24		Cingulum Mid	R	2.72	10	-14	32
														Front Mid	L	2.44	-38	10	40		Tempr Pol Sup	L	3.55	-54	10	-16		Cingulum Mid	L	2.71	-6	-38	48
														Caudate	L	2.43	-14	10	16		Rolandic Oper	L	3.55	-54	2	8		Cingulum Mid	L	2.71	-6	-22	40
														Front Mid	L	2.43	-46	10	48		Postcentral	L	3.55	-14	-38	64		Front Mid	R	2.71	34	18	40
														Lingual	L	2.41	-14	-54	0		Frontal Sup	L	3.55	-22	-6	56		Parietal Sup	L	2.7	-14	-54	72
														Calcarine	L	2.41	-6	-62	16		Front Inf Ope	L	3.54	-38	18	8		Frontal Sup	L	2.7	-14	-14	64
														Calcarine	L	2.41	-14	-62	8		SupraMarginal	R	3.54	50	-38	24		Precuneus	L	2.7	-6	-54	64
														Front Inf Tri	L	2.4	-46	34	16		Precuneus	R	3.54	2	-54	56		Supp Motor Ar	L	2.69	-6	-22	64
														Paracentr Lob	R	2.4	2	-30	64		Insula	L	3.53	-30	10	8		Precuneus	R	2.69	2	-46	72
														Temporal Sup	L	2.4	-46	-6	0		Temporal Inf	L	3.53	-46	-6	-32		Temporal Inf	L	2.69	-38	2	-40
														Precuneus	R	2.39	2	-62	48		Cingulum Mid	L	3.53	-6	10	40		Supp Motor Ar	R	2.69	2	-14	64
														Front Mid	L	2.39	-46	2	56		Insula	L	3.52	-38	-14	-8		Postcentral	R	2.68	42	-22	40
														SupraMarginal	R	2.38	66	-46	32		Precentral	L	3.52	-46	2	32		Precuneus	R	2.68	2	-54	40
														Caudate	L	2.38	-14	-6	24		Frontal Sup	L	3.52	-22	2	48		Front Inf Ope	L	2.68	-54	10	16
														Precuneus	L	2.38	-6	-46	8		Precuneus	R	3.52	10	-62	16		Cingulum Mid	R	2.67	10	-22	32
														Pallidum	L	2.38	-22	-6	0		Cingulum Mid	R	3.5	2	2	40		Front Inf Tri	L	2.66	-46	34	8
														Fusiform	L	2.37	-38	-54	-16		Paracentr Lob	L	3.48	-6	-22	72		Cingulum Ant	L	2.66	-6	18	24
														Lingual	L	2.37	-22	-54	-8		Putamen	L	3.48	-30	-6	8		Cingulum Mid	R	2.66	2	-6	40
														Hippocampus	R	2.37	26	-38	8		Front Inf Ope	L	3.48	-54	10	16		Putamen	L	2.66	-22	10	8
														Cingulum Mid	R	2.37	10	-6	40		Rolandic Oper	L	3.47	-46	-6	8		Temporal Mid	L	2.66	-46	-14	-16
														Cingulum Mid	L	2.37	-6	2	40		Precuneus	R	3.47	10	-70	40		Temporal Mid	L	2.66	-54	-14	-24
														Front Mid	L	2.37	-38	2	56		Precuneus	L	3.46	-14	-54	24		Insula	L	2.64	-38	-6	-8
														Precuneus	R	2.36	10	-54	40		Thalamus	L	3.46	-6	-14	0		Precentral	L	2.64	-62	10	24
														Precuneus	R	2.36	18	-54	16		Front Inf Ope	L	3.46	-54	10	8		Rolandic Oper	L	2.63	-62	2	8
														Caudate	L	2.35	-14	2	24		Temporal Mid	L	3.45	-46	-14	-16		Precentral	L	2.63	-30	-14	56
														Precentral	L	2.35	-46	2	32		Precentral	L	3.44	-46	10	40		Thalamus	L	2.63	-6	-6	8
														Precuneus	L	2.35	-6	-46	72		Cingulum Mid	R	3.44	10	-6	32		Cingulum Ant	L	2.62	-6	26	16
														Thalamus	L	2.35	-14	-22	8		Front Mid	R	3.43	42	18	40		Front Inf Ope	L	2.62	-54	18	16
														Precuneus	R	2.33	10	-38	56		Precuneus	L	3.43	-6	-62	32		Front Inf Ope	L	2.62	-38	10	32
														Cingulum Post	R	2.32	10	-38	8		Front Mid	R	3.43	50	18	48		Thalamus	R	2.62	10	-14	16
														Temporal Sup	R	2.32	42	-38	16		Insula	L	3.43	-38	-6	-8		Precentral	R	2.62	58	10	32
														Cuneus	R	2.31	18	-62	24		Precuneus	L	3.42	-6	-62	24		Cingulum Post	R	2.61	10	-38	16
																					Caudate	L	3.41	-6	18	-8		Precentral	L	2.61	-14	-22	64
																					Thalamus	L	3.4	-6	-6	0		Temporal Mid	L	2.61	-46	2	-24
																					Cuneus	R	3.4	18	-62	24		Precuneus	L	2.6	-6	-46	56
																					Temporal Sup	L	3.39	-46	-14	-8		Temporal Sup	R	2.6	58	-46	16
																					Temporal Mid	L	3.39	-62	-6	-16		Postcentral	L	2.59	-30	-30	56
																					Precentral	L	3.38	-38	2	40		Paracentr Lob	R	2.59	10	-30	72
																					Front Mid	R	3.38	50	18	40		Precentral	L	2.59	-62	10	16
																					Cuneus	R	3.38	2	-70	24		Cingulum Mid	L	2.59	-6	-38	40
																					Paracentr Lob	L	3.37	-6	-30	72		Temporal Mid	L	2.58	-54	2	-24
																					Putamen	L	3.36	-22	2	8		Precuneus	R	2.58	18	-62	32
																					Front Inf Tri	L	3.35	-38	18	24		Caudate	L	2.57	-14	2	16
																					Temporal Sup	L	3.35	-62	-6	-8		Supp Motor Ar	L	2.57	-6	-14	64
																					Front Inf Ope	L	3.35	-46	18	0		Front Inf Ope	L	2.57	-46	10	16
																					Precuneus	R	3.35	2	-70	32		Temporal Inf	L	2.57	-46	-6	-40
																					Precuneus	R	3.31	18	-46	48		Supp Motor Ar	L	2.57	-6	-6	64
																					Front Inf Ope	L	3.31	-46	18	8		Precuneus	L	2.57	-6	-54	56
																					Postcentral	L	3.31	-22	-30	64		Caudate	L	2.57	-14	2	24
																					Front Mid	R	3.31	42	10	48		Thalamus	L	2.56	-6	-22	0
																					Cingulum Mid	R	3.31	10	-22	48		SupraMarginal	R	2.56	66	-46	32
																					Front Inf Tri	L	3.31	-46	18	24		Cuneus	R	2.56	18	-62	24
																					Supp Motor Ar	R	3.3	2	2	48		ParaHippocamp	L	2.56	-22	-14	-24
																					Front Mid	R	3.3	34	10	40		Precentral	L	2.56	-30	-22	56
																					Precentral	L	3.3	-30	2	48		Front Inf Tri	L	2.55	-46	42	8
																					Temporal Mid	L	3.3	-62	-6	-24		Precuneus	R	2.55	10	-62	16
																					Paracentr Lob	R	3.3	10	-38	64		Postcentral	L	2.54	-6	-38	72
																					Precuneus	R	3.29	10	-54	8		Paracentr Lob	R	2.54	18	-30	72
																					Precuneus	R	3.29	18	-54	40		Precuneus	R	2.53	10	-54	64
																					SupraMarginal	R	3.29	66	-46	24		Parietal Sup	R	2.53	26	-46	72
																					Supp Motor Ar	R	3.29	10	-14	56		Precuneus	R	2.53	18	-46	56
																					Precuneus	R	3.29	10	-38	56		Caudate	L	2.52	-6	18	-8
																					Front Inf Tri	L	3.29	-46	18	16		Parietal Sup	L	2.52	-14	-70	64
																					Precentral	L	3.29	-38	-6	48		Front Sup Orb	L	2.52	-14	34	-16
																					Temporal Sup	R	3.28	50	-38	16		Precuneus	R	2.52	18	-54	40
																					Temporal Inf	L	3.28	-54	-14	-32		Cingulum Mid	L	2.52	-6	2	40
																					SupraMarginal	R	3.27	66	-30	40		Parietal Sup	L	2.51	-14	-62	64
																					Temporal Mid	L	3.26	-46	2	-24		SupraMarginal	R	2.51	50	-38	24
																					Precuneus	L	3.25	-6	-54	48		Precuneus	L	2.49	-6	-62	56
																					Cuneus	R	3.25	10	-70	24		Postcentral	L	2.49	-30	-30	48
																					Temporal Sup	R	3.25	58	-38	16		Cingulum Mid	R	2.48	18	-38	40
																					Precentral	L	3.25	-30	-22	56		Precentral	L	2.48	-22	-22	64
																					SupraMarginal	R	3.25	66	-38	32		Front Sup Orb	L	2.48	-14	26	-24
																					Front Mid	R	3.23	42	18	48		Cingulum Mid	R	2.48	10	-14	40
																					Precuneus	R	3.23	10	-46	8		Postcentral	R	2.47	50	-30	48
																					Thalamus	R	3.23	10	-14	16		Precentral	L	2.47	-30	2	32
																					Front Inf Ope	L	3.22	-54	18	8		Temporal Sup	R	2.47	50	-46	16
																					Precuneus	R	3.22	18	-70	32		Precuneus	R	2.47	10	-54	72
																					Postcentral	L	3.22	-30	-30	56		Paracentr Lob	R	2.47	18	-38	64
																					Thalamus	R	3.22	2	-14	8		Precentral	R	2.47	42	-14	48
																					Rolandic Oper	L	3.21	-38	-6	16		Front Inf Tri	L	2.47	-38	26	16
																					Rolandic Oper	L	3.21	-54	2	16		Temporal Inf	L	2.47	-38	-6	-40
																					Precuneus	R	3.21	10	-46	64		Parietal Inf	R	2.47	50	-30	40
																					Temporal Mid	L	3.21	-54	-6	-24		Temporal Mid	R	2.47	50	-54	0
																					Precentral	L	3.2	-46	-6	48		Insula	L	2.46	-38	-6	0
																					SupraMarginal	R	3.2	58	-46	24		Postcentral	R	2.46	42	-30	40
																					Precentral	R	3.2	42	10	40		Parietal Inf	R	2.45	34	-46	48
																					Supp Motor Ar	L	3.19	-6	-14	72		Precentral	R	2.45	50	10	40
																					Cingulum Mid	R	3.19	10	-6	40		Postcentral	R	2.45	42	-38	56
																					Cingulum Mid	R	3.19	10	-6	48		ParaHippocamp	L	2.45	-22	-30	-16
																					Precentral	L	3.19	-54	-6	48		Front Inf Ope	R	2.45	50	18	32
																					Temporal Inf	L	3.18	-46	2	-40		Hippocampus	L	2.45	-30	-22	-16
																					Precuneus	R	3.18	2	-46	72		Postcentral	R	2.44	50	-14	48
																					Precuneus	L	3.18	-6	-54	56		SupraMarginal	R	2.44	50	-30	32
																					Precuneus	R	3.17	10	-54	56		Occipital Sup	R	2.44	26	-78	40
																					Precentral	R	3.16	50	10	40		Cingulum Mid	R	2.44	10	-22	40
																					Supp Motor Ar	R	3.16	10	-6	56		Temporal Mid	R	2.44	58	-46	8
																					Precuneus	R	3.16	18	-46	64		Insula	L	2.43	-38	-14	-8
																					Thalamus	L	3.16	-6	-22	0		Temporal Sup	R	2.43	42	-38	16
																					Precuneus	R	3.16	10	-62	48		Paracentr Lob	R	2.43	18	-38	72
																					Temporal Sup	L	3.14	-46	-14	0		SupraMarginal	R	2.43	58	-38	24
																					Insula	L	3.14	-38	-14	0		Paracentr Lob	R	2.43	2	-30	72
																					Temporal Mid	L	3.14	-54	-14	-24		Temporal Mid	L	2.42	-54	2	-32
																					Cingulum Ant	L	3.13	-6	26	16		Postcentral	R	2.42	26	-30	72
																					Temporal Sup	L	3.13	-54	-14	-8		Precuneus	R	2.41	18	-62	40
																					Caudate	L	3.12	-14	26	0		Frontal Sup	L	2.41	-22	-6	64
																					Putamen	L	3.12	-22	-6	8		Supp Motor Ar	R	2.41	10	-14	56
																					Cuneus	L	3.12	-14	-62	32		Postcentral	L	2.41	-14	-38	72
																					Caudate	L	3.11	-6	10	-8		Fusiform	L	2.41	-30	-14	-32
																					Precuneus	L	3.11	-14	-62	24		Precuneus	R	2.41	2	-62	32
																					SupraMarginal	R	3.11	66	-46	32		Front Inf Ope	L	2.4	-54	10	24
																					Rolandic Oper	L	3.11	-62	10	8		Precuneus	R	2.4	18	-70	32
																					Temporal Sup	R	3.11	42	-38	16		Postcentral	L	2.4	-14	-46	72
																					Precentral	L	3.11	-22	-22	64		Supp Motor Ar	R	2.4	10	-14	64
																					Front Mid	L	3.1	-46	2	56		Precuneus	L	2.39	-6	-62	64
																					Temporal Sup	R	3.1	58	-46	16		Front Inf Tri	L	2.39	-46	50	0
																					Precentral	L	3.09	-54	2	24		Postcentral	L	2.39	-22	-30	64
																					Putamen	L	3.09	-30	2	0		Precentral	L	2.39	-22	-14	64
																					Postcentral	L	3.09	-30	-30	48		Front Mid	R	2.39	34	10	40
																					Precentral	L	3.09	-62	10	24		Precentral	R	2.38	42	10	40
																					Cingulum Mid	R	3.08	18	-38	48		Temporal Mid	R	2.38	66	-46	8
																					Precentral	L	3.06	-38	-6	40		Precuneus	L	2.38	-6	-54	16
																					Cingulum Post	R	3.06	10	-38	8		Front Inf Ope	L	2.38	-38	10	24
																					Precuneus	R	3.04	18	-62	32		Cingulum Mid	R	2.38	10	-30	48
																					Thalamus	L	3.04	-6	-14	16		Precentral	L	2.38	-30	2	48
																					Postcentral	L	3.04	-22	-38	56		Supp Motor Ar	L	2.38	-6	2	48
																					Precuneus	L	3.04	-6	-62	40		Parietal Sup	R	2.38	42	-46	56
																					Thalamus	L	3.02	-6	-22	8		Temporal Mid	R	2.37	50	-46	8
																					Precentral	L	3.02	-30	-14	48		Front Sup Orb	L	2.37	-14	42	-16
																					Rolandic Oper	L	3.02	-54	-6	8		Temporal Sup	R	2.36	50	-38	16
																					Front Mid	L	3.02	-38	2	56		Precentral	L	2.36	-46	2	32
																					Temporal Mid	L	3.02	-54	-14	-16		Front Mid	L	2.36	-46	50	8
																					Front Mid	L	3.01	-38	10	40		Precuneus	R	2.36	10	-62	48
																					Cingulum Ant	R	3	2	18	24		Insula	L	2.36	-38	18	-8
																					Precentral	L	3	-30	-22	64		Temporal Mid	R	2.36	66	-54	8
																					Rolandic Oper	L	2.99	-62	2	8		Fusiform	L	2.35	-38	-22	-32
																					Temporal Mid	R	2.98	58	-54	16		Parietal Inf	R	2.35	58	-38	40
																					Front Inf Ope	L	2.97	-54	18	0		Precentral	L	2.35	-38	2	32
																					Front Inf Tri	L	2.97	-38	26	16		Temporal Mid	L	2.35	-62	-14	-24
																					SupraMarginal	R	2.97	66	-38	24		Precuneus	L	2.34	-6	-46	48
																					Precuneus	L	2.97	-6	-70	32		Cingulum Mid	L	2.34	-6	-30	32
																					Tempr Pol Mid	L	2.96	-38	2	-32		Caudate	R	2.34	10	2	8
																					Calcarine	L	2.95	-6	-62	16		Fusiform	L	2.34	-30	-22	-32
																					Parietal Inf	R	2.95	34	-38	40		Lingual	L	2.34	-14	-46	0
																					Cingulum Mid	L	2.94	-6	18	32		Hippocampus	L	2.33	-30	-6	-24
																					Precuneus	R	2.94	18	-54	16		Parietal Inf	R	2.33	58	-30	48
																					Precentral	L	2.94	-46	2	40		Parietal Sup	R	2.33	42	-46	64
																					Precuneus	L	2.94	-6	-70	40		Thalamus	L	2.33	-6	-14	0
																					Putamen	L	2.94	-30	-14	-8		Parietal Sup	L	2.33	-22	-54	72
																					Putamen	L	2.93	-30	-6	0		Front Inf Tri	L	2.33	-54	18	24
																					Temporal Sup	L	2.92	-62	-6	0		Cingulum Mid	R	2.33	18	-38	48
																					Precentral	L	2.92	-30	-14	56		Temporal Mid	L	2.32	-54	-14	-16
																					Precentral	R	2.92	50	2	48		Supp Motor Ar	R	2.32	10	-6	56
																					Front Mid	R	2.92	34	10	48		Front Sup Orb	L	2.32	-14	34	-24
																					Thalamus	R	2.91	10	-22	16		Cingulum Mid	L	2.31	-6	-38	32
																					Temporal Mid	L	2.9	-62	2	-16		Temporal Mid	R	2.31	50	-54	8
																					Cuneus	L	2.89	-6	-78	40		Parietal Inf	R	2.31	42	-46	48
																					Lingual	L	2.89	-14	-54	0		Precentral	R	2.3	34	-14	48
																					Temporal Mid	R	2.89	58	-38	8		Front Mid	R	2.3	42	18	48
																					Calcarine	R	2.89	2	-70	16		Putamen	L	2.3	-30	2	0
																					Insula	L	2.89	-30	18	8		Cingulum Mid	R	2.3	2	2	32
																					Frontal Sup	L	2.88	-14	-14	72		Front Inf Tri	R	2.3	42	18	24
																					Tempr Pol Mid	L	2.87	-38	10	-40		Putamen	L	2.3	-30	2	-8
																					Tempr Pol Sup	L	2.87	-46	10	-16		Cingulum Post	L	2.3	-6	-46	24
																					Front Mid	R	2.87	50	26	40		Supp Motor Ar	R	2.3	10	-14	48
																					Precuneus	R	2.87	2	-54	64		Precentral	L	2.3	-14	-30	72
																					Temporal Mid	L	2.86	-54	2	-24
																					Front Inf Tri	L	2.86	-46	34	8
																					Front Inf Ope	L	2.86	-46	18	32
																					Temporal Sup	R	2.85	66	-38	16
																					Caudate	R	2.85	10	10	8
																					Postcentral	L	2.85	-14	-38	80
																					Front Inf Tri	L	2.85	-38	26	8
																					Rolandic Oper	L	2.84	-46	-6	16
																					Precuneus	R	2.84	2	-70	40
																					Cingulum Post	L	2.83	-6	-38	8
																					SupraMarginal	R	2.83	50	-30	24
																					Precentral	L	2.83	-54	2	32
																					Front Mid	R	2.83	34	18	48
																					Fusiform	L	2.83	-38	-14	-24
																					Parietal Sup	L	2.82	-14	-46	64
																					Postcentral	L	2.81	-14	-38	72
																					Cingulum Mid	R	2.81	2	10	32
																					Precentral	L	2.81	-62	10	16
																					Temporal Sup	R	2.81	50	-46	16
																					Insula	L	2.81	-38	10	-8
																					Front Inf Tri	L	2.8	-46	26	8
																					Front Inf Ope	R	2.8	50	18	32
																					Precentral	L	2.79	-30	-14	64
																					SupraMarginal	R	2.79	50	-38	32
																					Precentral	L	2.79	-30	-6	56
																					Precentral	L	2.79	-30	-22	72
																					Front Inf Tri	L	2.79	-54	18	24
																					Calcarine	L	2.79	-14	-54	8
																					Precentral	L	2.79	-38	-14	56
																					Temporal Inf	L	2.78	-38	2	-40
																					Temporal Inf	L	2.78	-62	-14	-32
																					Temporal Inf	L	2.77	-46	10	-40
																					Front Inf Tri	L	2.77	-30	18	24
																					Caudate	R	2.76	10	18	8
																					Paracentr Lob	R	2.76	2	-30	72
																					Front Mid	R	2.76	34	18	32
																					Supp Motor Ar	R	2.76	10	-6	64
																					Hippocampus	R	2.76	26	-38	8
																					Supp Motor Ar	R	2.75	2	2	56
																					Precentral	L	2.75	-38	-22	64
																					SupraMarginal	R	2.75	50	-30	32
																					Cingulum Mid	R	2.75	18	-30	48
																					Temporal Sup	R	2.74	50	-38	8
																					Fusiform	L	2.74	-30	-54	-8
																					SupraMarginal	R	2.73	58	-30	24
																					Calcarine	R	2.73	10	-62	8
																					Front Mid	L	2.73	-46	-6	56
																					Precuneus	R	2.72	2	-62	48
																					Supp Motor Ar	R	2.72	10	-14	64
																					Precuneus	R	2.72	18	-46	56
																					Postcentral	R	2.72	42	-38	56
																					Paracentr Lob	R	2.72	2	-22	72
																					Parietal Sup	R	2.71	18	-70	40
																					Precentral	L	2.71	-62	2	24
																					Temporal Mid	L	2.7	-62	-14	-16
																					Paracentr Lob	R	2.7	10	-22	56
																					Lingual	L	2.7	-14	-46	0
																					Precentral	R	2.7	50	10	32
																					Lingual	L	2.7	-14	-46	-8
																					Cingulum Mid	R	2.7	10	2	32
																					Paracentr Lob	R	2.69	10	-30	56
																					Lingual	L	2.69	-22	-54	-8
																					Calcarine	R	2.69	10	-70	16
																					Lingual	R	2.69	10	-54	0
																					Precuneus	R	2.69	18	-46	72
																					Front Inf Ope	L	2.69	-54	18	32
																					Precuneus	L	2.69	-6	-46	72
																					Front Mid	L	2.68	-38	-6	56
																					Front Mid	R	2.68	42	26	40
																					Precentral	R	2.68	42	2	48
																					Lingual	L	2.68	-14	-54	-8
																					Precuneus	L	2.67	-14	-54	16
																					Temporal Mid	L	2.67	-62	-14	-24
																					Precentral	L	2.67	-46	2	48
																					Frontal Sup	L	2.67	-14	10	48
																					Temporal Sup	L	2.66	-62	-14	-8
																					Front Inf Ope	R	2.66	42	18	32
																					Insula	L	2.66	-30	-14	16
																					Putamen	L	2.66	-30	-14	0
																					Precuneus	R	2.66	18	-54	48
																					Precuneus	L	2.65	-6	-54	64
																					Subgenual	R	2.65	2	10	-8
																					Front Inf Tri	L	2.65	-46	26	16
																					Paracentr Lob	R	2.64	10	-38	72
																					Postcentral	L	2.64	-30	-38	56
																					Parietal Inf	R	2.64	42	-38	48
																					Precentral	L	2.63	-54	2	40
																					Temporal Sup	L	2.63	-54	-14	0
																					Precuneus	L	2.63	-6	-62	56
																					Front Mid	R	2.63	42	10	56
																					Caudate	R	2.62	18	-6	24
																					Frontal Sup	L	2.62	-22	-6	64
																					Temporal Inf	L	2.62	-46	-14	-32
																					Front Inf Tri	R	2.61	42	18	24
																					Front Inf Tri	L	2.61	-54	34	8
																					Insula	L	2.6	-38	18	0
																					Precentral	L	2.6	-38	-14	48
																					Precentral	L	2.59	-46	-14	56
																					SupraMarginal	R	2.59	50	-46	32
																					Parietal Sup	L	2.59	-14	-70	64
																					Precentral	L	2.59	-46	-6	40
																					Insula	L	2.59	-30	-14	8
																					Precuneus	L	2.59	-6	-62	48
																					Precuneus	R	2.59	10	-70	48
																					Precentral	R	2.58	42	2	40
																					Precentral	L	2.58	-22	-14	64
																					Postcentral	L	2.58	-30	-22	48
																					Parietal Inf	R	2.57	42	-38	40
																					Front Inf Ope	L	2.57	-54	18	16
																					Temporal Mid	L	2.57	-46	2	-32
																					Hippocampus	R	2.57	18	-38	8
																					Thalamus	L	2.56	-14	-22	8
																					Parietal Sup	R	2.56	42	-46	64
																					Precuneus	R	2.56	18	-54	64
																					Front Inf Orb	L	2.56	-46	18	-8
																					SupraMarginal	R	2.55	50	-46	24
																					Lingual	L	2.55	-6	-62	0
																					Temporal Inf	L	2.55	-54	-6	-40
																					Hippocampus	L	2.55	-30	-14	-16
																					Cuneus	R	2.55	18	-78	32
																					Cuneus	L	2.55	-6	-70	24
																					Cuneus	L	2.54	-6	-78	32
																					Parietal Sup	R	2.53	26	-46	72
																					Precuneus	L	2.53	-14	-70	40
																					Calcarine	L	2.53	-14	-62	8
																					Lingual	R	2.52	2	-70	8
																					Temporal Mid	L	2.52	-62	2	-24
																					Supp Motor Ar	R	2.52	2	-14	72
																					Precentral	R	2.52	58	10	40
																					Front Mid	L	2.51	-46	10	48
																					Parietal Sup	R	2.51	26	-46	64
																					Precentral	R	2.51	58	10	32
																					Hippocampus	L	2.51	-30	-22	-8
																					Supp Motor Ar	R	2.5	10	-6	72
																					Pallidum	L	2.5	-14	2	0
																					Calcarine	R	2.49	18	-62	16
																					Front Mid	L	2.49	-38	10	56
																					Cuneus	R	2.49	10	-78	32
																					Putamen	L	2.49	-30	-6	-8
																					Supp Motor Ar	L	2.49	-6	10	48
																					Postcentral	R	2.49	34	-38	48
																					Front Mid	L	2.49	-38	10	48
																					Calcarine	L	2.48	-14	-62	16
																					Subgenual	L	2.48	-6	10	-16
																					Angular	R	2.48	58	-54	24
																					Postcentral	R	2.46	26	-46	56
																					Front Mid	R	2.46	34	10	32
																					Parietal Sup	L	2.46	-22	-54	72
																					Cuneus	R	2.45	18	-86	32
																					Cuneus	L	2.44	-14	-78	40
																					Postcentral	L	2.44	-30	-30	64
																					Precuneus	R	2.44	18	-46	8
																					Caudate	R	2.44	10	2	8
																					Precuneus	L	2.44	-6	-70	48
																					Postcentral	L	2.43	-22	-38	64
																					Precuneus	R	2.43	10	-54	64
																					Insula	L	2.43	-38	-14	8
																					Front Mid	L	2.42	-22	10	48
																					Postcentral	R	2.42	42	-30	40
																					Hippocampus	R	2.42	18	-30	-8
																					Postcentral	R	2.41	50	-14	56
																					Front Mid	L	2.41	-30	2	56
																					Hippocampus	L	2.41	-30	-6	-24
																					Cuneus	R	2.4	18	-70	24
																					Calcarine	L	2.4	-22	-54	8
																					Parietal Inf	R	2.4	50	-30	40
																					Precentral	L	2.39	-54	-6	40
																					Temporal Mid	L	2.39	-46	-22	-8
																					Postcentral	L	2.39	-14	-46	72
																					Precuneus	L	2.39	-6	-78	48
																					Caudate	L	2.38	-14	-14	24
																					Lingual	L	2.38	-14	-62	0
																					Lingual	L	2.37	-6	-62	8
																					Front Inf Tri	L	2.37	-46	42	8
																					Temporal Mid	R	2.36	58	-54	0
																					Temporal Inf	L	2.36	-38	-6	-32
																					Precuneus	R	2.35	18	-62	40
																					Cingulum Ant	L	2.35	-6	34	0
																					Thalamus	L	2.35	-14	-14	8
																					Cuneus	L	2.34	-14	-86	40
																					Parietal Inf	R	2.34	42	-46	40
																					Supp Motor Ar	R	2.34	2	-6	72
																					Parietal Inf	R	2.34	34	-46	40
																					Parietal Sup	R	2.33	26	-54	72
																					Parietal Inf	R	2.33	42	-46	48
																					Tempr Pol Mid	L	2.33	-38	10	-32
																					Postcentral	R	2.33	42	-30	48
																					Heschl	R	2.33	42	-30	8
																					Calcarine	L	2.32	-22	-62	8
																					Cuneus	L	2.32	-14	-70	24
																					Supp Motor Ar	L	2.32	-6	-6	72
																					Temporal Mid	R	2.32	58	-46	0
																					Cingulum Ant	L	2.31	-6	34	-8
																					Postcentral	R	2.31	58	-30	56
																					Tempr Pol Mid	L	2.3	-54	10	-24
																					Front Inf Tri	L	2.3	-46	34	16
																					Postcentral	R	2.3	50	-22	56
																					Putamen	L	2.3	-30	2	-8

## Sheet: Baseline_1000ms
Tone 1							Tone 2							Tone 3							Tone 4							Tone 5
Brain region	Hemisphere	T-val		MNI Coordinates			Brain region	Hemisphere	T-val		MNI Coordinates			Brain region	Hemisphere	T-val		MNI Coordinates			Brain region	Hemisphere	T-val		MNI Coordinates			Brain region	Hemisphere	T-val		MNI Coordinates
			x	y	z					x	y	z					x	y	z					x	y	z					x	y	z
Cingulum Mid	L	2.23	-6	34	32		Frontal Sup	L	2.31	-14	58	16		Cingulum Mid	R	5.23	2	-38	40		Cingulum Mid	R	7.15	2	-38	32		Cingulum Mid	R	3.99	2	-38	32
Cingulum Ant	L	2.17	-6	26	24		Cingulum Ant	L	2.28	-6	42	16		Cingulum Mid	R	5.21	2	-38	32		Cingulum Mid	R	7.05	2	-38	40		Temporal Mid	R	3.93	58	-22	-16
Cingulum Mid	L	2.14	-6	26	32		Frontal Sup	L	2.24	-14	50	16		Cingulum Mid	R	4.87	2	-30	32		Cingulum Mid	R	6.83	2	-30	32		Cingulum Mid	R	3.9	2	-38	40
Cingulum Ant	L	2.1	-6	34	16		Frontal Sup	L	2.23	-22	66	16		Cingulum Post	R	4.87	2	-46	24		Cingulum Mid	R	6.58	2	-46	32		Cingulum Mid	R	3.9	2	-30	32
Frontal Sup	L	2.1	-14	42	24		Frontal Sup	L	2.18	-22	50	16		Cingulum Mid	R	4.84	2	-30	40		Cingulum Post	R	6.55	2	-46	24		Cingulum Post	R	3.9	2	-46	24
Cingulum Ant	L	2.06	-6	34	24									Cingulum Mid	R	4.79	2	-46	32		Cingulum Mid	R	6.54	2	-30	40		Cingulum Mid	L	3.87	-6	-14	48
Cingulum Ant	L	2.05	-6	42	8									Cingulum Post	R	4.7	10	-38	32		Cingulum Mid	R	6.52	2	-14	32		Cingulum Mid	R	3.8	2	-46	32
Frontal Sup	L	2.03	-22	50	8									Cingulum Mid	L	4.61	-6	-38	48		Cingulum Post	R	6.43	10	-38	32		Temporal Mid	R	3.8	66	-22	-8
														Cingulum Mid	R	4.58	2	-38	48		Cingulum Mid	R	6.32	2	-14	40		Temporal Mid	R	3.77	58	-14	-16
														Precuneus	R	4.57	2	-46	40		Cingulum Mid	R	6.3	2	-22	32		Temporal Mid	R	3.77	66	-22	-16
														Cingulum Mid	L	4.5	-6	-38	40		Cingulum Post	R	6.19	10	-46	32		Cingulum Mid	R	3.77	2	-14	32
														Precuneus	R	4.49	2	-46	48		Precuneus	R	6.14	2	-46	40		Cingulum Mid	R	3.75	2	-30	40
														Precuneus	R	4.47	2	-62	48		Cingulum Mid	R	6.03	2	-22	40		Postcentral	L	3.74	-30	-30	56
														Precuneus	R	4.47	2	-54	48		Cingulum Mid	L	6.02	-6	-14	40		Supp Motor Ar	L	3.72	-6	-22	48
														Supp Motor Ar	L	4.43	-6	-22	48		Cingulum Mid	L	5.99	-6	-14	48		Precentral	L	3.71	-22	-22	56
														Precuneus	R	4.42	2	-54	40		Cingulum Mid	R	5.94	2	-38	48		Precuneus	R	3.66	2	-46	40
														Cingulum Mid	R	4.37	10	-30	32		Cingulum Post	R	5.93	10	-46	24		Postcentral	L	3.65	-30	-30	48
														Cingulum Mid	R	4.36	2	-22	32		Cingulum Mid	L	5.75	-6	-6	40		Cingulum Mid	R	3.63	2	-38	48
														Cingulum Mid	R	4.35	10	-38	40		Supp Motor Ar	L	5.75	-6	-22	48		Postcentral	L	3.63	-22	-30	56
														Precuneus	R	4.34	2	-54	56		Cingulum Mid	R	5.74	10	-38	40		Cingulum Post	R	3.62	10	-46	32
														Precuneus	R	4.33	2	-54	24		Cingulum Mid	R	5.72	2	-54	32		Cingulum Mid	R	3.61	2	-14	40
														Paracentr Lob	L	4.33	-6	-38	56		Cingulum Mid	L	5.72	-6	-22	40		Cingulum Mid	R	3.61	2	-22	32
														Cingulum Mid	L	4.33	-6	-14	40		Supp Motor Ar	L	5.69	-6	-6	48		Cingulum Mid	L	3.6	-6	-14	40
														Cingulum Mid	L	4.32	-6	-30	48		Precuneus	R	5.67	2	-54	24		Cingulum Mid	L	3.58	-6	-22	40
														Precuneus	R	4.28	2	-62	40		Cingulum Mid	R	5.65	2	-14	48		Rolandic Oper	R	3.58	42	-30	16
														Cingulum Mid	R	4.27	2	-22	40		Cingulum Mid	L	5.65	-6	-6	32		Cingulum Post	R	3.57	10	-46	24
														Cingulum Mid	R	4.27	2	-54	32		Precuneus	R	5.57	2	-46	48		Supp Motor Ar	L	3.56	-6	-6	48
														Cingulum Mid	L	4.27	-6	-22	40		Cingulum Mid	L	5.52	-6	-30	48		Cingulum Mid	L	3.55	-6	-30	48
														Cingulum Mid	L	4.25	-6	-6	40		Cingulum Mid	R	5.51	2	-6	40		Cingulum Post	R	3.53	10	-54	32
														Cingulum Mid	L	4.23	-6	-14	48		Cingulum Mid	R	5.5	2	-30	48		Cingulum Mid	R	3.51	2	-22	40
														Cingulum Mid	R	4.21	2	-30	48		Cingulum Mid	L	5.49	-6	-14	32		Tempr Pol Sup	L	3.49	-54	2	0
														Cingulum Mid	R	4.19	2	-14	32		Cingulum Post	R	5.44	10	-54	32		Lingual	L	3.47	-6	-38	-8
														Cingulum Mid	L	4.18	-6	-14	32		Cingulum Mid	L	5.43	-6	-38	48		Thalamus	L	3.45	-6	-6	0
														Cingulum Mid	L	4.17	-6	-6	32		Precuneus	R	5.39	10	-46	40		Postcentral	R	3.45	26	-30	72
														Cingulum Mid	R	4.17	2	-14	40		Precuneus	R	5.38	10	-54	24		Precuneus	R	3.45	10	-54	24
														Cingulum Mid	R	4.15	10	-30	40		Supp Motor Ar	R	5.38	2	-6	48		Precuneus	R	3.45	18	-70	32
														Cingulum Mid	L	4.11	-6	-38	32		Cingulum Mid	L	5.36	-6	-30	40		Cingulum Post	R	3.45	10	-38	32
														Cingulum Mid	L	4.1	-6	-30	40		Cingulum Mid	R	5.33	2	-22	48		Cingulum Mid	R	3.44	2	-14	48
														Cingulum Post	R	4.1	10	-46	32		Precuneus	R	5.3	2	-54	40		Precuneus	R	3.44	10	-62	32
														Cingulum Mid	L	4.09	-6	-46	32		Cingulum Mid	R	5.29	2	-6	32		Temporal Sup	R	3.44	66	-46	16
														Cuneus	L	4.08	-6	-78	40		Precuneus	R	5.29	10	-70	32		Cingulum Mid	L	3.43	-14	-30	48
														Cingulum Post	R	4.06	10	-46	24		Cingulum Mid	R	5.29	10	-30	32		Tempr Pol Sup	L	3.43	-46	2	-8
														Supp Motor Ar	L	4.04	-6	-22	56		Cingulum Mid	L	5.29	-6	-38	40		Precuneus	R	3.42	10	-46	40
														Paracentr Lob	L	3.99	-6	-30	56		Supp Motor Ar	L	5.25	-6	-14	56		Cingulum Mid	R	3.41	2	-54	32
														Precuneus	R	3.93	2	-70	40		Paracentr Lob	L	5.23	-6	-38	56		Tempr Pol Mid	L	3.41	-54	2	-16
														Precuneus	R	3.93	2	-46	56		Paracentr Lob	L	5.2	-6	-30	56		SupraMarginal	R	3.41	58	-30	32
														Precuneus	R	3.93	2	-38	56		Cingulum Mid	L	5.16	-6	-22	32		Cingulum Mid	R	3.4	10	-38	40
														Supp Motor Ar	L	3.93	-6	-6	48		Cingulum Mid	L	5.14	-6	-38	32		Postcentral	L	3.4	-30	-30	64
														Precuneus	R	3.92	2	-62	56		Supp Motor Ar	L	5.05	-6	-22	56		Precuneus	R	3.39	2	-46	48
														Cingulum Mid	R	3.92	2	-22	48		Cingulum Post	R	5.03	10	-46	16		Temporal Mid	R	3.38	58	-46	8
														Precuneus	L	3.91	-6	-46	40		Cingulum Mid	L	4.98	-6	2	40		Insula	L	3.35	-46	2	0
														Cingulum Mid	L	3.89	-6	-22	32		Precuneus	R	4.96	10	-62	32		Cingulum Mid	L	3.35	-6	-30	40
														Paracentr Lob	L	3.88	-6	-38	64		Postcentral	L	4.95	-22	-30	56		Temporal Mid	L	3.35	-54	-6	-16
														Precuneus	L	3.86	-6	-46	48		Cingulum Mid	R	4.94	18	-46	32		Postcentral	R	3.34	58	-14	24
														Cingulum Mid	R	3.85	2	-14	48		Supp Motor Ar	L	4.9	-6	-6	56		Supp Motor Ar	L	3.33	-6	-6	56
														Precuneus	R	3.81	2	-70	48		Precuneus	R	4.89	2	-62	32		Temporal Mid	R	3.32	58	-54	8
														Insula	L	3.8	-38	2	8		Cingulum Mid	L	4.89	-14	-30	48		Supp Motor Ar	L	3.31	-6	-14	56
														Precuneus	R	3.8	2	-62	32		Precuneus	R	4.87	2	-54	48		Temporal Mid	R	3.31	66	-14	-16
														Precuneus	R	3.79	10	-54	24		Precuneus	R	4.86	2	-62	24		Precuneus	R	3.31	2	-54	24
														Precuneus	L	3.78	-6	-46	56		Precuneus	R	4.85	10	-62	24		Temporal Mid	R	3.31	66	-46	8
														Precuneus	L	3.78	-6	-54	32		Precuneus	R	4.83	10	-54	16		Postcentral	L	3.31	-22	-30	64
														Cingulum Post	R	3.76	10	-54	32		Precuneus	R	4.82	10	-70	40		Tempr Pol Sup	L	3.3	-62	2	0
														Cingulum Post	L	3.73	-6	-46	24		Cingulum Mid	R	4.82	10	-30	40		Temporal Mid	R	3.3	66	-54	8
														Supp Motor Ar	L	3.71	-6	-14	56		Cingulum Mid	L	4.8	-6	-30	32		Cingulum Mid	R	3.3	2	-30	48
														Precuneus	R	3.66	10	-46	40		Precuneus	R	4.78	10	-54	40		Temporal Mid	R	3.29	58	-22	-8
														Precuneus	R	3.66	2	-62	24		Caudate	L	4.76	-6	10	8		Precentral	L	3.29	-30	-22	56
														Precentral	L	3.64	-14	-30	64		Precuneus	R	4.75	2	-38	56		Cingulum Mid	R	3.29	18	-46	32
														Precuneus	L	3.61	-6	-54	48		Paracentr Lob	L	4.74	-6	-38	64		Temporal Sup	L	3.29	-46	-6	-8
														Precuneus	R	3.6	2	-70	32		Cingulum Post	R	4.74	10	-38	16		Postcentral	R	3.27	50	-22	48
														Precuneus	L	3.58	-6	-70	40		Precuneus	R	4.73	10	-62	40		Caudate	L	3.26	-6	10	0
														Precuneus	L	3.58	-6	-54	40		Cingulum Mid	L	4.71	-6	-46	32		Tempr Pol Sup	L	3.24	-54	2	-8
														Cingulum Mid	L	3.58	-6	-30	32		Precuneus	R	4.7	2	-62	40		Cingulum Mid	R	3.23	2	-22	48
														Precuneus	R	3.57	2	-70	56		Lingual	L	4.69	-6	-38	-8		Insula	L	3.23	-46	10	-8
														Cingulum Mid	R	3.55	2	-6	40		Frontal Sup	L	4.67	-14	-6	56		Frontal Sup	L	3.23	-14	-6	56
														Supp Motor Ar	R	3.55	2	-30	56		Caudate	L	4.65	-6	2	8		Precuneus	R	3.23	10	-62	24
														Front Inf Ope	L	3.54	-38	10	8		Supp Motor Ar	R	4.64	2	-6	56		SupraMarginal	R	3.23	50	-30	24
														Caudate	L	3.52	-6	2	8		Cuneus	R	4.63	10	-70	24		Paracentr Lob	R	3.22	18	-30	72
														Precuneus	R	3.52	10	-62	32		Cingulum Mid	R	4.62	10	-22	32		Paracentr Lob	L	3.22	-6	-30	56
														Cingulum Mid	R	3.51	2	-6	32		Precuneus	R	4.62	18	-46	40		Supp Motor Ar	R	3.22	2	-6	48
														Cingulum Post	R	3.51	10	-46	16		Cingulum Post	R	4.62	10	-38	8		Cingulum Mid	R	3.21	2	-6	32
														Precuneus	L	3.46	-6	-62	40		Precuneus	L	4.59	-6	-46	40		Precuneus	R	3.21	18	-46	40
														Thalamus	L	3.44	-6	-14	0		Cingulum Post	L	4.59	-6	-46	24		Precuneus	R	3.21	2	-54	40
														Precuneus	L	3.43	-6	-54	24		Precuneus	L	4.55	-6	-46	48		Temporal Inf	R	3.2	58	-14	-32
														Cingulum Post	R	3.43	10	-38	8		Cingulum Mid	R	4.54	10	-14	32		Precuneus	R	3.19	10	-54	40
														Precuneus	R	3.4	10	-62	24		Cingulum Mid	R	4.49	10	-14	40		Insula	L	3.19	-30	18	8
														Precuneus	L	3.38	-6	-78	48		Calcarine	R	4.49	2	-62	16		SupraMarginal	R	3.19	66	-30	40
														Precuneus	L	3.37	-6	-62	32		Supp Motor Ar	R	4.49	2	-30	56		Cingulum Mid	R	3.18	10	-30	32
														Paracentr Lob	L	3.36	-6	-30	64		Insula	L	4.48	-46	2	0		Precuneus	R	3.17	18	-46	56
														Precuneus	R	3.35	10	-62	40		Precentral	L	4.46	-22	-22	56		Caudate	L	3.17	-14	18	8
														Precuneus	R	3.34	10	-62	48		Supp Motor Ar	R	4.46	2	-14	56		Cingulum Post	R	3.17	10	-46	16
														Precuneus	L	3.33	-6	-54	56		Cingulum Mid	R	4.45	2	2	32		Temporal Sup	L	3.15	-54	-6	-8
														Cuneus	R	3.33	18	-62	24		Supp Motor Ar	L	4.44	-6	2	48		Precuneus	R	3.15	10	-46	56
														Precuneus	R	3.32	10	-70	32		Precuneus	R	4.43	10	-46	48		Temporal Mid	R	3.15	50	-46	8
														Cingulum Mid	R	3.32	10	-22	40		Precuneus	R	4.42	10	-46	8		Thalamus	R	3.14	2	-14	8
														Precuneus	L	3.32	-6	-46	64		Front Inf Ope	L	4.41	-38	10	8		Precuneus	R	3.13	18	-54	64
														Cuneus	L	3.32	-6	-78	32		Precuneus	R	4.41	10	-54	8		Temporal Mid	R	3.13	50	-14	-16
														Precuneus	R	3.31	2	-78	40		Precuneus	L	4.39	-6	-46	56		Temporal Mid	R	3.12	58	-54	16
														Cingulum Mid	R	3.3	10	-38	48		Precuneus	R	4.39	10	-62	48		Precuneus	R	3.12	18	-54	56
														Supp Motor Ar	R	3.28	2	-6	48		Precuneus	R	4.38	2	-54	56		Tempr Pol Mid	L	3.12	-46	2	-16
														Cingulum Mid	R	3.27	10	-22	32		Precuneus	R	4.37	2	-46	56		Heschl	R	3.11	42	-30	8
														Insula	L	3.26	-30	10	8		Cingulum Mid	R	4.36	18	-38	40		Supp Motor Ar	R	3.1	10	2	72
														Precuneus	R	3.26	2	-78	48		Precuneus	R	4.31	2	-70	32		Insula	R	3.1	42	-14	16
														Precuneus	L	3.23	-6	-62	48		Cingulum Mid	R	4.3	10	-22	40		Front Inf Ope	L	3.09	-38	10	8
														Precuneus	R	3.23	10	-54	56		Precuneus	R	4.3	10	-54	48		Cingulum Post	L	3.09	-6	-38	8
														Postcentral	L	3.22	-14	-38	64		Supp Motor Ar	R	4.28	2	-22	56		Supp Motor Ar	R	3.08	2	-6	56
														Cingulum Mid	L	3.22	-6	2	40		Supp Motor Ar	R	4.26	2	2	48		Precentral	L	3.08	-22	-14	56
														Precuneus	R	3.22	10	-46	48		Cingulum Mid	R	4.25	10	-38	48		Caudate	R	3.08	10	2	8
														Precuneus	R	3.21	10	-54	16		Postcentral	L	4.25	-22	-38	48		Parietal Inf	R	3.07	58	-30	40
														Cuneus	L	3.21	-6	-86	40		Cingulum Ant	R	4.25	2	10	24		Temporal Mid	L	3.07	-62	-6	-16
														Cingulum Post	R	3.2	10	-38	16		Precuneus	R	4.24	18	-70	32		Cingulum Mid	L	3.07	-6	-6	40
														Precuneus	R	3.19	10	-54	40		Paracentr Lob	L	4.23	-6	-30	64		Cingulum Mid	L	3.07	-6	-38	40
														Supp Motor Ar	L	3.19	-6	-22	64		Caudate	L	4.19	-14	2	16		Caudate	L	3.07	-6	2	8
														Putamen	L	3.18	-22	2	8		Precuneus	L	4.19	-6	-46	16		Parietal Sup	R	3.06	42	-62	56
														Putamen	L	3.14	-22	10	8		Postcentral	L	4.17	-30	-30	56		Parietal Inf	R	3.06	58	-38	40
														Precuneus	R	3.14	18	-70	32		Caudate	L	4.17	-6	10	0		Postcentral	R	3.06	42	-22	40
														Cingulum Mid	R	3.11	18	-38	40		Tempr Pol Sup	L	4.16	-46	2	-8		Tempr Pol Sup	L	3.06	-54	10	-8
														Calcarine	R	3.11	2	-62	16		Temporal Sup	L	4.16	-46	-6	-8		Temporal Mid	L	3.06	-62	2	-16
														Supp Motor Ar	L	3.11	-6	-6	56		Cingulum Mid	R	4.15	2	2	40		Thalamus	L	3.05	-6	-14	0
														Lingual	L	3.11	-6	-38	-8		Postcentral	L	4.15	-30	-30	48		Front Inf Ope	L	3.04	-46	10	0
														Precuneus	R	3.1	10	-70	40		Caudate	L	4.15	-14	10	16		Supp Motor Ar	L	3.04	-6	-22	56
														Rolandic Oper	L	3.1	-38	2	16		Precentral	L	4.14	-14	-30	64		Cingulum Mid	R	3.03	10	-30	40
														Supp Motor Ar	R	3.09	2	-22	56		Precuneus	R	4.12	10	-54	56		Precuneus	L	3.03	-6	-46	8
														Cingulum Mid	R	3.09	18	-30	40		Temporal Mid	R	4.12	58	-14	-16		ParaHippocamp	L	3.03	-14	-30	-16
														Paracentr Lob	R	3.06	2	-38	64		Precuneus	R	4.11	10	-46	56		Cingulum Mid	R	3.03	2	-6	40
														Cingulum Mid	R	3.06	18	-46	32		Precuneus	R	4.11	2	-70	40		Frontal Sup	L	3.03	-14	-6	64
														Caudate	L	3.05	-6	10	8		Putamen	L	4.09	-22	10	8		Temporal Inf	R	3.03	50	2	-40
														Thalamus	L	3.04	-6	-6	0		Caudate	L	4.09	-14	2	24		Temporal Inf	R	3.03	66	-22	-24
														Precuneus	L	3.04	-6	-70	32		Precuneus	R	4.08	10	-62	16		Temporal Inf	R	3.02	58	-22	-32
														Cingulum Mid	R	3.02	10	-30	48		Supp Motor Ar	R	4.07	10	-14	48		Parietal Sup	R	3.01	26	-54	48
														Caudate	L	3	-14	2	16		Precuneus	R	4.07	2	-62	48		Supp Motor Ar	R	3.01	10	-6	72
																					Cuneus	R	4.05	2	-70	24		Parietal Inf	R	3	50	-30	40
																					Caudate	L	4.04	-6	18	0		Parietal Sup	R	3	34	-62	56
																					Insula	L	4.03	-38	2	0		Precuneus	R	3	18	-54	48
																					Precentral	L	4.03	-38	-6	48		Temporal Sup	R	3	50	-30	16
																					Precuneus	L	4	-6	-54	24		Temporal Mid	R	3	50	-14	-24
																					SupraMarginal	R	4	58	-30	32		Postcentral	R	2.99	50	-22	56
																					Precuneus	L	4	-6	-54	32		Temporal Inf	R	2.99	50	-6	-40
																					Insula	L	3.99	-38	2	8		Precuneus	R	2.98	18	-46	48
																					Frontal Sup	L	3.98	-14	2	56		Parietal Inf	R	2.96	58	-30	48
																					Precentral	L	3.98	-46	-14	56		Caudate	L	2.96	-6	10	8
																					Supp Motor Ar	L	3.98	-6	-14	64		Precentral	L	2.96	-22	-22	64
																					Caudate	L	3.98	-14	-6	24		Rolandic Oper	R	2.95	42	-22	16
																					Front Inf Ope	L	3.97	-46	10	8		Rolandic Oper	R	2.95	50	-22	16
																					Precuneus	R	3.97	18	-54	24		Cingulum Mid	L	2.95	-6	-38	48
																					Insula	L	3.96	-46	10	-8		Parietal Sup	L	2.95	-14	-62	72
																					Supp Motor Ar	L	3.96	-6	-22	64		Precuneus	R	2.94	10	-62	40
																					Caudate	L	3.96	-14	18	8		Cingulum Mid	L	2.94	-6	-6	32
																					Precuneus	R	3.95	18	-54	40		Temporal Inf	R	2.94	42	2	-40
																					Putamen	L	3.95	-22	2	8		Precuneus	R	2.94	18	-46	64
																					Cuneus	R	3.95	18	-62	24		Frontal Sup	R	2.93	18	2	72
																					Cingulum Mid	R	3.94	18	-30	40		Temporal Inf	R	2.93	50	-6	-32
																					Temporal Mid	R	3.94	50	-14	-24		Precuneus	R	2.93	10	-54	16
																					Supp Motor Ar	L	3.92	-6	2	56		Precuneus	R	2.92	18	-54	40
																					Temporal Sup	L	3.91	-54	-6	-8		Precuneus	R	2.92	10	-46	48
																					Thalamus	L	3.91	-6	-6	8		SupraMarginal	R	2.92	58	-22	24
																					Postcentral	L	3.9	-30	-38	56		Rolandic Oper	L	2.92	-54	10	0
																					Tempr Pol Sup	L	3.9	-54	2	0		Supp Motor Ar	R	2.92	10	-6	64
																					Precuneus	L	3.89	-6	-46	64		Temporal Mid	R	2.92	50	-54	8
																					Precuneus	L	3.89	-6	-54	48		Cingulum Mid	L	2.91	-6	-38	32
																					Lingual	L	3.88	-6	-54	0		Cingulum Mid	R	2.9	10	-38	48
																					Cingulum Mid	R	3.86	10	-6	48		Temporal Mid	R	2.89	50	-22	-16
																					Cingulum Ant	L	3.86	-6	18	24		Supp Motor Ar	R	2.89	2	-14	56
																					Cingulum Mid	R	3.86	10	-6	40		Temporal Mid	R	2.89	66	-14	-8
																					Temporal Sup	R	3.85	66	-46	16		Caudate	L	2.89	-6	18	0
																					Front Inf Ope	L	3.85	-46	10	0		Paracentr Lob	R	2.88	10	-38	64
																					Precuneus	L	3.85	-6	-54	16		Precentral	L	2.88	-46	-14	56
																					Rolandic Oper	L	3.85	-46	2	8		Cingulum Mid	R	2.88	10	-14	32
																					Front Mid	L	3.85	-38	-6	56		Precentral	L	2.87	-38	-14	56
																					Insula	L	3.85	-30	10	8		Temporal Inf	R	2.87	50	-14	-32
																					Front Inf Ope	L	3.85	-46	10	16		Supp Motor Ar	R	2.87	2	-14	64
																					Lingual	R	3.83	10	-54	0		Precentral	L	2.86	-30	-14	48
																					Temporal Sup	L	3.82	-54	-6	0		Precuneus	R	2.86	18	-54	24
																					Thalamus	L	3.82	-6	-6	0		Precuneus	R	2.86	2	-38	56
																					Precuneus	L	3.82	-6	-54	40		Paracentr Lob	L	2.85	-6	-38	56
																					Cuneus	R	3.81	10	-78	32		Temporal Mid	R	2.85	58	-14	-8
																					Caudate	L	3.81	-14	18	16		Supp Motor Ar	R	2.85	2	-30	56
																					Cingulum Mid	R	3.8	10	-30	48		Front Inf Ope	L	2.85	-54	18	0
																					Thalamus	L	3.8	-6	-14	0		Rolandic Oper	L	2.85	-62	10	8
																					Precuneus	R	3.79	18	-54	64		Postcentral	R	2.85	58	-6	24
																					Insula	L	3.79	-38	10	0		Temporal Inf	R	2.85	50	-22	-24
																					Precentral	L	3.78	-30	-22	56		Cingulum Mid	R	2.85	10	-14	40
																					Supp Motor Ar	R	3.78	10	-6	56		Postcentral	L	2.85	-38	-30	48
																					Precuneus	R	3.76	18	-54	48		Cingulum Mid	R	2.85	10	-22	32
																					Caudate	L	3.76	-14	10	24		Cingulum Mid	L	2.84	-6	-14	32
																					Precuneus	R	3.75	18	-46	8		Precuneus	L	2.84	-6	-46	16
																					Cingulum Mid	R	3.75	10	-6	32		Temporal Inf	L	2.83	-38	-6	-40
																					SupraMarginal	R	3.74	66	-30	40		Temporal Mid	L	2.83	-62	-6	-24
																					Precentral	L	3.73	-38	-14	48		Precentral	L	2.82	-30	-22	64
																					Temporal Mid	R	3.73	50	-14	-16		Cuneus	R	2.82	18	-78	32
																					Postcentral	L	3.72	-22	-30	64		Cingulum Post	R	2.82	10	-38	16
																					Precuneus	R	3.72	10	-62	56		Tempr Pol Sup	L	2.82	-62	2	-8
																					Precentral	L	3.71	-14	-22	64		Lingual	L	2.82	-6	-54	0
																					Front Mid	R	3.7	42	18	40		Precuneus	R	2.82	2	-54	48
																					Precentral	L	3.7	-38	-14	56		Precuneus	R	2.81	10	-54	48
																					Precuneus	R	3.7	18	-46	48		Temporal Mid	R	2.81	66	-30	-8
																					Precuneus	R	3.69	10	-78	40		Precuneus	R	2.81	2	-62	32
																					Insula	L	3.68	-38	2	-8		Caudate	L	2.81	-14	10	16
																					Temporal Sup	L	3.68	-46	-6	0		SupraMarginal	R	2.81	66	-30	32
																					Supp Motor Ar	R	3.67	10	-14	56		Supp Motor Ar	R	2.8	10	-14	48
																					Front Mid	R	3.67	42	18	48		Insula	L	2.8	-38	2	8
																					Precuneus	L	3.66	-6	-62	32		Precuneus	R	2.8	2	-46	56
																					Frontal Sup	L	3.65	-14	-6	64		Temporal Sup	R	2.79	58	-46	16
																					Calcarine	R	3.65	10	-62	8		Cingulum Mid	L	2.79	-6	-30	32
																					Postcentral	L	3.65	-30	-30	64		Precuneus	L	2.79	-6	-62	56
																					Precentral	L	3.64	-46	-6	48		Temporal Inf	R	2.79	50	10	-40
																					Cuneus	L	3.64	-6	-78	40		Parietal Inf	R	2.79	58	-46	40
																					Precuneus	L	3.64	-6	-54	56		Precentral	L	2.79	-38	-6	48
																					Precuneus	L	3.62	-6	-62	40		Fusiform	L	2.79	-30	-6	-40
																					Precuneus	L	3.62	-6	-70	40		Cuneus	R	2.78	18	-70	24
																					Precuneus	R	3.61	18	-62	32		Fusiform	R	2.78	42	-6	-40
																					Tempr Pol Mid	L	3.61	-46	2	-16		Parietal Inf	R	2.78	34	-46	48
																					Precuneus	L	3.61	-6	-46	8		Precuneus	R	2.78	18	-62	32
																					Caudate	L	3.6	-6	10	-8		Postcentral	R	2.78	66	-14	32
																					Front Inf Ope	L	3.6	-54	10	8		Temporal Mid	R	2.78	66	-30	-16
																					Precentral	L	3.59	-38	-6	40		Insula	L	2.78	-38	2	0
																					Temporal Mid	L	3.58	-54	-6	-16		Supp Motor Ar	R	2.77	10	-14	64
																					Precuneus	R	3.58	2	-62	56		Cingulum Mid	R	2.77	18	-38	40
																					Temporal Mid	L	3.58	-46	-6	-16		Temporal Mid	R	2.77	50	2	-32
																					Insula	L	3.58	-38	-6	0		Precuneus	R	2.77	10	-70	40
																					Front Mid	L	3.57	-46	-6	56		SupraMarginal	R	2.77	50	-30	32
																					Precentral	R	3.56	50	10	48		Temporal Mid	L	2.77	-46	-6	-16
																					Supp Motor Ar	R	3.56	2	2	56		Parietal Inf	R	2.77	34	-54	48
																					Hippocampus	R	3.56	18	-38	8		Front Inf Ope	L	2.76	-54	10	8
																					Precuneus	R	3.56	18	-46	56		Temporal Mid	R	2.75	58	-14	-24
																					Front Mid	R	3.55	34	18	40		Precuneus	R	2.75	10	-70	32
																					Rolandic Oper	L	3.55	-38	2	16		Precuneus	R	2.75	10	-54	56
																					Precuneus	R	3.53	10	-70	48		Postcentral	R	2.75	42	-22	48
																					Cingulum Mid	R	3.53	10	-22	48		Parietal Inf	R	2.75	34	-46	40
																					Precuneus	R	3.51	18	-54	16		Caudate	R	2.75	10	10	8
																					Cuneus	R	3.51	2	-78	32		Precuneus	L	2.75	-6	-54	56
																					Calcarine	R	3.51	10	-70	16		SupraMarginal	R	2.74	58	-38	32
																					Precuneus	L	3.5	-6	-62	24		Parietal Sup	R	2.74	18	-70	40
																					Supp Motor Ar	R	3.5	10	-6	64		Supp Motor Ar	R	2.74	10	-14	56
																					Precuneus	R	3.49	2	-78	40		Lingual	L	2.74	-14	-30	-8
																					Frontal Sup	R	3.49	18	2	72		Front Inf Ope	L	2.74	-46	10	8
																					Cingulum Mid	R	3.49	2	10	32		Insula	L	2.74	-38	2	-8
																					Tempr Pol Sup	L	3.49	-62	2	0		Cingulum Mid	L	2.74	-6	-22	32
																					Frontal Sup	L	3.49	-14	-14	64		Rolandic Oper	L	2.73	-46	2	8
																					Temporal Inf	R	3.49	50	-22	-24		Front Inf Ope	L	2.73	-54	18	8
																					Front Inf Ope	L	3.48	-54	10	16		Occipital Mid	R	2.72	26	-62	32
																					Rolandic Oper	L	3.48	-54	2	8		ParaHippocamp	L	2.72	-14	-38	-8
																					Paracentr Lob	R	3.47	2	-38	64		Parietal Inf	R	2.71	42	-54	56
																					Postcentral	L	3.47	-14	-38	64		Rolandic Oper	R	2.71	50	-14	16
																					Front Mid	R	3.47	50	18	40		Temporal Mid	R	2.71	50	-6	-24
																					Cuneus	R	3.47	10	-78	24		Precentral	R	2.71	50	-6	24
																					Supp Motor Ar	R	3.45	2	-14	64		Parietal Sup	R	2.7	34	-54	56
																					Rolandic Oper	L	3.45	-54	10	0		Temporal Sup	L	2.7	-62	-6	-8
																					Precentral	L	3.45	-30	-22	64		Parietal Sup	L	2.7	-14	-54	72
																					Precuneus	L	3.43	-6	-54	8		Insula	L	2.7	-38	10	-8
																					Subgenual	R	3.43	2	10	-8		Occipital Sup	R	2.7	18	-78	40
																					Tempr Pol Sup	L	3.43	-54	2	-8		Frontal Sup	L	2.69	-22	-6	64
																					Fusiform	R	3.41	42	-14	-24		Cuneus	R	2.69	18	-62	24
																					Cuneus	R	3.41	18	-78	32		Precentral	R	2.69	26	-22	72
																					Precentral	L	3.4	-30	-14	48		Postcentral	R	2.69	42	-30	40
																					Temporal Sup	L	3.4	-54	-14	-8		Parietal Inf	R	2.69	42	-46	48
																					Precuneus	R	3.39	18	-46	64		ParaHippocamp	L	2.69	-22	-14	-32
																					Supp Motor Ar	L	3.39	-6	-6	64		Supp Motor Ar	R	2.69	10	-6	56
																					Front Mid	R	3.39	34	10	40		Paracentr Lob	R	2.68	18	-38	72
																					Temporal Inf	R	3.38	58	-14	-32		Precuneus	R	2.68	2	-54	56
																					Tempr Pol Sup	L	3.38	-54	10	-8		Cingulum Mid	R	2.68	10	-22	40
																					Precuneus	R	3.37	18	-54	56		Precuneus	R	2.68	10	-46	64
																					Tempr Pol Mid	L	3.37	-54	2	-16		Putamen	L	2.67	-22	10	8
																					Parietal Sup	R	3.37	18	-70	40		Cingulum Post	R	2.67	10	-38	8
																					Paracentr Lob	L	3.37	-6	-30	72		Parietal Inf	L	2.67	-54	-30	56
																					Calcarine	R	3.36	2	-70	16		Temporal Sup	L	2.67	-54	-6	0
																					Precentral	L	3.36	-14	-30	72		Parietal Inf	R	2.67	50	-38	40
																					Cingulum Ant	R	3.35	2	18	24		Supp Motor Ar	R	2.67	2	-22	56
																					Temporal Inf	R	3.35	50	-14	-32		Paracentr Lob	L	2.66	-6	-38	64
																					Front Mid	R	3.34	42	10	48		Parietal Inf	R	2.66	42	-38	48
																					Temporal Inf	R	3.33	42	-22	-24		Temporal Inf	R	2.66	42	10	-40
																					Paracentr Lob	R	3.33	2	-30	64		Supp Motor Ar	L	2.66	-6	2	48
																					Temporal Mid	L	3.32	-46	-14	-16		Front Inf Ope	L	2.66	-46	18	0
																					Precuneus	R	3.32	10	-38	56		Temporal Sup	R	2.66	50	-38	8
																					Cuneus	L	3.32	-6	-86	40		Front Inf Tri	L	2.66	-46	18	16
																					Insula	L	3.32	-30	18	8		Temporal Inf	R	2.66	58	-6	-32
																					Cuneus	R	3.32	2	-78	24		Insula	L	2.65	-30	10	8
																					SupraMarginal	R	3.32	50	-30	24		SupraMarginal	R	2.65	50	-38	32
																					Temporal Inf	L	3.31	-54	-6	-32		Occipital Sup	R	2.65	26	-78	40
																					Thalamus	L	3.31	-6	-14	16		Thalamus	R	2.65	10	-14	16
																					Precentral	L	3.3	-30	-6	48		Temporal Mid	R	2.64	58	-54	0
																					Cuneus	L	3.3	-6	-78	32		Precuneus	R	2.64	18	-62	40
																					Cuneus	R	3.3	18	-70	24		Precuneus	R	2.64	2	-62	40
																					Temporal Mid	R	3.3	58	-46	8		Temporal Inf	L	2.64	-38	-6	-32
																					Temporal Mid	R	3.29	66	-46	8		Temporal Mid	R	2.64	50	-54	0
																					Temporal Sup	R	3.29	58	-46	16		Precentral	L	2.64	-62	10	16
																					Precentral	R	3.29	42	10	40		Occipital Mid	R	2.63	26	-62	40
																					Precentral	L	3.29	-22	-14	56		Postcentral	R	2.63	66	-6	24
																					Temporal Sup	L	3.28	-62	-6	0		Supp Motor Ar	L	2.63	-6	2	56
																					Precuneus	L	3.28	-6	-70	32		Temporal Sup	L	2.63	-46	-6	0
																					SupraMarginal	R	3.28	58	-38	32		Front Inf Ope	L	2.62	-46	18	8
																					Cingulum Mid	R	3.27	18	-38	48		Temporal Inf	L	2.62	-46	-6	-40
																					Precentral	L	3.26	-22	-22	64		Parietal Inf	R	2.62	34	-38	40
																					Temporal Sup	L	3.26	-62	-6	-8		Thalamus	L	2.62	-6	-6	8
																					Temporal Mid	R	3.26	50	-6	-24		Paracentr Lob	R	2.62	18	-30	64
																					Postcentral	L	3.25	-22	-38	56		Parietal Inf	R	2.62	42	-38	40
																					Precuneus	R	3.25	2	-70	48		SupraMarginal	L	2.62	-46	-38	40
																					Caudate	L	3.25	-6	18	-8		Cingulum Ant	R	2.61	2	10	24
																					Temporal Mid	R	3.25	66	-14	-16		Insula	L	2.61	-38	10	0
																					Frontal Sup	L	3.25	-22	2	48		Cingulum Mid	R	2.61	2	2	32
																					Precentral	L	3.25	-14	-22	72		Postcentral	R	2.61	58	-14	32
																					Precuneus	L	3.24	-6	-62	56		Postcentral	L	2.61	-38	-30	56
																					SupraMarginal	R	3.24	66	-30	32		Precuneus	L	2.61	-6	-46	48
																					Postcentral	L	3.23	-30	-22	48		Frontal Sup	L	2.6	-14	2	56
																					Postcentral	L	3.23	-6	-38	72		Precentral	L	2.6	-30	-6	48
																					Thalamus	L	3.23	-6	-22	0		Precentral	L	2.6	-30	-14	56
																					Front Inf Ope	R	3.23	42	18	32		Paracentr Lob	R	2.6	10	-14	72
																					Thalamus	R	3.22	10	-22	16		Temporal Inf	L	2.6	-46	-6	-32
																					Temporal Inf	R	3.21	42	-14	-32		Front Inf Tri	L	2.6	-38	26	8
																					Precentral	L	3.21	-38	-22	64		Cingulum Mid	R	2.6	10	-30	48
																					Lingual	R	3.21	18	-38	0		Postcentral	R	2.6	50	-14	48
																					Front Inf Ope	L	3.21	-54	10	24		Paracentr Lob	R	2.59	18	-22	72
																					Rolandic Oper	R	3.19	42	-30	16		Parietal Inf	R	2.59	58	-22	48
																					Temporal Inf	R	3.19	58	-22	-32		Rolandic Oper	L	2.59	-54	2	8
																					Putamen	L	3.19	-30	2	0		Precuneus	L	2.59	-6	-46	56
																					Precuneus	L	3.19	-6	-62	48		Caudate	L	2.59	-14	18	16
																					Calcarine	L	3.19	-6	-62	16		Supp Motor Ar	R	2.59	2	-22	64
																					Cingulum Mid	L	3.19	-6	10	40		Postcentral	L	2.58	-30	-30	40
																					Supp Motor Ar	R	3.18	10	2	64		Postcentral	R	2.58	58	-22	32
																					Precuneus	R	3.18	10	-54	64		Postcentral	L	2.58	-46	-30	48
																					Front Inf Tri	L	3.17	-38	26	8		Precuneus	R	2.58	10	-38	56
																					Insula	L	3.16	-38	-6	-8		Precuneus	R	2.58	2	-62	24
																					Temporal Sup	L	3.16	-62	-14	-8		Postcentral	R	2.58	50	-14	56
																					Temporal Sup	R	3.15	50	-38	8		Paracentr Lob	R	2.58	18	-22	64
																					Temporal Inf	R	3.14	50	-22	-32		Thalamus	R	2.57	10	-6	8
																					Putamen	L	3.14	-30	-6	8		Parietal Sup	R	2.57	34	-62	48
																					Temporal Mid	R	3.13	50	-46	8		Precuneus	R	2.57	10	-62	16
																					Temporal Sup	L	3.13	-46	-14	0		Cingulum Mid	L	2.56	-6	2	40
																					Rolandic Oper	L	3.12	-62	2	8		Precuneus	R	2.56	10	-62	48
																					Temporal Mid	R	3.12	58	2	-16		Postcentral	R	2.56	42	-38	56
																					SupraMarginal	R	3.12	66	-46	32		Cingulum Mid	R	2.56	10	-6	32
																					Rolandic Oper	L	3.12	-46	2	16		Fusiform	L	2.56	-38	-14	-24
																					Caudate	R	3.12	10	10	8		Cingulum Mid	R	2.55	10	-6	48
																					Front Inf Ope	L	3.11	-38	18	8		Precuneus	R	2.55	18	-46	8
																					Lingual	L	3.11	-14	-46	-8		Front Inf Ope	L	2.55	-38	18	8
																					SupraMarginal	R	3.11	66	-38	32		Precuneus	R	2.55	2	-62	48
																					Temporal Mid	L	3.1	-46	-6	-24		Postcentral	R	2.54	34	-38	48
																					Front Inf Ope	R	3.1	50	18	32		Insula	L	2.54	-38	-6	-8
																					Thalamus	R	3.1	2	-14	8		Parietal Sup	R	2.54	42	-46	56
																					Precuneus	L	3.1	-6	-78	48		Postcentral	R	2.54	42	-14	40
																					Putamen	L	3.08	-22	-6	8		Cingulum Mid	L	2.54	-6	-46	32
																					Temporal Mid	L	3.08	-46	2	-24		Precuneus	L	2.53	-6	-46	40
																					Parietal Inf	R	3.07	58	-30	40		Parietal Sup	R	2.53	34	-46	56
																					Cingulum Mid	R	3.07	18	-30	48		Cingulum Post	L	2.53	-6	-46	24
																					Postcentral	L	3.06	-38	-30	56		Fusiform	L	2.53	-38	-14	-40
																					Temporal Sup	L	3.06	-46	-14	-8		Supp Motor Ar	R	2.53	2	2	48
																					Temporal Mid	R	3.06	50	2	-24		Paracentr Lob	R	2.53	18	-38	64
																					Paracentr Lob	R	3.05	10	-22	56		Parietal Sup	R	2.53	26	-54	56
																					Supp Motor Ar	R	3.05	2	-22	64		Cingulum Mid	R	2.52	18	-30	40
																					Front Inf Ope	L	3.05	-38	10	24		Temporal Sup	L	2.52	-62	-6	0
																					Calcarine	R	3.05	18	-62	16		Postcentral	R	2.52	26	-38	72
																					Precuneus	R	3.04	2	-46	64		Temporal Sup	R	2.52	50	-46	16
																					Cingulum Ant	L	3.04	-6	26	16		Paracentr Lob	R	2.52	2	-38	64
																					Precentral	R	3.04	50	10	40		Precentral	L	2.52	-14	-30	64
																					Precentral	L	3.04	-46	-14	48		Precuneus	R	2.52	10	-46	8
																					Front Mid	R	3.03	50	18	48		Postcentral	L	2.51	-30	-22	48
																					Postcentral	L	3.03	-14	-38	72		Precuneus	L	2.51	-6	-62	64
																					Hippocampus	R	3.02	26	-38	8		Temporal Inf	L	2.51	-54	-6	-40
																					Tempr Pol Sup	R	3.02	50	2	-16		Precentral	L	2.51	-22	-14	64
																					Caudate	L	3.02	-14	-14	24		Temporal Sup	R	2.5	50	-30	8
																					Cuneus	R	3.02	18	-86	32		Caudate	L	2.5	-6	10	-8
																					Front Inf Ope	L	3.02	-46	18	8		Temporal Mid	L	2.5	-46	-14	-16
																					Calcarine	R	3.01	18	-54	8		Temporal Mid	R	2.5	58	-30	-8
																					Insula	L	3.01	-38	-14	-8		Rolandic Oper	L	2.5	-62	2	8
																					Precuneus	R	3.01	10	-46	64		Precuneus	R	2.49	2	-70	40
																					Temporal Mid	R	3.01	58	-14	-24		Paracentr Lob	L	2.49	-6	-30	64
																					Insula	L	3.01	-38	-6	8		Precuneus	R	2.49	18	-46	72
																					Precuneus	L	3	-6	-54	64		Temporal Inf	R	2.49	42	-6	-32
																					Cingulum Mid	R	3	10	2	32		Temporal Inf	R	2.49	50	-22	-32
																					Parietal Inf	R	3	58	-38	40		Parietal Sup	R	2.49	34	-62	64
																					Tempr Pol Sup	L	2.99	-54	10	-16		Temporal Mid	R	2.49	58	-46	0
																					Caudate	R	2.98	10	18	0		Cuneus	R	2.48	10	-70	24
																					Lingual	L	2.98	-6	-62	-8		Precentral	L	2.48	-38	-6	40
																					Front Inf Ope	L	2.98	-54	18	8		Caudate	R	2.47	18	-6	24
																					Temporal Mid	R	2.98	58	-22	-16		Fusiform	L	2.47	-30	-14	-32
																					Rolandic Oper	L	2.97	-62	10	8		Precentral	R	2.47	42	-14	48
																					SupraMarginal	R	2.97	58	-30	24		Precuneus	L	2.47	-6	-46	64
																					Caudate	R	2.96	10	10	0		Front Inf Ope	L	2.47	-54	10	16
																					Supp Motor Ar	R	2.96	10	2	56		Precuneus	R	2.47	18	-54	16
																					Front Inf Ope	L	2.96	-46	10	24		Precuneus	R	2.47	10	-78	40
																					Precentral	L	2.95	-30	-6	56		Precentral	R	2.46	42	-22	56
																					Lingual	R	2.95	18	-46	0		Precuneus	R	2.46	2	-70	32
																					Cuneus	L	2.94	-6	-70	24		Fusiform	L	2.46	-38	-14	-32
																					Postcentral	R	2.94	26	-46	56		Temporal Mid	R	2.46	66	-54	0
																					Postcentral	L	2.93	-30	-30	40		Temporal Inf	L	2.46	-54	-6	-32
																					Front Mid	R	2.93	42	26	40		Postcentral	R	2.46	66	-22	24
																					Frontal Sup	R	2.92	26	2	72		Caudate	R	2.45	10	10	0
																					Subgenual	R	2.92	2	18	-8		Postcentral	R	2.45	18	-38	80
																					Temporal Mid	R	2.92	58	-6	-24		Precuneus	R	2.45	2	-70	48
																					Front Mid	R	2.92	42	58	0		Caudate	L	2.45	-14	26	0
																					Front Mid	L	2.92	-46	2	56		Occipital Sup	R	2.45	26	-70	32
																					Precuneus	L	2.91	-6	-70	48		Postcentral	L	2.45	-30	-30	72
																					Heschl	R	2.91	42	-30	8		Precentral	L	2.45	-38	-14	48
																					Paracentr Lob	L	2.9	-6	-22	72		Precuneus	L	2.45	-6	-54	8
																					Front Inf Tri	L	2.9	-46	18	16		Temporal Sup	R	2.44	50	-14	-8
																					Frontal Sup	R	2.9	18	-6	72		Temporal Inf	R	2.44	58	-22	-24
																					Insula	L	2.9	-38	10	-8		Tempr Pol Sup	L	2.44	-54	10	-16
																					Temporal Mid	L	2.9	-54	-14	-24		Paracentr Lob	R	2.43	10	-22	72
																					Temporal Mid	L	2.9	-54	2	-24		Parietal Sup	L	2.43	-14	-62	64
																					Front Inf Tri	R	2.9	58	26	0		Precuneus	L	2.43	-6	-54	64
																					Front Inf Ope	L	2.9	-38	2	24		Fusiform	R	2.43	34	-6	-40
																					Insula	L	2.9	-38	-14	0		Supp Motor Ar	L	2.43	-6	-6	64
																					Pallidum	L	2.89	-14	2	0		Precuneus	L	2.43	-6	-54	16
																					Front Mid	R	2.89	42	58	8		Paracentr Lob	R	2.42	10	-38	72
																					Temporal Mid	R	2.89	66	-38	8		Parietal Sup	R	2.42	42	-46	64
																					Temporal Inf	L	2.89	-46	-6	-32		Temporal Mid	R	2.42	58	-30	-16
																					Calcarine	R	2.88	2	-78	16		Paracentr Lob	R	2.42	2	-30	64
																					Caudate	R	2.88	18	-6	24		Temporal Mid	L	2.41	-54	-14	-16
																					Precentral	L	2.88	-22	-14	64		Front Inf Ope	L	2.41	-46	10	16
																					Thalamus	R	2.87	18	-30	0		Insula	L	2.41	-38	-6	0
																					Front Mid	R	2.87	42	26	48		Postcentral	R	2.41	50	-30	48
																					Caudate	R	2.87	10	18	8		Temporal Mid	L	2.41	-62	2	-24
																					Supp Motor Ar	R	2.87	10	-14	64		Caudate	R	2.41	18	10	8
																					SupraMarginal	R	2.87	58	-38	24		Front Inf Tri	L	2.41	-46	42	8
																					Precuneus	R	2.86	18	-62	40		Paracentr Lob	R	2.4	10	-22	64
																					Precentral	L	2.86	-46	2	48		Cingulum Mid	R	2.4	18	-38	48
																					Precentral	L	2.86	-38	-6	64		Postcentral	R	2.4	42	-30	56
																					Cuneus	L	2.85	-14	-62	32		Postcentral	R	2.4	34	-30	48
																					Temporal Mid	R	2.85	58	-38	8		Thalamus	R	2.39	10	-22	16
																					Precentral	L	2.85	-54	10	32		Precuneus	R	2.39	10	-54	8
																					Tempr Pol Sup	R	2.85	50	10	-16		Precuneus	L	2.39	-6	-54	48
																					SupraMarginal	R	2.84	50	-38	24		Postcentral	R	2.39	66	-14	24
																					Temporal Mid	R	2.84	66	-22	-16		Temporal Mid	R	2.39	50	-54	16
																					Rolandic Oper	L	2.84	-46	-6	8		Front Inf Tri	L	2.38	-38	34	8
																					Cuneus	R	2.83	2	-86	32		Front Inf Ope	L	2.38	-54	18	16
																					Temporal Inf	L	2.83	-54	-14	-32		Cingulum Mid	R	2.38	10	-22	48
																					ParaHippocamp	R	2.83	34	-22	-24		Hippocampus	L	2.37	-30	-14	-24
																					Supp Motor Ar	R	2.83	10	2	72		Calcarine	R	2.37	2	-62	16
																					Occipital Sup	R	2.83	18	-78	40		Hippocampus	L	2.37	-30	-14	-16
																					Precentral	L	2.83	-54	-6	48		Insula	L	2.37	-30	26	8
																					Cuneus	L	2.82	-6	-86	32		Precentral	L	2.36	-38	-22	56
																					Precentral	L	2.82	-62	10	16		Front Mid	L	2.36	-38	-6	56
																					Front Mid	R	2.82	34	10	48		Temporal Mid	R	2.36	58	-62	8
																					Front Inf Tri	R	2.82	42	10	24		Hippocampus	L	2.36	-22	-22	-16
																					Temporal Sup	L	2.82	-54	-14	0		Tempr Pol Mid	L	2.36	-38	2	-32
																					Frontal Sup	R	2.82	26	-6	72		SupraMarginal	R	2.36	58	-22	16
																					Hippocampus	R	2.82	26	-38	0		Temporal Mid	R	2.35	66	-22	0
																					Lingual	L	2.81	-6	-62	0		Temporal Inf	R	2.35	42	2	-32
																					Thalamus	R	2.81	10	-14	16		Precuneus	R	2.35	18	-62	56
																					Front Inf Tri	R	2.81	58	34	0		Precentral	L	2.34	-14	-22	64
																					Front Mid	R	2.8	34	10	32		Precuneus	R	2.34	10	-70	48
																					Paracentr Lob	R	2.8	10	-30	56		Parietal Sup	L	2.34	-14	-70	64
																					Front Inf Tri	R	2.8	42	34	0		Temporal Sup	R	2.34	42	-38	16
																					Insula	L	2.79	-30	-6	16		SupraMarginal	R	2.34	58	-30	24
																					Temporal Mid	L	2.79	-54	-14	-16		Lingual	L	2.34	-14	-46	-8
																					Caudate	R	2.79	10	2	8		Parietal Inf	R	2.34	42	-46	40
																					Precentral	L	2.78	-30	-14	56		Temporal Inf	L	2.33	-38	2	-40
																					Paracentr Lob	R	2.78	10	-38	64		Postcentral	R	2.33	42	-30	64
																					Cingulum Mid	R	2.78	2	10	40		Precentral	L	2.33	-46	-6	48
																					Fusiform	R	2.77	34	-22	-32		Temporal Inf	R	2.32	42	-14	-32
																					Postcentral	R	2.76	34	-38	56		Precentral	R	2.32	34	-30	56
																					Precentral	L	2.76	-30	2	32		ParaHippocamp	L	2.32	-22	-14	-24
																					Temporal Inf	L	2.76	-54	-6	-40		Postcentral	R	2.32	50	-22	40
																					Temporal Mid	R	2.76	58	-6	-16		Postcentral	R	2.31	58	-14	16
																					Cuneus	R	2.75	10	-86	32		Paracentr Lob	R	2.31	10	-30	64
																					Postcentral	L	2.75	-38	-30	48		Cuneus	R	2.31	18	-86	32
																					Precentral	R	2.75	50	10	32		Frontal Sup	L	2.31	-22	2	56
																					Lingual	R	2.75	18	-54	0		Temporal Mid	L	2.31	-62	-14	-16
																					Supp Motor Ar	R	2.75	18	-6	64		Paracentr Lob	R	2.3	10	-22	56
																					Parietal Inf	R	2.75	58	-46	40		Angular	R	2.3	58	-54	24
																					Postcentral	L	2.74	-30	-30	72		Cingulum Mid	R	2.3	2	2	40
																					Temporal Mid	L	2.74	-54	-6	-24		Precentral	L	2.3	-22	-30	72
																					SupraMarginal	R	2.74	66	-46	24
																					Precuneus	R	2.74	2	-54	64
																					Precuneus	L	2.73	-14	-54	24
																					Frontal Sup	L	2.73	-22	-6	56
																					Temporal Mid	R	2.73	50	-6	-16
																					Front Inf Tri	R	2.73	42	18	24
																					Temporal Sup	R	2.73	50	-30	16
																					Front Mid	R	2.72	50	26	40
																					Precentral	R	2.72	58	10	40
																					Tempr Pol Sup	R	2.72	58	10	-16
																					Tempr Pol Sup	L	2.72	-46	10	-16
																					Occipital Sup	R	2.72	18	-78	24
																					Front Inf Tri	R	2.72	50	26	0
																					Precentral	L	2.72	-38	-22	56
																					Rolandic Oper	L	2.71	-54	-6	8
																					Front Mid	R	2.71	34	18	32
																					Postcentral	R	2.71	34	-38	48
																					Frontal Sup	L	2.71	-22	-6	64
																					SupraMarginal	R	2.7	66	-30	24
																					Temporal Sup	L	2.7	-62	-14	0
																					Precentral	L	2.69	-46	-6	40
																					Temporal Mid	R	2.69	58	-54	8
																					Parietal Sup	R	2.69	26	-54	64
																					Lingual	R	2.69	10	-62	0
																					Thalamus	L	2.69	-6	-22	8
																					Temporal Sup	R	2.69	50	-46	16
																					Front Inf Tri	R	2.69	50	34	0
																					Cingulum Mid	R	2.69	10	2	40
																					Insula	R	2.68	50	10	-8
																					Putamen	L	2.68	-30	-6	0
																					Precentral	L	2.68	-54	10	40
																					Lingual	L	2.67	-6	-62	8
																					Temporal Inf	R	2.67	66	-22	-24
																					Precuneus	R	2.67	18	-38	56
																					Temporal Sup	R	2.67	58	-38	16
																					Temporal Inf	L	2.67	-46	2	-40
																					Front Mid Orb	R	2.66	42	58	-8
																					Calcarine	R	2.66	26	-54	8
																					Paracentr Lob	R	2.66	18	-38	64
																					Thalamus	R	2.66	10	-30	8
																					Parietal Inf	R	2.66	34	-38	40
																					Temporal Mid	R	2.65	58	-54	16
																					Precuneus	L	2.64	-6	-70	56
																					Frontal Sup	L	2.64	-14	10	48
																					Supp Motor Ar	R	2.64	10	-6	72
																					Lingual	L	2.63	-14	-46	0
																					Frontal Sup	L	2.63	-22	2	56
																					Supp Motor Ar	R	2.63	2	2	64
																					Precentral	R	2.62	34	-6	48
																					Front Mid	R	2.62	34	26	32
																					Rolandic Oper	L	2.62	-54	2	16
																					Parietal Inf	R	2.62	34	-46	48
																					Front Inf Tri	R	2.62	34	34	0
																					Lingual	R	2.61	2	-70	8
																					Precentral	L	2.61	-38	2	48
																					Precentral	L	2.61	-38	-14	40
																					Precuneus	L	2.61	-6	-62	64
																					SupraMarginal	R	2.61	58	-46	24
																					Putamen	L	2.61	-22	2	0
																					Precentral	L	2.61	-46	2	40
																					Precentral	L	2.6	-46	2	24
																					Temporal Inf	R	2.6	50	-6	-32
																					Caudate	R	2.6	18	18	0
																					Supp Motor Ar	L	2.6	-6	10	48
																					Supp Motor Ar	R	2.6	10	26	64
																					SupraMarginal	R	2.6	50	-30	32
																					Front Mid	R	2.6	34	18	48
																					Lingual	R	2.59	18	-38	-8
																					Supp Motor Ar	L	2.59	-6	-14	72
																					Temporal Inf	L	2.59	-38	2	-40
																					Front Inf Tri	R	2.59	58	18	0
																					Supp Motor Ar	R	2.59	2	10	48
																					Tempr Pol Sup	L	2.58	-62	2	-8
																					Postcentral	R	2.58	50	-22	56
																					Tempr Pol Sup	R	2.58	58	10	-8
																					Precentral	L	2.58	-30	-14	64
																					Supp Motor Ar	R	2.58	10	10	64
																					Parietal Sup	R	2.58	26	-54	48
																					Front Mid Orb	R	2.57	50	50	-8
																					Precentral	L	2.57	-38	2	32
																					Supp Motor Ar	R	2.57	10	2	48
																					Caudate	L	2.57	-14	26	0
																					Parietal Inf	R	2.57	34	-54	48
																					Front Mid Orb	R	2.57	34	42	-8
																					Insula	L	2.56	-30	26	8
																					Temporal Mid	R	2.56	58	-14	-8
																					Supp Motor Ar	R	2.56	18	2	64
																					Precuneus	R	2.56	2	-62	64
																					Front Inf Ope	L	2.55	-54	18	0
																					Cuneus	R	2.55	2	-86	24
																					Putamen	L	2.55	-30	2	-8
																					Tempr Pol Sup	R	2.55	50	10	-24
																					Front Inf Ope	L	2.55	-46	18	0
																					Tempr Pol Mid	L	2.55	-38	2	-32
																					Temporal Inf	R	2.55	58	-6	-32
																					Lingual	L	2.55	-14	-54	-8
																					Parietal Sup	R	2.55	26	-46	64
																					Insula	R	2.55	34	26	-8
																					Thalamus	L	2.54	-14	-14	16
																					Calcarine	R	2.54	10	-78	16
																					Fusiform	R	2.54	34	-14	-32
																					Postcentral	R	2.54	34	-30	48
																					Supp Motor Ar	R	2.54	10	10	56
																					Putamen	L	2.54	-22	10	0
																					ParaHippocamp	L	2.54	-14	-38	-8
																					Precentral	R	2.54	34	-30	56
																					Postcentral	R	2.53	42	-38	56
																					Temporal Mid	L	2.53	-54	2	-32
																					Precentral	R	2.53	34	2	48
																					Temporal Mid	R	2.53	58	2	-32
																					Front Inf Tri	L	2.52	-38	26	16
																					Temporal Sup	R	2.52	50	-14	-8
																					Fusiform	L	2.52	-38	-14	-24
																					Temporal Sup	R	2.52	50	-38	16
																					Temporal Sup	R	2.52	66	-38	16
																					Rolandic Oper	L	2.51	-38	-6	16
																					Front Inf Tri	R	2.51	42	26	0
																					Parietal Sup	R	2.5	34	-46	56
																					Hippocampus	R	2.5	18	-30	-8
																					Insula	R	2.5	34	26	0
																					Temporal Mid	R	2.5	50	-22	-16
																					Front Mid	R	2.5	42	18	56
																					Temporal Sup	R	2.5	50	2	-8
																					Front Mid	L	2.5	-38	10	56
																					Temporal Inf	L	2.49	-62	-14	-32
																					Precentral	L	2.49	-46	2	32
																					Precentral	R	2.49	42	2	40
																					Lingual	L	2.49	-14	-54	0
																					Insula	R	2.49	34	10	16
																					Precentral	L	2.49	-46	10	32
																					Parietal Inf	R	2.49	50	-30	40
																					Precuneus	R	2.47	2	-78	48
																					Cuneus	L	2.47	-14	-78	40
																					Postcentral	L	2.47	-22	-38	64
																					Supp Motor Ar	R	2.46	18	-14	64
																					Temporal Inf	R	2.46	50	10	-40
																					Parietal Inf	R	2.46	34	-46	40
																					Front Inf Tri	R	2.46	58	26	8
																					Temporal Mid	L	2.46	-62	-6	-16
																					Supp Motor Ar	L	2.46	-6	2	64
																					Tempr Pol Mid	L	2.46	-38	10	-40
																					Precentral	L	2.46	-38	-14	64
																					Cingulum Mid	L	2.46	-6	18	32
																					Precuneus	R	2.46	18	-62	56
																					Postcentral	R	2.45	26	-38	56
																					Postcentral	R	2.45	42	-30	56
																					Front Inf Orb	R	2.45	42	34	-8
																					Front Mid	R	2.45	50	26	32
																					Precuneus	L	2.45	-14	-62	24
																					Precentral	R	2.45	42	10	32
																					Postcentral	L	2.45	-14	-46	72
																					Cuneus	L	2.45	-14	-86	40
																					Temporal Inf	R	2.44	58	-22	-24
																					Temporal Inf	R	2.44	42	-6	-32
																					Temporal Sup	R	2.43	58	-30	16
																					Temporal Sup	R	2.43	50	-30	8
																					Front Inf Orb	R	2.43	50	18	-8
																					Parietal Sup	L	2.43	-14	-46	64
																					Temporal Sup	R	2.43	42	-38	16
																					Lingual	R	2.43	18	-54	-8
																					Fusiform	R	2.43	34	-14	-24
																					Precentral	L	2.42	-62	10	24
																					Precentral	L	2.42	-54	2	40
																					Putamen	L	2.42	-30	-6	-8
																					Thalamus	R	2.42	18	-30	8
																					Precuneus	L	2.42	-14	-70	40
																					Front Mid	L	2.42	-30	2	56
																					Temporal Mid	R	2.42	66	-54	8
																					Front Mid Orb	R	2.42	42	42	-8
																					Calcarine	R	2.42	2	-78	8
																					ParaHippocamp	R	2.41	26	-22	-24
																					Calcarine	L	2.41	-22	-54	8
																					SupraMarginal	R	2.41	50	-38	32
																					Precuneus	R	2.41	10	-62	64
																					Calcarine	R	2.41	18	-70	16
																					Temporal Mid	L	2.4	-62	-14	-16
																					Insula	L	2.4	-30	18	0
																					Caudate	R	2.4	18	10	8
																					Hippocampus	L	2.4	-30	-14	-16
																					Temporal Mid	R	2.4	50	2	-32
																					Parietal Inf	R	2.4	42	-38	40
																					Precuneus	R	2.4	10	-78	48
																					Lingual	R	2.39	18	-46	-8
																					Temporal Sup	R	2.39	50	-6	-8
																					Postcentral	L	2.39	-38	-30	64
																					Cingulum Mid	R	2.39	10	10	32
																					Precentral	R	2.39	58	10	32
																					Temporal Inf	R	2.39	42	-30	-24
																					Front Inf Ope	L	2.39	-54	18	16
																					Postcentral	R	2.38	58	-14	24
																					SupraMarginal	R	2.38	58	-22	24
																					Front Mid Orb	R	2.38	42	50	-8
																					Front Mid	L	2.38	-38	2	56
																					Front Inf Orb	R	2.38	50	26	-8
																					Calcarine	R	2.38	18	-62	8
																					Parietal Sup	R	2.37	18	-62	48
																					Postcentral	L	2.37	-22	-46	56
																					Front Inf Orb	R	2.37	42	26	-8
																					Front Mid	R	2.37	42	10	56
																					Supp Motor Ar	R	2.37	10	18	64
																					Front Inf Orb	R	2.37	34	34	-8
																					Precuneus	R	2.36	18	-46	72
																					Parietal Inf	L	2.36	-38	-38	48
																					Precuneus	L	2.36	-6	-46	72
																					Temporal Mid	R	2.36	58	2	-24
																					Caudate	R	2.36	18	18	-8
																					Precuneus	R	2.36	2	-70	56
																					Fusiform	R	2.36	26	-30	-24
																					Parietal Sup	R	2.35	34	-62	56
																					ParaHippocamp	R	2.35	18	-30	-16
																					Cuneus	R	2.35	10	-86	24
																					Precuneus	R	2.35	18	-54	72
																					Precentral	L	2.35	-22	-30	72
																					Hippocampus	R	2.35	34	-38	0
																					Lingual	R	2.34	10	-70	8
																					Caudate	R	2.34	10	10	-8
																					Parietal Sup	R	2.33	42	-46	64
																					Caudate	R	2.33	18	2	24
																					Front Inf Tri	L	2.33	-46	26	16
																					Cuneus	L	2.33	-6	-78	24
																					Fusiform	R	2.33	42	-6	-40
																					Parietal Inf	R	2.33	42	-38	48
																					Parietal Sup	R	2.33	42	-62	56
																					Temporal Mid	R	2.33	58	-22	-8
																					Front Mid	R	2.32	34	26	40
																					Front Inf Tri	R	2.32	58	34	8
																					Temporal Mid	L	2.32	-46	2	-32
																					Postcentral	R	2.32	26	-30	72
																					Front Inf Ope	R	2.32	50	10	24
																					Cingulum Ant	L	2.32	-6	26	24
																					Precentral	L	2.31	-30	-22	72
																					Putamen	L	2.31	-22	18	0
																					Front Mid	R	2.31	34	34	40
																					Postcentral	R	2.31	42	-30	64
																					Temporal Mid	R	2.31	50	-54	8
																					Postcentral	R	2.3	50	-22	48
																					Parietal Sup	R	2.3	34	-62	64
																					Insula	R	2.3	34	26	8
																					Front Inf Tri	R	2.3	42	18	16

## Sheet: Baseline_2000ms
Tone 1							Tone 2							Tone 3							Tone 4							Tone 5
Brain region	Hemisphere	T-val		MNI Coordinates			Brain region	Hemisphere	T-val		MNI Coordinates			Brain region	Hemisphere	T-val		MNI Coordinates			Brain region	Hemisphere	T-val		MNI Coordinates			Brain region	Hemisphere	T-val		MNI Coordinates
			x	y	z					x	y	z					x	y	z					x	y	z					x	y	z
Front Sup Orb	L	2.89	-14	34	-16		Front Sup Med	R	3.18	18	66	0		Precuneus	R	4.61	2	-62	48		Cingulum Mid	R	6.45	2	-30	32		Insula	L	4.38	-46	10	-8
Front Sup Orb	L	2.82	-14	26	-24		Frontal Sup	R	3.17	18	66	8		Cingulum Post	R	4.61	2	-46	24		Cingulum Mid	R	6.07	2	-38	32		Tempr Pol Sup	L	4.09	-46	2	-8
Front Sup Orb	L	2.76	-14	26	-16		Frontal Sup	R	3.02	26	66	8		Precuneus	R	4.45	2	-54	48		Cingulum Mid	R	6.04	2	-30	40		Temporal Mid	R	4.03	58	-22	-16
Front Sup Orb	L	2.76	-14	42	-16		Front Sup Med	R	2.99	18	58	8		Precuneus	R	4.42	2	-62	40		Cingulum Mid	R	6	2	-22	40		Tempr Pol Sup	L	3.91	-54	10	-8
Front Med Orb	L	2.54	-6	42	-16		Frontal Sup	R	2.91	26	58	8		Precuneus	R	4.41	2	-54	56		Cingulum Mid	R	5.99	2	-14	40		Thalamus	L	3.89	-6	-6	0
Front Sup Orb	L	2.53	-14	42	-24		Front Sup Med	R	2.77	10	66	0		Cingulum Mid	R	4.4	2	-30	32		Cingulum Mid	R	5.98	2	-22	32		Postcentral	L	3.87	-46	-30	56
Front Sup Orb	L	2.46	-14	50	-16		Front Mid Orb	R	2.72	42	58	-8		Precuneus	R	4.4	2	-54	24		Cingulum Mid	R	5.98	2	-14	32		Temporal Mid	R	3.87	58	-14	-24
Ventr Med PFC	L	2.45	-6	50	-8		Front Sup Med	R	2.68	18	58	0		Cingulum Mid	R	4.36	2	-38	32		Cingulum Post	R	5.93	2	-46	24		Front Inf Ope	L	3.86	-46	10	0
Front Sup Orb	L	2.37	-14	34	-24		Front Mid	R	2.67	34	58	8		Cingulum Mid	R	4.32	2	-46	32		Cingulum Mid	R	5.72	2	-38	40		Tempr Pol Sup	L	3.86	-54	2	0
Front Mid Orb	L	2.34	-22	50	-16		Frontal Sup	R	2.53	26	58	0		Precuneus	R	4.3	2	-46	48		Cingulum Mid	L	5.7	-6	-14	48		Insula	L	3.84	-46	2	0
							Frontal Sup	R	2.51	26	50	0		Cingulum Mid	R	4.3	2	-54	32		Supp Motor Ar	L	5.65	-6	-6	48		Insula	L	3.83	-38	10	-8
							Front Sup Med	R	2.5	18	50	0		Precuneus	R	4.29	10	-62	48		Cingulum Mid	L	5.65	-6	-14	40		Temporal Mid	R	3.8	58	-14	-16
							Frontal Sup	R	2.48	26	66	0		Precuneus	R	4.2	2	-70	40		Cingulum Mid	R	5.64	2	-46	32		Rolandic Oper	L	3.8	-54	10	0
							Front Sup Med	R	2.43	10	66	8		Cingulum Mid	R	4.19	2	-30	40		Cingulum Mid	R	5.57	2	-14	48		Temporal Sup	R	3.77	58	-46	16
							Frontal Sup	R	2.36	18	66	16		Precuneus	R	4.15	2	-54	40		Supp Motor Ar	L	5.53	-6	-14	56		Tempr Pol Mid	L	3.76	-54	2	-16
							Front Mid Orb	R	2.31	34	50	-8		Precuneus	R	4.15	2	-46	40		Supp Motor Ar	L	5.5	-6	-6	56		Insula	L	3.73	-38	2	-8
														Precuneus	R	4.13	2	-46	56		Cingulum Mid	L	5.46	-6	-6	40		Tempr Pol Mid	L	3.73	-46	2	-16
														Precuneus	R	4.1	2	-62	32		Cingulum Mid	R	5.42	2	-22	48		Temporal Mid	R	3.73	58	-54	8
														Cingulum Mid	R	4.09	2	-38	48		Cingulum Post	R	5.3	10	-38	32		Temporal Mid	R	3.71	66	-22	-16
														Cingulum Mid	R	4.08	2	-38	40		Cingulum Post	R	5.28	10	-46	32		Postcentral	L	3.7	-46	-30	48
														Precuneus	R	4.07	2	-70	48		Cingulum Mid	L	5.27	-6	-30	40		SupraMarginal	R	3.68	66	-30	40
														Precuneus	R	4.07	10	-70	48		Precuneus	R	5.26	2	-54	24		Temporal Mid	R	3.67	58	-54	16
														Precuneus	R	4.04	2	-62	24		Cingulum Post	R	5.24	10	-46	24		Caudate	R	3.66	10	2	8
														Precuneus	R	4.03	10	-62	56		Cingulum Mid	L	5.23	-6	-22	40		Tempr Pol Sup	L	3.66	-54	2	-8
														Cingulum Mid	L	4	-6	-38	48		Cingulum Mid	L	5.23	-6	-14	32		Cingulum Mid	R	3.6	2	-30	32
														Cingulum Mid	L	3.98	-6	-6	40		Cingulum Mid	L	5.22	-6	-6	32		Insula	L	3.6	-38	10	0
														Precuneus	R	3.97	10	-62	40		Cingulum Mid	R	5.17	2	-38	48		Temporal Mid	R	3.59	50	-54	0
														Precuneus	R	3.93	2	-38	56		Precuneus	R	5.16	2	-46	40		Tempr Pol Sup	L	3.58	-62	2	0
														Precuneus	L	3.88	-6	-54	40		Cingulum Mid	R	5.16	2	-30	48		Temporal Mid	R	3.55	50	-46	8
														Cingulum Mid	L	3.88	-6	-38	40		Supp Motor Ar	L	5.16	-6	-22	48		Parietal Sup	R	3.55	18	-70	40
														Cingulum Mid	R	3.88	2	-22	32		Precuneus	R	5.15	2	-46	48		Temporal Mid	R	3.55	66	-54	8
														Precuneus	L	3.87	-6	-62	32		Tempr Pol Sup	L	5.13	-46	2	-8		Cingulum Post	R	3.55	2	-46	24
														Precuneus	L	3.87	-6	-46	40		Insula	L	5.12	-46	10	-8		Postcentral	L	3.54	-22	-30	64
														Precuneus	R	3.86	2	-62	56		Caudate	L	5.1	-6	2	8		Temporal Mid	R	3.5	50	-54	8
														Insula	L	3.85	-30	10	8		Caudate	L	5.08	-6	10	8		Front Inf Ope	L	3.49	-54	10	8
														Precuneus	L	3.84	-6	-54	32		Cingulum Mid	L	5.08	-6	-30	48		Temporal Inf	R	3.46	50	10	-40
														Cingulum Mid	L	3.84	-6	-14	40		Putamen	L	5.07	-22	10	8		Parietal Inf	L	3.45	-54	-30	56
														Precuneus	R	3.84	10	-70	40		Cingulum Mid	R	5.06	2	-54	32		Rolandic Oper	R	3.44	42	-30	16
														Cingulum Mid	L	3.83	-6	-30	48		Cingulum Mid	L	5.05	-6	-38	40		Cingulum Mid	L	3.43	-6	-14	48
														Cingulum Mid	L	3.83	-6	-30	40		Precuneus	R	5.05	10	-70	32		Cingulum Mid	R	3.42	2	-14	40
														Precuneus	L	3.82	-6	-62	40		Supp Motor Ar	R	5.01	2	-6	48		SupraMarginal	R	3.42	50	-30	24
														Cingulum Mid	L	3.82	-6	-6	32		Cingulum Mid	R	5.01	2	-6	40		Parietal Inf	R	3.41	50	-38	40
														Tempr Pol Sup	R	3.81	58	10	-8		Precuneus	R	4.99	10	-70	40		Postcentral	R	3.4	50	-22	48
														Cingulum Mid	R	3.79	2	-22	40		Cingulum Mid	L	4.95	-14	-30	48		Cingulum Mid	R	3.39	2	-14	32
														Supp Motor Ar	L	3.79	-6	-14	56		Cingulum Mid	R	4.95	10	-22	32		Cingulum Mid	R	3.39	2	-38	32
														Cingulum Mid	L	3.78	-6	-14	32		Cingulum Mid	R	4.93	2	-6	32		Temporal Sup	R	3.38	50	-30	16
														Precuneus	R	3.77	10	-54	56		Caudate	L	4.92	-6	10	0		Postcentral	L	3.37	-38	-30	40
														Supp Motor Ar	L	3.77	-6	-22	48		Cingulum Mid	R	4.92	10	-30	32		Temporal Mid	R	3.37	50	-14	-24
														Cingulum Mid	R	3.72	2	-30	48		Cingulum Mid	L	4.9	-6	-22	32		Front Inf Orb	L	3.37	-46	18	-8
														Cingulum Mid	L	3.71	-6	-46	32		Cingulum Mid	R	4.87	10	-14	32		Rolandic Oper	L	3.37	-62	10	8
														Supp Motor Ar	L	3.71	-6	-6	48		Supp Motor Ar	L	4.87	-6	2	48		Cingulum Post	R	3.36	10	-46	24
														Cingulum Mid	L	3.7	-6	-22	40		Cingulum Mid	L	4.86	-6	-38	48		Temporal Sup	R	3.36	66	-46	16
														Precuneus	R	3.69	10	-70	32		Precuneus	R	4.85	2	-54	40		Postcentral	L	3.36	-22	-30	56
														Precuneus	R	3.69	2	-70	32		Cingulum Mid	R	4.84	10	-38	40		Cingulum Mid	R	3.36	2	-14	48
														Cingulum Mid	L	3.67	-6	-14	48		Cingulum Mid	L	4.8	-6	2	40		Temporal Mid	L	3.36	-62	2	-24
														Cingulum Mid	R	3.66	2	-14	32		Cingulum Post	R	4.8	10	-46	16		Tempr Pol Sup	L	3.36	-54	10	-16
														Cingulum Mid	R	3.65	10	-30	40		Cingulum Mid	R	4.8	10	-30	40		Cingulum Mid	R	3.34	2	-30	40
														Caudate	L	3.64	-6	10	0		Cingulum Mid	L	4.77	-6	-30	32		Paracentr Lob	R	3.34	18	-30	80
														Front Mid	R	3.64	34	10	40		Insula	L	4.77	-38	2	-8		Temporal Mid	R	3.34	58	-54	0
														Precuneus	L	3.63	-6	-70	40		Supp Motor Ar	L	4.75	-6	-22	56		Temporal Mid	R	3.34	66	-22	-8
														Supp Motor Ar	L	3.63	-6	-6	56		Cingulum Mid	L	4.74	-6	-38	32		Insula	L	3.33	-38	2	0
														Supp Motor Ar	L	3.63	-6	-22	56		Lingual	L	4.74	-6	-38	-8		Cingulum Mid	R	3.32	2	-22	40
														Precuneus	L	3.59	-6	-54	24		Precuneus	R	4.73	10	-62	40		Cingulum Mid	R	3.32	2	-46	32
														Paracentr Lob	L	3.57	-6	-38	56		Insula	L	4.71	-30	10	8		Postcentral	L	3.31	-38	-30	48
														Precuneus	L	3.57	-6	-46	56		Supp Motor Ar	R	4.7	2	-6	56		Caudate	L	3.31	-6	10	0
														Precuneus	R	3.55	10	-54	48		Supp Motor Ar	L	4.69	-6	-14	64		SupraMarginal	R	3.3	66	-30	32
														Cingulum Mid	R	3.55	2	-14	40		Precuneus	R	4.69	10	-54	24		Precuneus	R	3.3	18	-54	64
														Front Mid	R	3.55	34	10	48		Postcentral	L	4.68	-22	-30	64		Paracentr Lob	R	3.3	18	-30	72
														Paracentr Lob	L	3.55	-6	-30	56		Supp Motor Ar	R	4.68	2	-14	56		Precuneus	R	3.29	10	-46	56
														Cingulum Post	R	3.54	10	-54	32		Cingulum Post	R	4.67	10	-54	32		Precuneus	R	3.29	10	-62	32
														Precuneus	R	3.53	10	-62	32		Precuneus	R	4.66	10	-62	48		Postcentral	R	3.29	58	-22	32
														Temporal Mid	R	3.52	58	2	-16		Precuneus	R	4.66	2	-54	48		Cingulum Post	R	3.28	10	-46	32
														Cingulum Mid	L	3.52	-6	-38	32		Insula	L	4.63	-46	2	0		Caudate	R	3.28	10	10	0
														Calcarine	R	3.52	2	-62	16		Frontal Sup	L	4.63	-14	-6	56		Supp Motor Ar	R	3.28	10	2	72
														Caudate	L	3.52	-6	2	8		Precuneus	R	4.62	10	-54	56		Precuneus	R	3.28	10	-54	24
														Cingulum Post	R	3.51	10	-38	32		Precuneus	R	4.62	2	-62	24		Cingulum Post	R	3.28	10	-54	32
														Precuneus	L	3.5	-6	-46	48		Cingulum Mid	R	4.61	10	-14	40		Front Inf Ope	L	3.27	-46	10	8
														Cingulum Mid	L	3.5	-6	-22	32		Postcentral	L	4.6	-22	-30	56		Temporal Mid	R	3.26	58	-46	8
														Insula	L	3.48	-38	2	8		Subgenual	R	4.6	2	10	-8		Cingulum Mid	R	3.25	2	-22	48
														Front Inf Ope	L	3.48	-38	10	8		Thalamus	L	4.6	-6	-6	8		SupraMarginal	L	3.25	-46	-38	40
														Cingulum Post	R	3.48	10	-46	32		Caudate	L	4.58	-14	10	16		Postcentral	L	3.25	-30	-30	64
														Supp Motor Ar	L	3.45	-6	-14	64		Precuneus	R	4.58	10	-62	56		Cingulum Mid	R	3.24	2	-22	32
														Cingulum Mid	R	3.44	10	-38	40		Insula	L	4.57	-38	2	0		Paracentr Lob	R	3.24	10	-38	64
														Paracentr Lob	L	3.43	-6	-30	64		Caudate	L	4.56	-14	18	8		Temporal Inf	R	3.23	50	-6	-40
														Supp Motor Ar	L	3.43	-6	-22	64		Precuneus	R	4.56	10	-46	40		Parietal Inf	R	3.22	58	-38	40
														Cingulum Mid	R	3.43	10	-30	32		Supp Motor Ar	L	4.54	-6	2	56		Supp Motor Ar	L	3.22	-6	-14	56
														Precuneus	R	3.41	2	-78	40		Paracentr Lob	L	4.53	-6	-30	56		Postcentral	L	3.22	-30	-30	48
														Precuneus	R	3.41	10	-46	56		Precuneus	R	4.52	10	-62	32		Front Inf Ope	L	3.22	-38	10	8
														Precuneus	L	3.39	-6	-62	24		Precuneus	R	4.51	2	-62	32		Precuneus	R	3.2	10	-54	56
														Front Mid Orb	R	3.39	42	58	-8		Parietal Sup	R	4.5	18	-70	40		Parietal Inf	R	3.2	42	-38	40
														Precentral	L	3.38	-14	-30	64		Precuneus	R	4.5	2	-38	56		Precuneus	R	3.2	2	-46	40
														Thalamus	L	3.37	-6	-6	8		Precuneus	R	4.5	2	-62	40		Temporal Mid	R	3.2	50	-14	-16
														Precuneus	R	3.37	10	-54	40		Precuneus	L	4.49	-6	-46	40		Supp Motor Ar	L	3.19	-6	-22	48
														Thalamus	L	3.36	-6	-14	0		Front Inf Ope	L	4.47	-46	10	8		Cingulum Mid	R	3.19	2	-38	40
														Cuneus	R	3.36	10	-78	32		Insula	L	4.46	-38	10	0		Supp Motor Ar	L	3.17	-6	-6	48
														Cingulum Post	R	3.35	10	-46	24		Cingulum Mid	R	4.45	2	2	32		SupraMarginal	R	3.17	58	-30	32
														Cingulum Mid	R	3.35	2	-22	48		Calcarine	R	4.45	2	-62	16		Temporal Inf	R	3.16	50	-22	-24
														Cingulum Post	L	3.34	-6	-46	24		Precuneus	R	4.43	10	-54	16		Temporal Inf	R	3.16	50	2	-40
														Precuneus	R	3.34	2	-78	48		Front Inf Ope	L	4.43	-46	10	0		Postcentral	R	3.16	18	-38	80
														Precuneus	L	3.33	-6	-70	32		Caudate	L	4.43	-6	18	0		Postcentral	R	3.16	58	-14	32
														Cuneus	L	3.33	-14	-62	32		Front Inf Ope	L	4.4	-54	10	8		Precuneus	R	3.16	18	-54	56
														Putamen	L	3.33	-22	10	8		Cingulum Mid	R	4.4	10	-22	40		Temporal Sup	R	3.15	50	-38	8
														Tempr Pol Sup	R	3.33	58	10	-16		Precuneus	R	4.4	10	-54	40		Cingulum Mid	L	3.15	-6	-30	48
														Cingulum Mid	L	3.33	-6	-30	32		Tempr Pol Mid	L	4.39	-46	2	-16		Supp Motor Ar	R	3.15	2	-6	48
														Precuneus	R	3.32	2	-70	56		Supp Motor Ar	R	4.38	10	-14	48		Cingulum Mid	R	3.12	2	-54	32
														Cingulum Mid	R	3.31	10	-22	32		Precuneus	R	4.37	2	-54	56		Cingulum Mid	L	3.12	-6	-30	40
														Supp Motor Ar	R	3.31	2	-30	56		Cingulum Post	R	4.37	10	-38	16		Temporal Inf	R	3.12	50	-14	-32
														Precuneus	R	3.29	10	-46	48		Cuneus	R	4.37	10	-70	24		Postcentral	L	3.11	-30	-30	40
														Precuneus	L	3.28	-6	-54	48		Precuneus	R	4.36	10	-54	48		Front Inf Ope	L	3.1	-54	18	0
														Precuneus	R	3.28	10	-54	24		Cingulum Mid	L	4.36	-6	-46	32		Postcentral	R	3.1	26	-30	72
														Front Mid	R	3.25	42	18	48		Precuneus	R	4.36	2	-46	56		Temporal Mid	L	3.1	-62	2	-16
														Insula	R	3.24	50	10	-8		Supp Motor Ar	L	4.35	-6	-6	64		Temporal Inf	R	3.1	58	-14	-32
														Precuneus	R	3.23	10	-46	40		Tempr Pol Mid	L	4.34	-54	2	-16		Caudate	R	3.09	10	10	8
														Precentral	L	3.23	-14	-22	64		Supp Motor Ar	R	4.33	2	-22	56		Temporal Inf	R	3.09	42	2	-40
														Cingulum Mid	R	3.23	10	-38	48		Thalamus	L	4.32	-6	-6	0		Precuneus	R	3.09	2	-46	48
														Precuneus	R	3.23	10	-54	64		Tempr Pol Sup	L	4.31	-54	2	0		Precuneus	R	3.09	18	-62	40
														Postcentral	L	3.19	-22	-30	64		Precuneus	R	4.29	10	-46	48		Putamen	L	3.08	-22	10	8
														Cingulum Mid	R	3.19	2	-14	48		Front Inf Ope	L	4.29	-38	10	8		Cingulum Mid	R	3.08	2	-6	32
														Front Mid	R	3.17	34	58	8		Tempr Pol Sup	L	4.29	-62	2	0		Insula	L	3.08	-30	10	8
														Precuneus	R	3.16	2	-54	64		Supp Motor Ar	R	4.28	2	-30	56		Rolandic Oper	L	3.07	-54	2	8
														Precentral	L	3.16	-14	-30	72		Tempr Pol Sup	L	4.25	-54	10	-8		Cingulum Mid	L	3.07	-6	-38	40
														Rolandic Oper	L	3.16	-46	2	8		Cingulum Ant	R	4.24	2	10	24		Parietal Sup	R	3.07	26	-78	48
														Precuneus	L	3.16	-6	-54	16		Precuneus	R	4.24	10	-62	24		Cingulum Post	R	3.07	10	-46	16
														Putamen	L	3.15	-22	2	8		Putamen	L	4.24	-22	2	8		Precuneus	R	3.06	2	-54	24
														Front Mid	R	3.15	42	26	48		Precentral	L	4.24	-14	-30	64		Supp Motor Ar	L	3.06	-6	-6	56
														Precuneus	R	3.12	10	-78	40		Rolandic Oper	L	4.23	-54	10	0		Temporal Inf	R	3.06	50	-6	-32
														Caudate	L	3.12	-6	10	8		Tempr Pol Sup	L	4.23	-54	2	-8		Precuneus	R	3.06	10	-62	24
														Frontal Sup	R	3.12	26	66	0		Insula	L	4.23	-38	10	-8		Temporal Sup	L	3.06	-46	-6	-8
														Insula	L	3.11	-38	-6	0		Caudate	L	4.22	-6	18	-8		Precuneus	R	3.05	18	-46	64
														Precentral	L	3.11	-14	-22	72		Supp Motor Ar	R	4.2	2	2	48		Precentral	R	3.05	26	-22	72
														Tempr Pol Sup	R	3.11	50	10	-16		Postcentral	L	4.19	-22	-38	48		Front Inf Ope	L	3.05	-46	18	0
														Lingual	L	3.1	-6	-38	-8		Precuneus	L	4.19	-6	-46	48		SupraMarginal	L	3.05	-54	-38	40
														Thalamus	L	3.1	-6	-6	0		Precuneus	R	4.17	10	-46	56		Temporal Mid	R	3.04	66	-14	-16
														Front Mid Orb	R	3.1	42	50	-8		Precuneus	R	4.16	2	-70	32		Precuneus	R	3.03	18	-46	56
														Precuneus	L	3.1	-14	-62	24		Cingulum Mid	R	4.15	2	2	40		Cingulum Mid	L	3.02	-6	-14	40
														Cuneus	R	3.1	2	-70	24		Cingulum Mid	R	4.13	10	-6	48		Cingulum Mid	R	3.02	10	-30	32
														Precuneus	R	3.07	10	-62	24		Temporal Sup	R	4.12	66	-46	16		Temporal Mid	R	3.02	58	-62	8
														Insula	L	3.06	-38	2	0		Cingulum Post	L	4.12	-6	-46	24		Insula	L	3.02	-30	18	8
														Cuneus	L	3.06	-6	-78	40		Precuneus	R	4.12	2	-70	40		Caudate	L	3.02	-6	2	8
														Frontal Sup	R	3.05	34	58	0		Rolandic Oper	L	4.11	-46	2	8		Temporal Inf	R	3.02	42	10	-40
														Supp Motor Ar	L	3.05	-6	-6	64		Temporal Mid	L	4.11	-54	-6	-16		Subgenual	R	3.02	2	10	-8
														Front Mid Orb	R	3.04	34	58	-8		Rolandic Oper	L	4.08	-54	2	8		Precuneus	R	3.01	10	-46	64
														Precuneus	R	3.04	18	-70	32		Supp Motor Ar	L	4.07	-6	-22	64		Cingulum Mid	R	3.01	2	-30	48
														Cingulum Mid	R	3.03	10	-22	40		Cuneus	R	4.07	10	-78	32		Thalamus	R	3.01	10	-30	8
														Cingulum Mid	R	3.03	10	-30	48		Cingulum Post	R	4.05	10	-38	8		Temporal Inf	R	3	58	-22	-24
														Front Mid	R	3.02	26	42	32		Cingulum Mid	R	4.04	10	-6	40		Parietal Inf	R	3	34	-62	40
														Front Mid	R	3	42	34	40		Precuneus	R	4.03	10	-46	8		Parietal Inf	R	3	42	-46	48
														Precuneus	R	2.98	10	-70	56		SupraMarginal	R	4.03	66	-30	40		Parietal Inf	R	3	42	-54	48
														Precuneus	R	2.97	2	-46	64		Cingulum Mid	R	4.03	10	-38	48		Parietal Inf	R	2.99	34	-46	40
														Fusiform	R	2.97	26	-54	-16		Precuneus	R	4.03	10	-70	48		Precuneus	R	2.99	10	-54	40
														Precuneus	L	2.96	-14	-70	40		Paracentr Lob	L	4.02	-6	-38	56		Cingulum Mid	R	2.99	2	-6	40
														Precuneus	L	2.96	-6	-62	48		Precentral	L	4.01	-14	-22	64		Parietal Inf	R	2.99	34	-54	48
														Cingulum Mid	R	2.96	2	-6	32		Cingulum Mid	R	4.01	10	-6	32		Temporal Mid	R	2.98	66	-46	8
														Rolandic Oper	L	2.96	-38	2	16		Cuneus	R	4	2	-70	24		Temporal Sup	R	2.98	50	-46	16
														Front Mid	R	2.96	42	10	48		Cingulum Mid	R	4	10	-30	48		Tempr Pol Sup	L	2.98	-62	2	-8
														Frontal Sup	R	2.95	26	58	0		Caudate	L	3.99	-14	18	16		Temporal Mid	L	2.98	-54	-6	-16
														Cingulum Mid	L	2.95	-14	-30	48		Precuneus	L	3.99	-6	-54	40		Front Inf Ope	L	2.98	-54	18	8
														Cingulum Mid	L	2.94	-6	2	40		Insula	L	3.99	-38	2	8		SupraMarginal	R	2.98	50	-38	32
														Cingulum Mid	R	2.94	2	-6	40		Cingulum Mid	R	3.98	18	-46	32		Precuneus	R	2.98	2	-54	40
														Front Mid	R	2.94	50	26	40		Caudate	L	3.96	-14	2	16		Cingulum Post	R	2.97	10	-38	32
														Cingulum Mid	R	2.93	10	-14	32		Temporal Sup	L	3.96	-54	-6	0		Precuneus	R	2.96	18	-54	48
														Front Inf Ope	L	2.92	-46	10	8		Front Inf Ope	L	3.96	-46	10	16		Precuneus	R	2.96	10	-54	16
														Insula	L	2.91	-30	18	8		Insula	L	3.96	-30	18	8		Heschl	R	2.95	42	-30	8
														Precuneus	R	2.9	2	-62	64		Precuneus	R	3.95	18	-54	64		Precuneus	R	2.95	10	-62	40
														Temporal Sup	L	2.9	-46	-6	0		Paracentr Lob	L	3.95	-6	-30	64		Postcentral	L	2.95	-38	-30	56
														Front Mid Orb	R	2.9	34	58	-16		Caudate	L	3.94	-14	10	24		Cingulum Mid	R	2.95	10	-14	32
														Paracentr Lob	L	2.89	-6	-38	64		Supp Motor Ar	R	3.94	10	-6	56		Postcentral	L	2.95	-30	-30	56
														Temporal Sup	R	2.88	58	2	-8		Tempr Pol Sup	L	3.94	-54	10	-16		Cingulum Mid	L	2.94	-6	-22	40
														Front Inf Tri	R	2.87	42	34	0		Temporal Sup	L	3.94	-46	-6	-8		Supp Motor Ar	R	2.94	2	-6	56
														Precuneus	L	2.86	-6	-70	48		Precuneus	R	3.94	2	-62	48		Parietal Inf	R	2.93	42	-54	56
														Insula	L	2.86	-46	2	0		Precuneus	L	3.93	-6	-54	32		Cingulum Mid	R	2.93	2	-38	48
														Precuneus	L	2.85	-6	-54	8		Caudate	L	3.93	-6	10	-8		Thalamus	L	2.93	-6	-6	8
														Front Mid Orb	R	2.85	34	50	-8		Temporal Mid	L	3.92	-62	-6	-24		Precuneus	R	2.93	18	-62	32
														Tempr Pol Sup	R	2.85	50	2	-16		Temporal Mid	L	3.92	-46	-6	-16		Supp Motor Ar	R	2.93	2	-14	56
														Postcentral	L	2.84	-22	-30	56		Rolandic Oper	L	3.91	-62	10	8		Parietal Inf	R	2.93	42	-46	40
														Parietal Sup	R	2.83	18	-70	40		Frontal Sup	L	3.91	-14	2	56		Precuneus	R	2.92	18	-62	56
														Precuneus	L	2.83	-6	-78	48		Cuneus	R	3.91	10	-78	24		Temporal Mid	R	2.92	50	2	-32
														Frontal Sup	L	2.83	-14	-14	72		Occipital Sup	R	3.88	18	-78	40		Insula	L	2.92	-38	18	0
														Front Mid	R	2.83	42	58	8		Precuneus	L	3.87	-6	-54	24		Temporal Mid	L	2.92	-62	-6	-24
														Calcarine	L	2.83	-6	-62	16		Postcentral	L	3.87	-30	-38	56		Parietal Inf	R	2.91	34	-54	40
														Front Mid	R	2.83	26	42	24		Cingulum Ant	L	3.86	-6	18	24		Parietal Inf	L	2.91	-54	-46	40
														Paracentr Lob	R	2.83	2	-38	64		Temporal Mid	L	3.86	-54	-14	-24		Supp Motor Ar	R	2.91	10	-6	72
														Cingulum Mid	R	2.83	10	-14	40		Caudate	R	3.86	10	10	8		Precuneus	R	2.9	10	-62	56
														Caudate	L	2.82	-14	-6	24		Precuneus	R	3.85	18	-46	56		Caudate	L	2.9	-14	18	8
														Front Inf Tri	R	2.82	50	26	0		Temporal Sup	L	3.85	-46	-6	0		Temporal Sup	R	2.9	50	-30	8
														Frontal Sup	R	2.82	26	34	32		Postcentral	L	3.84	-22	-38	56		Supp Motor Ar	L	2.9	-6	-22	56
														Cingulum Post	R	2.81	10	-46	16		Precentral	L	3.84	-30	-14	56		Temporal Sup	L	2.9	-54	-6	-8
														Front Inf Tri	R	2.81	58	34	0		Cingulum Mid	R	3.84	10	-22	48		Caudate	L	2.89	-6	10	8
														Putamen	L	2.8	-30	-6	8		Thalamus	L	3.83	-6	-14	0		Precuneus	R	2.89	10	-46	40
														Front Inf Tri	R	2.8	58	18	0		Precuneus	R	3.83	18	-70	32		Putamen	L	2.89	-30	2	-8
														Cuneus	L	2.8	-14	-78	40		Temporal Mid	L	3.83	-54	-6	-24		Supp Motor Ar	R	2.88	10	-14	56
														Front Mid	R	2.79	26	50	32		Precuneus	R	3.82	10	-62	16		Cingulum Mid	L	2.87	-6	-38	48
														Precuneus	L	2.78	-14	-54	24		Temporal Sup	L	3.81	-62	-6	0		Postcentral	R	2.87	58	-14	24
														Front Mid	R	2.78	34	34	32		Cingulum Mid	R	3.78	2	10	32		Rolandic Oper	L	2.87	-46	2	8
														Precuneus	R	2.78	10	-54	16		Rolandic Oper	L	3.78	-62	2	8		Thalamus	L	2.87	-6	-14	0
														Lingual	L	2.78	-6	-54	0		Caudate	L	3.76	-14	2	24		Parietal Sup	R	2.87	34	-62	48
														Front Mid	R	2.76	34	26	40		Front Inf Tri	R	3.76	58	26	0		Supp Motor Ar	R	2.86	10	-6	56
														Cuneus	R	2.76	10	-78	24		Precuneus	R	3.75	10	-54	64		Cingulum Mid	R	2.86	18	-46	32
														Postcentral	L	2.75	-14	-38	64		Supp Motor Ar	R	3.75	10	-14	56		Temporal Mid	R	2.86	50	-22	-16
														Front Mid	R	2.75	50	18	48		Postcentral	L	3.75	-14	-38	64		Cingulum Mid	R	2.85	10	-22	32
														Front Inf Orb	R	2.74	50	18	-8		Supp Motor Ar	R	3.74	2	-14	64		Precuneus	R	2.85	18	-54	24
														Paracentr Lob	L	2.73	-6	-30	72		Precuneus	L	3.74	-6	-46	16		Precuneus	R	2.85	10	-70	40
														Front Mid	R	2.72	42	18	40		Precuneus	R	3.73	18	-54	56		Caudate	L	2.85	-6	10	-8
														Frontal Sup	R	2.72	26	58	32		Temporal Sup	L	3.73	-54	-6	-8		Precentral	L	2.85	-30	-22	56
														Front Inf Tri	R	2.7	50	34	0		Supp Motor Ar	R	3.73	2	2	56		Precuneus	R	2.85	18	-70	32
														Cuneus	R	2.7	18	-78	32		Cingulum Mid	R	3.73	18	-38	40		Temporal Mid	R	2.84	50	-54	16
														Precuneus	R	2.7	18	-62	32		Precuneus	L	3.73	-6	-54	16		Insula	L	2.84	-38	2	8
														Front Mid	R	2.7	42	18	56		Rolandic Oper	L	3.72	-38	2	16		Cingulum Mid	L	2.83	-6	-38	32
														Frontal Sup	L	2.69	-14	-14	64		Postcentral	L	3.7	-30	-30	64		Precuneus	L	2.83	-6	-46	40
														Cuneus	R	2.69	10	-70	24		Caudate	L	3.69	-14	-6	24		Paracentr Lob	R	2.82	10	-14	72
														Precentral	R	2.69	34	2	48		Tempr Pol Sup	R	3.69	58	10	-8		Cingulum Mid	L	2.82	-14	-30	48
														Caudate	L	2.69	-14	2	16		Precuneus	L	3.68	-6	-46	56		Precuneus	R	2.82	18	-54	40
														Precentral	L	2.69	-22	-22	64		Precuneus	R	3.67	18	-46	40		Caudate	L	2.82	-14	18	16
														Temporal Sup	R	2.68	50	2	-8		Cingulum Mid	R	3.67	18	-30	40		Putamen	R	2.81	26	10	8
														Thalamus	L	2.67	-6	-14	16		Frontal Sup	L	3.66	-14	-14	64		Cuneus	R	2.81	18	-70	24
														Cingulum Mid	R	2.67	10	-22	48		Temporal Mid	R	3.65	58	-14	-16		Temporal Mid	R	2.81	66	-30	0
														Postcentral	L	2.67	-22	-38	48		Precuneus	R	3.65	10	-54	8		Precuneus	L	2.8	-6	-62	64
														Postcentral	L	2.66	-22	-38	56		Temporal Sup	R	3.63	58	-46	16		Cingulum Mid	R	2.8	10	-30	40
														Cingulum Mid	R	2.66	18	-30	48		Front Inf Orb	L	3.63	-46	18	-8		Postcentral	R	2.8	66	-14	24
														Caudate	L	2.66	-6	18	0		Temporal Mid	L	3.63	-46	-6	-24		Postcentral	R	2.8	66	-22	24
														Precuneus	R	2.66	10	-38	56		Putamen	L	3.62	-30	2	0		Thalamus	R	2.8	2	-14	8
														Precuneus	L	2.66	-6	-46	16		Tempr Pol Sup	L	3.61	-62	2	-8		Supp Motor Ar	R	2.8	2	-22	56
														Supp Motor Ar	R	2.65	2	-6	48		Precentral	L	3.6	-22	-22	64		Lingual	L	2.8	-14	-30	-8
														Front Inf Ope	L	2.65	-38	10	24		Temporal Mid	R	3.6	66	-54	8		Temporal Mid	R	2.8	50	-6	-24
														Insula	L	2.65	-38	-6	8		Subgenual	R	3.59	2	18	-8		Precuneus	R	2.79	2	-54	48
														Cuneus	L	2.65	-6	-70	24		Postcentral	L	3.58	-30	-30	48		Postcentral	R	2.79	50	-22	56
														Lingual	R	2.64	26	-54	-8		Pallidum	L	3.58	-14	2	0		SupraMarginal	R	2.79	66	-30	24
														Caudate	L	2.64	-6	10	-8		Insula	L	3.58	-38	-6	-8		Pallidum	L	2.78	-14	2	0
														Precuneus	R	2.64	10	-78	48		Caudate	R	3.58	10	10	0		Tempr Pol Sup	L	2.78	-46	10	-16
														Front Mid	R	2.64	42	26	40		Precuneus	R	3.58	18	-54	48		Thalamus	R	2.78	10	-22	16
														Cingulum Mid	R	2.64	18	-30	40		Front Inf Orb	R	3.57	50	18	-8		Front Inf Ope	L	2.78	-46	18	8
														Precuneus	L	2.63	-6	-70	64		Insula	L	3.57	-38	-6	0		Precuneus	R	2.77	2	-54	56
														Front Mid	R	2.63	34	10	32		Front Mid	R	3.57	42	18	48		Front Inf Tri	L	2.77	-46	18	16
														Front Inf Tri	R	2.62	34	34	0		Lingual	R	3.56	10	-54	0		Cingulum Mid	R	2.77	10	-38	40
														Calcarine	L	2.61	-14	-62	16		Precentral	L	3.56	-14	-30	72		Thalamus	R	2.77	10	-14	16
														Front Sup Med	R	2.61	18	66	0		Precuneus	L	3.56	-6	-62	32		Paracentr Lob	L	2.77	-6	-30	56
														Cingulum Mid	R	2.6	2	2	32		Lingual	L	3.56	-6	-54	0		Precuneus	L	2.77	-6	-46	48
														Insula	R	2.6	42	10	-8		Cingulum Mid	R	3.56	10	2	32		Pallidum	R	2.77	18	2	0
														Tempr Pol Sup	L	2.6	-46	2	-8		Precentral	L	3.55	-22	-22	56		Precuneus	R	2.77	2	-46	56
														Precentral	L	2.6	-22	-30	72		Paracentr Lob	R	3.54	10	-22	56		Paracentr Lob	R	2.76	18	-38	72
														Postcentral	L	2.59	-30	-38	56		Front Inf Tri	R	3.53	50	26	0		Thalamus	R	2.76	10	-6	8
														Calcarine	R	2.59	2	-70	16		Precuneus	R	3.53	18	-54	40		Cingulum Mid	R	2.76	2	2	32
														Front Inf Tri	R	2.58	58	26	0		Precentral	L	3.53	-14	-22	72		Precuneus	R	2.76	10	-70	32
														Lingual	R	2.58	18	-54	-8		Front Inf Tri	R	3.52	58	18	0		Temporal Mid	R	2.76	58	-22	-8
														Front Mid	R	2.58	50	26	32		Calcarine	R	3.51	2	-70	16		Supp Motor Ar	R	2.76	10	-14	64
														Front Inf Ope	L	2.57	-46	10	16		Front Inf Orb	R	3.5	50	26	-8		Caudate	L	2.75	-14	10	16
														Supp Motor Ar	L	2.57	-6	2	48		Temporal Sup	L	3.5	-62	-6	-8		Precuneus	R	2.74	10	-54	48
														Putamen	L	2.57	-30	2	0		Subgenual	L	3.5	-6	10	-16		Temporal Mid	L	2.74	-46	-6	-16
														Precentral	R	2.56	42	10	40		Calcarine	R	3.48	10	-70	16		Rolandic Oper	L	2.74	-62	2	8
														Rolandic Oper	L	2.54	-54	2	8		Precuneus	R	3.47	18	-46	48		Parietal Inf	L	2.74	-54	-38	48
														Cuneus	R	2.54	10	-86	32		Tempr Pol Sup	R	3.46	50	10	-16		Parietal Inf	R	2.74	34	-38	40
														Insula	L	2.54	-38	10	0		Postcentral	L	3.46	-30	-30	56		Parietal Sup	R	2.74	18	-70	48
														Precuneus	L	2.53	-6	-54	56		Precentral	L	3.46	-38	-14	56		Postcentral	R	2.74	26	-38	72
														Front Inf Tri	R	2.53	42	26	8		Temporal Mid	R	3.46	50	-14	-24		Temporal Inf	R	2.73	50	-22	-32
														Front Mid	R	2.53	34	18	40		Precuneus	L	3.46	-6	-70	40		Cingulum Mid	R	2.73	10	-14	40
														Front Mid	R	2.53	26	10	48		Precuneus	L	3.46	-6	-54	8		Precuneus	R	2.73	10	-62	48
														Parietal Sup	R	2.52	18	-70	48		Parietal Sup	R	3.45	18	-70	48		SupraMarginal	R	2.73	50	-30	32
														Subgenual	R	2.51	2	10	-8		Parietal Inf	R	3.45	50	-38	40		Insula	L	2.73	-38	-6	-8
														Putamen	L	2.51	-30	-6	0		Caudate	R	3.44	10	18	0		Fusiform	R	2.73	42	-6	-40
														Supp Motor Ar	R	2.5	2	-22	56		Tempr Pol Sup	R	3.44	58	10	-16		Frontal Sup	R	2.73	18	2	72
														Cuneus	R	2.5	18	-62	24		Front Inf Ope	L	3.43	-54	10	16		Frontal Sup	L	2.73	-14	-6	56
														Precuneus	R	2.5	10	-62	64		Precuneus	L	3.43	-6	-46	8		Caudate	L	2.72	-6	18	0
														Front Inf Tri	R	2.5	34	34	8		Supp Motor Ar	R	3.43	10	-6	64		Temporal Mid	R	2.72	66	-54	0
														Cuneus	L	2.5	-22	-62	24		Front Inf Ope	L	3.42	-54	10	24		Precentral	L	2.72	-30	-14	48
														Postcentral	L	2.5	-22	-38	64		Putamen	R	3.42	26	10	8		Paracentr Lob	R	2.72	10	-22	72
														Cingulum Post	R	2.5	10	-38	8		Temporal Inf	R	3.42	50	-22	-24		Temporal Mid	R	2.72	58	-30	0
														Precuneus	L	2.49	-14	-70	48		Thalamus	L	3.42	-6	-14	16		Rolandic Oper	R	2.72	50	-22	16
														Lingual	R	2.49	18	-46	-8		Precuneus	L	3.41	-6	-62	24		Parietal Inf	R	2.72	58	-30	40
														Pallidum	L	2.49	-14	2	0		Precuneus	R	3.41	18	-46	64		Caudate	L	2.71	-6	18	-8
														Insula	L	2.49	-38	2	-8		Paracentr Lob	L	3.41	-6	-38	64		Supp Motor Ar	R	2.71	10	-6	64
														Cuneus	R	2.48	18	-70	24		Temporal Mid	R	3.41	66	-46	8		Parietal Inf	R	2.7	50	-38	48
														Supp Motor Ar	L	2.48	-6	2	56		Precuneus	L	3.4	-6	-70	32		Postcentral	R	2.7	50	-14	56
														Precuneus	R	2.48	10	-62	16		Supp Motor Ar	R	3.39	10	2	64		Occipital Mid	R	2.7	26	-62	40
														Front Inf Tri	R	2.47	50	18	0		Precuneus	R	3.39	10	-38	56		Precuneus	R	2.7	2	-38	56
														Front Inf Ope	L	2.47	-38	2	24		Precuneus	L	3.39	-6	-62	40		Parietal Inf	R	2.7	50	-30	40
														Temporal Sup	L	2.47	-46	-6	-8		Cingulum Ant	R	3.39	2	18	24		Caudate	R	2.69	18	10	8
														Front Mid	R	2.47	34	58	16		Supp Motor Ar	R	3.38	2	-22	64		Occipital Sup	R	2.69	18	-78	40
														Caudate	L	2.45	-14	2	24		Precentral	R	3.37	34	2	48		Tempr Pol Mid	R	2.68	50	10	-32
														Postcentral	L	2.45	-14	-38	72		Insula	R	3.37	34	18	8		Cingulum Ant	R	2.68	2	10	24
														Frontal Sup	R	2.44	26	58	8		Temporal Mid	L	3.36	-46	-14	-16		Occipital Sup	R	2.68	26	-70	24
														Lingual	R	2.44	26	-78	-16		Precentral	L	3.34	-30	-14	48		Cingulum Mid	L	2.67	-6	-6	40
														Precuneus	R	2.44	18	-62	40		Precuneus	R	3.34	10	-78	40		Temporal Mid	R	2.67	66	-22	0
														Insula	R	2.44	42	18	-8		Precuneus	R	3.34	18	-62	40		SupraMarginal	R	2.67	66	-22	16
														Cingulum Mid	R	2.44	18	-38	40		Precuneus	R	3.34	18	-54	24		Front Inf Ope	L	2.67	-46	10	16
														Front Mid	R	2.44	50	34	32		Precuneus	L	3.33	-6	-54	48		SupraMarginal	L	2.67	-46	-30	40
														Front Inf Orb	R	2.43	34	50	-16		Front Med Orb	L	3.33	-6	18	-16		Parietal Inf	R	2.67	58	-22	48
														Front Mid	R	2.43	34	10	56		Parietal Inf	R	3.33	58	-38	40		Cingulum Mid	R	2.66	10	-6	32
														Parietal Sup	L	2.43	-22	-78	48		Temporal Mid	R	3.33	58	-38	8		Temporal Sup	L	2.66	-54	-6	0
														Front Mid	R	2.42	42	26	32		Caudate	R	3.32	10	2	8		Precuneus	R	2.66	10	-46	48
														Putamen	L	2.42	-22	2	0		Tempr Pol Sup	L	3.32	-46	10	-16		Angular	R	2.66	34	-54	32
														Precentral	L	2.42	-22	-22	72		Front Inf Tri	R	3.32	58	34	0		Thalamus	R	2.66	26	-22	0
														Front Sup Orb	R	2.41	26	58	-8		Front Inf Ope	L	3.32	-38	18	8		Putamen	L	2.66	-30	2	0
														Front Inf Tri	R	2.41	42	34	8		Temporal Inf	L	3.3	-54	-6	-32		Temporal Inf	L	2.65	-38	-6	-40
														Precuneus	L	2.4	-14	-78	48		Parietal Inf	R	3.3	42	-38	40		Precentral	L	2.65	-38	-14	56
														Front Mid	R	2.4	34	18	48		Precuneus	R	3.3	18	-46	8		Occipital Sup	R	2.65	26	-78	40
														Parietal Sup	L	2.4	-22	-70	56		Precuneus	R	3.29	18	-62	56		Temporal Inf	R	2.65	58	-22	-32
														Frontal Sup	R	2.4	26	50	0		Front Mid	R	3.29	34	10	32		Precuneus	R	2.65	10	-62	16
														Occipital Sup	L	2.38	-22	-62	32		Calcarine	R	3.28	10	-62	8		Paracentr Lob	R	2.65	18	-38	64
														Front Mid	R	2.38	34	18	32		Putamen	L	3.28	-22	2	0		Parietal Inf	R	2.65	34	-46	48
														Parietal Sup	L	2.38	-22	-70	48		Front Mid	L	3.28	-38	-6	56		Putamen	L	2.65	-22	2	8
														Precentral	L	2.37	-22	-22	56		Front Mid	R	3.28	34	10	40		Cingulum Mid	L	2.64	-6	-30	32
														Hippocampus	R	2.37	18	-38	8		Precentral	L	3.28	-30	-22	56		Paracentr Lob	R	2.64	10	-38	72
														Frontal Sup	R	2.37	18	42	32		SupraMarginal	R	3.27	58	-30	32		Temporal Sup	L	2.63	-46	-6	0
														Frontal Sup	L	2.37	-14	2	56		Temporal Mid	R	3.27	66	-38	8		SupraMarginal	R	2.63	66	-22	40
														Cuneus	R	2.37	2	-78	32		Temporal Mid	R	3.27	50	-46	8		Tempr Pol Sup	R	2.63	50	10	-24
														Frontal Sup	L	2.36	-14	-6	56		Precuneus	R	3.26	18	-62	32		Occipital Mid	R	2.62	42	-70	32
														Fusiform	R	2.35	34	-54	-8		Rolandic Oper	L	3.26	-46	2	16		Cingulum Mid	R	2.62	10	-6	48
														Frontal Sup	R	2.35	34	50	0		Calcarine	L	3.26	-6	-62	16		Insula	R	2.62	34	18	8
														Caudate	L	2.35	-14	-14	24		Calcarine	R	3.26	10	-78	16		Cingulum Post	R	2.62	10	-38	8
														Paracentr Lob	L	2.35	-6	-22	72		Temporal Mid	R	3.25	58	-54	8		Lingual	L	2.62	-6	-38	-8
														Front Mid	R	2.35	34	34	24		Front Inf Tri	R	3.25	50	26	8		Supp Motor Ar	R	2.62	10	-14	48
														Lingual	L	2.34	-6	-62	0		SupraMarginal	R	3.25	66	-30	32		Postcentral	R	2.62	42	-22	40
														Front Mid	R	2.34	50	42	16		Lingual	R	3.24	2	-70	8		Occipital Sup	R	2.61	26	-70	32
														Front Inf Tri	R	2.34	50	26	8		Paracentr Lob	R	3.24	2	-30	64		Thalamus	R	2.61	18	-22	0
														Tempr Pol Sup	L	2.33	-54	2	0		Front Inf Tri	R	3.24	58	26	8		Precuneus	R	2.61	10	-46	8
														Front Mid	R	2.33	26	50	24		Front Inf Ope	L	3.24	-46	10	24		Temporal Mid	R	2.61	66	-14	-24
														Front Inf Tri	R	2.33	42	26	0		Temporal Mid	L	3.24	-62	2	-16		Angular	R	2.61	42	-70	40
														Front Inf Tri	L	2.32	-46	26	16		Thalamus	R	3.23	18	-22	0		Putamen	R	2.6	26	10	0
														Cingulum Mid	R	2.32	10	2	32		Caudate	R	3.23	10	18	8		Temporal Mid	R	2.6	58	-46	0
														Front Mid	R	2.32	34	50	8		Cingulum Mid	R	3.23	10	10	32		Front Inf Ope	L	2.6	-38	18	8
														Cuneus	L	2.31	-14	-70	24		Putamen	L	3.22	-22	10	0		Supp Motor Ar	R	2.6	2	-14	64
														Front Inf Tri	R	2.31	58	34	8		Temporal Inf	L	3.22	-46	-6	-32		Fusiform	R	2.6	42	-14	-24
														Insula	R	2.31	34	26	8		Precuneus	R	3.21	10	-46	64		Rolandic Oper	R	2.6	42	-22	16
														Cingulum Post	R	2.31	10	-38	16		Precuneus	R	3.21	2	-62	56		Temporal Sup	R	2.59	50	-38	16
														Front Mid Orb	R	2.31	42	42	-8		Putamen	L	3.21	-30	2	-8		Parietal Inf	R	2.59	42	-38	48
														Occipital Sup	L	2.31	-22	-62	40		Cingulum Mid	L	3.21	-6	10	40		Temporal Sup	R	2.59	58	-30	8
														Front Mid	R	2.3	42	34	32		Cuneus	R	3.2	18	-70	24		Cingulum Mid	R	2.59	2	2	40
														Lingual	R	2.3	10	-54	0		Thalamus	R	3.2	10	-30	8		Temporal Sup	L	2.59	-62	-6	-8
														Front Mid	R	2.3	34	34	16		Caudate	R	3.2	18	18	0		Precentral	L	2.58	-22	-30	72
																					Front Inf Ope	L	3.2	-38	2	24		Temporal Inf	R	2.58	42	2	-32
																					Precentral	L	3.2	-22	-30	72		Precentral	L	2.58	-22	-22	56
																					Rolandic Oper	L	3.2	-54	2	16		Precuneus	R	2.58	18	-46	48
																					Cuneus	R	3.2	18	-78	32		Precuneus	R	2.58	18	-46	40
																					Postcentral	L	3.19	-30	-22	48		Postcentral	R	2.58	50	-22	32
																					Front Inf Ope	R	3.19	42	18	32		Cingulum Post	R	2.58	10	-38	16
																					Hippocampus	R	3.19	34	-22	-16		Temporal Sup	R	2.57	58	-30	16
																					Cuneus	R	3.19	2	-78	24		Cuneus	R	2.57	10	-70	24
																					Temporal Inf	R	3.18	42	-22	-24		Postcentral	L	2.57	-14	-38	64
																					Temporal Inf	L	3.18	-54	-14	-32		Cingulum Mid	L	2.56	-6	-46	32
																					Front Inf Orb	R	3.17	42	26	-8		Precentral	L	2.56	-54	10	32
																					Supp Motor Ar	R	3.17	2	2	64		SupraMarginal	R	2.56	58	-30	24
																					Cuneus	L	3.16	-14	-62	32		Temporal Inf	R	2.55	50	-54	-8
																					Precentral	L	3.16	-46	2	24		Supp Motor Ar	L	2.55	-6	2	48
																					Front Inf Ope	L	3.16	-46	18	8		Cingulum Mid	R	2.55	18	-30	40
																					Temporal Mid	R	3.15	58	-46	8		Paracentr Lob	R	2.55	10	-22	56
																					Precentral	L	3.15	-38	-6	64		Caudate	R	2.55	18	-6	24
																					Putamen	L	3.15	-30	-6	8		Temporal Inf	R	2.54	42	-6	-32
																					Thalamus	R	3.14	10	-22	16		Precuneus	R	2.54	10	-54	64
																					Thalamus	R	3.14	18	-30	8		Precuneus	R	2.54	2	-62	32
																					Cuneus	R	3.14	2	-78	32		Caudate	R	2.53	10	18	0
																					Insula	L	3.14	-38	18	0		Parietal Sup	R	2.53	26	-62	56
																					Putamen	L	3.14	-22	18	0		Precuneus	R	2.53	10	-70	48
																					Precentral	L	3.14	-54	10	32		Fusiform	L	2.53	-38	-14	-40
																					Temporal Sup	R	3.14	50	-38	8		Precuneus	R	2.53	18	-62	64
																					Paracentr Lob	R	3.13	10	-38	64		SupraMarginal	R	2.53	58	-22	16
																					Temporal Mid	L	3.13	-46	2	-24		Postcentral	R	2.52	58	-6	24
																					Cingulum Mid	R	3.13	10	2	40		Front Inf Ope	L	2.52	-54	18	16
																					Temporal Mid	L	3.12	-62	-6	-16		Precuneus	L	2.52	-6	-62	56
																					Insula	R	3.12	34	10	16		Precuneus	R	2.52	2	-62	48
																					Fusiform	R	3.11	42	-14	-24		Cingulum Post	L	2.52	-6	-38	8
																					Putamen	L	3.11	-30	-6	-8		Temporal Inf	L	2.51	-46	-6	-40
																					Front Mid	R	3.1	42	18	40		Temporal Mid	L	2.51	-54	-6	-24
																					Front Mid	R	3.1	34	18	32		Front Mid	L	2.51	-22	42	24
																					Insula	R	3.1	34	26	-8		Precentral	L	2.51	-30	-14	56
																					Putamen	R	3.09	26	18	0		Precentral	L	2.51	-62	10	16
																					Parietal Inf	R	3.09	58	-30	40		Fusiform	R	2.51	34	2	-40
																					Paracentr Lob	R	3.09	2	-38	64		Parietal Inf	R	2.51	58	-22	40
																					Front Inf Tri	R	3.09	50	18	0		Precuneus	R	2.51	10	-38	56
																					Precentral	R	3.09	42	10	40		Parietal Sup	R	2.51	26	-62	48
																					Caudate	L	3.09	-14	-14	24		Supp Motor Ar	R	2.5	2	-30	56
																					Temporal Mid	R	3.08	58	-22	-16		Supp Motor Ar	L	2.5	-6	2	56
																					Front Inf Tri	R	3.08	50	34	0		Paracentr Lob	R	2.5	10	-22	64
																					Caudate	L	3.07	-14	26	0		Temporal Mid	L	2.5	-62	-6	-16
																					Precentral	L	3.07	-38	-14	64		ParaHippocamp	L	2.5	-22	-14	-32
																					Hippocampus	R	3.07	18	-30	-8		Cingulum Mid	L	2.49	-6	-6	32
																					Temporal Sup	L	3.05	-54	-14	-8		Cingulum Mid	R	2.49	10	-6	40
																					Thalamus	R	3.05	18	-30	0		Parietal Sup	L	2.49	-14	-62	64
																					Rolandic Oper	L	3.05	-46	-6	8		Paracentr Lob	R	2.49	18	-22	72
																					Front Mid	R	3.04	50	26	40		Precuneus	R	2.49	10	-54	8
																					Front Mid	R	3.04	34	10	48		Parietal Sup	R	2.48	42	-62	56
																					Caudate	R	3.04	18	-6	24		Temporal Inf	L	2.48	-46	-14	-32
																					Temporal Mid	L	3.04	-54	-14	-16		Rolandic Oper	L	2.48	-38	2	16
																					Postcentral	L	3.03	-14	-38	72		Parietal Sup	L	2.48	-14	-62	72
																					Cuneus	R	3.03	18	-62	24		Postcentral	R	2.48	66	-14	32
																					SupraMarginal	R	3.03	50	-38	32		Cingulum Mid	R	2.48	10	-22	40
																					Caudate	R	3.03	18	10	8		Precentral	L	2.48	-22	-22	64
																					Supp Motor Ar	L	3.03	-6	-14	72		Frontal Sup	L	2.48	-14	-6	64
																					Precuneus	R	3.02	2	-70	48		SupraMarginal	L	2.48	-54	-30	48
																					Precuneus	R	3.02	2	-78	40		Caudate	L	2.47	-14	26	0
																					Temporal Mid	L	3.02	-54	2	-24		Precuneus	R	2.47	2	-62	40
																					SupraMarginal	R	3.02	58	-38	32		Temporal Inf	L	2.47	-46	-6	-32
																					Frontal Sup	L	3	-14	-6	64		Cuneus	R	2.47	18	-62	24
																					Temporal Sup	R	3	66	-38	16		Temporal Mid	R	2.47	58	-14	-8
																					Hippocampus	R	3	18	-38	8		Precuneus	R	2.46	2	-62	24
																					Front Mid	R	3	34	18	40		SupraMarginal	R	2.46	66	-22	32
																					Front Med Orb	L	2.99	-6	18	-24		Precuneus	R	2.46	18	-54	72
																					Front Inf Tri	R	2.99	42	26	0		Paracentr Lob	L	2.46	-6	-38	56
																					Parietal Sup	L	2.99	-30	-46	56		Temporal Mid	R	2.45	50	-30	0
																					Cingulum Mid	R	2.99	2	10	40		Frontal Sup	L	2.45	-14	-14	64
																					Insula	L	2.99	-38	-14	-8		Postcentral	R	2.45	50	-22	40
																					Lingual	R	2.99	18	-38	0		Front Inf Ope	R	2.45	50	18	32
																					Cuneus	L	2.99	-14	-78	40		Parietal Inf	R	2.45	58	-38	48
																					Precentral	L	2.99	-62	10	24		Parietal Sup	R	2.44	18	-62	48
																					Thalamus	R	2.99	2	-14	8		Temporal Mid	R	2.44	66	-30	-8
																					Postcentral	R	2.98	50	-22	56		Parietal Inf	L	2.44	-38	-38	48
																					SupraMarginal	R	2.98	50	-30	24		Temporal Inf	R	2.44	66	-22	-24
																					Front Inf Tri	L	2.98	-46	18	16		Postcentral	R	2.44	42	-30	40
																					ParaHippocamp	R	2.98	18	-30	-16		Postcentral	L	2.44	-30	-30	72
																					Insula	L	2.98	-38	-6	8		Caudate	R	2.44	18	18	0
																					Supp Motor Ar	L	2.98	-6	2	64		Insula	L	2.44	-38	-6	0
																					Rolandic Oper	L	2.98	-54	-6	8		Fusiform	L	2.43	-30	-6	-40
																					Front Inf Orb	R	2.97	50	34	-8		Frontal Sup	L	2.43	-22	50	8
																					Cingulum Mid	R	2.97	18	-30	48		Subgenual	L	2.43	-6	10	-16
																					Temporal Mid	R	2.97	50	-22	-16		Supp Motor Ar	R	2.43	10	2	64
																					Temporal Sup	L	2.97	-46	-14	-8		Front Inf Ope	R	2.42	42	18	32
																					Front Inf Ope	L	2.97	-38	10	24		Parietal Inf	R	2.42	50	-46	48
																					Postcentral	L	2.97	-22	-38	64		Precuneus	L	2.42	-6	-46	16
																					Putamen	L	2.97	-30	-6	0		Supp Motor Ar	R	2.42	2	2	48
																					Cingulum Mid	R	2.97	18	-38	48		SupraMarginal	L	2.42	-46	-38	32
																					Temporal Mid	R	2.96	58	-54	0		Precuneus	R	2.42	18	-70	56
																					Precentral	L	2.96	-62	10	16		Parietal Inf	R	2.42	58	-30	48
																					Postcentral	L	2.96	-22	-46	56		Parietal Inf	L	2.42	-46	-38	48
																					Lingual	L	2.95	-6	-62	-8		Temporal Mid	L	2.41	-46	2	-24
																					Putamen	R	2.95	18	10	0		Cingulum Mid	L	2.41	-6	-14	32
																					Supp Motor Ar	R	2.95	10	2	48		Occipital Mid	R	2.41	34	-62	32
																					Postcentral	L	2.95	-46	-30	56		Precentral	L	2.41	-54	10	40
																					Cuneus	L	2.95	-6	-78	32		Front Inf Tri	L	2.41	-54	26	8
																					Caudate	R	2.95	18	2	24		Postcentral	L	2.41	-30	-22	48
																					Temporal Mid	R	2.94	50	-14	-16		Temporal Mid	L	2.41	-46	-6	-24
																					Cingulum Mid	R	2.94	10	10	40		Parietal Inf	R	2.41	42	-62	48
																					Cuneus	L	2.94	-6	-78	40		Cingulum Mid	R	2.4	18	-38	40
																					Caudate	R	2.94	10	10	-8		Cingulum Mid	L	2.4	-6	2	40
																					Paracentr Lob	R	2.93	10	-30	56		Cingulum Mid	R	2.4	10	-38	48
																					Temporal Mid	L	2.93	-62	2	-24		SupraMarginal	L	2.4	-38	-38	40
																					Lingual	R	2.92	18	-46	0		Precuneus	R	2.39	18	-46	72
																					Postcentral	L	2.92	-30	-30	72		Postcentral	L	2.39	-38	-22	40
																					Supp Motor Ar	R	2.91	10	2	56		SupraMarginal	R	2.39	58	-22	24
																					Subgenual	R	2.91	2	18	-16		Precuneus	R	2.39	18	-54	16
																					Lingual	R	2.91	2	-70	0		Cingulum Mid	R	2.39	10	-22	48
																					Front Mid	R	2.91	42	10	48		Putamen	L	2.39	-22	2	0
																					Supp Motor Ar	R	2.91	10	2	72		Precuneus	L	2.39	-6	-54	40
																					Postcentral	L	2.91	-38	-30	64		Precuneus	R	2.39	2	-62	56
																					Front Inf Ope	L	2.91	-54	18	8		Precentral	R	2.39	26	-22	64
																					Putamen	L	2.91	-14	18	-8		Cingulum Post	L	2.38	-6	-46	24
																					Precentral	L	2.91	-54	10	40		Parietal Sup	R	2.38	26	-70	40
																					Temporal Mid	R	2.9	58	-14	-24		Temporal Mid	R	2.38	58	-62	0
																					Temporal Mid	R	2.9	66	-14	-16		Tempr Pol Mid	R	2.38	50	18	-32
																					Calcarine	R	2.9	2	-78	16		Parietal Sup	R	2.38	26	-54	48
																					Lingual	L	2.9	-6	-62	8		Parietal Sup	R	2.38	18	-78	48
																					Supp Motor Ar	R	2.9	18	-6	64		Calcarine	R	2.37	10	-62	8
																					SupraMarginal	R	2.89	66	-46	32		Putamen	L	2.37	-30	-6	-8
																					Front Mid	R	2.89	42	26	48		Caudate	R	2.37	18	2	16
																					Parietal Inf	R	2.89	50	-30	40		SupraMarginal	L	2.37	-62	-38	32
																					Cuneus	L	2.89	-6	-70	24		Temporal Inf	R	2.37	42	-22	-24
																					Precuneus	L	2.88	-14	-54	24		Paracentr Lob	R	2.37	18	-30	64
																					Temporal Sup	L	2.88	-46	-14	0		Parietal Sup	L	2.36	-14	-70	64
																					Front Inf Tri	R	2.88	42	18	16		Frontal Sup	L	2.36	-22	50	16
																					Rolandic Oper	R	2.88	42	-30	16		Insula	R	2.36	34	10	16
																					Heschl	R	2.88	42	-30	8		Temporal Inf	R	2.36	42	-14	-32
																					Supp Motor Ar	R	2.88	2	10	48		Putamen	R	2.36	26	18	0
																					Lingual	L	2.87	-6	-62	0		Temporal Sup	R	2.36	42	-38	16
																					Precuneus	R	2.87	18	-54	72		Supp Motor Ar	R	2.36	2	-22	64
																					Parietal Sup	L	2.87	-30	-70	56		Front Mid	L	2.36	-22	50	0
																					Rolandic Oper	R	2.87	58	10	0		Tempr Pol Mid	R	2.36	34	10	-40
																					Supp Motor Ar	L	2.87	-6	10	48		Occipital Mid	R	2.36	34	-70	40
																					Lingual	R	2.86	2	-78	0		Temporal Mid	R	2.35	58	-30	-8
																					Precuneus	R	2.86	18	-62	64		Cingulum Mid	R	2.35	10	2	32
																					Postcentral	L	2.86	-38	-30	56		Front Inf Ope	L	2.35	-54	10	16
																					Temporal Inf	R	2.86	50	10	-40		Calcarine	R	2.35	2	-62	16
																					Insula	R	2.86	34	26	8		Precentral	L	2.35	-14	-22	64
																					Front Inf Tri	R	2.86	42	26	8		Paracentr Lob	R	2.35	10	-30	72
																					Insula	R	2.86	50	10	-8		Precuneus	L	2.34	-6	-46	56
																					Precuneus	R	2.85	18	-54	16		Insula	R	2.34	42	-14	16
																					Temporal Sup	R	2.85	50	-38	16		Precuneus	L	2.34	-6	-46	8
																					Precuneus	L	2.85	-14	-62	24		Putamen	R	2.34	18	10	0
																					Cingulum Ant	L	2.84	-6	26	16		Temporal Mid	R	2.34	58	-30	-16
																					Temporal Sup	R	2.84	50	-46	16		Front Mid	R	2.34	34	18	32
																					Temporal Mid	R	2.83	50	-54	0		Cuneus	R	2.34	18	-78	32
																					Front Mid	L	2.83	-46	-6	56		Cingulum Mid	L	2.34	-6	-22	32
																					Temporal Mid	R	2.82	58	2	-16		ParaHippocamp	L	2.34	-14	-30	-16
																					Precuneus	L	2.82	-14	-70	40		Postcentral	R	2.34	42	-22	48
																					Front Mid	R	2.82	42	26	40		Front Mid	R	2.34	42	26	40
																					SupraMarginal	R	2.82	66	-30	24		Front Inf Tri	L	2.34	-54	18	24
																					Precuneus	R	2.81	2	-46	64		Precuneus	R	2.33	2	-70	32
																					Front Inf Tri	R	2.81	42	26	16		Temporal Mid	L	2.33	-54	2	-24
																					Occipital Sup	R	2.81	18	-78	24		Postcentral	R	2.32	50	-14	48
																					Calcarine	R	2.81	18	-54	8		Front Inf Tri	R	2.32	42	18	24
																					Temporal Inf	L	2.81	-54	-6	-40		SupraMarginal	L	2.32	-46	-46	32
																					Angular	L	2.81	-46	-70	32		Putamen	L	2.32	-22	18	0
																					Precuneus	R	2.81	2	-54	64		Precuneus	L	2.32	-6	-70	64
																					Precentral	L	2.81	-38	-14	48		Precentral	L	2.32	-62	10	24
																					Frontal Sup	R	2.8	18	26	56		Parietal Sup	R	2.32	34	-54	56
																					Lingual	R	2.8	10	-70	8		Occipital Mid	R	2.32	26	-62	32
																					Precentral	L	2.8	-46	-6	48		Precuneus	L	2.32	-6	-54	56
																					Insula	R	2.8	34	26	0		Fusiform	R	2.31	34	-6	-40
																					SupraMarginal	R	2.8	66	-46	24		Parietal Sup	R	2.31	26	-70	48
																					Insula	L	2.8	-30	18	0		Temporal Inf	L	2.31	-38	-6	-32
																					Precuneus	R	2.79	10	-62	64		Temporal Mid	R	2.31	50	-6	-16
																					Calcarine	R	2.79	2	-78	8		Precuneus	R	2.31	18	-46	8
																					Insula	L	2.79	-30	-6	16		Temporal Mid	R	2.3	50	-62	8
																					Precuneus	L	2.79	-6	-62	48		Parietal Sup	R	2.3	34	-46	56
																					Lingual	R	2.79	18	-38	-8		Temporal Inf	R	2.3	58	-6	-32
																					Front Inf Tri	R	2.79	42	34	0
																					Caudate	R	2.79	18	18	-8
																					Postcentral	L	2.78	-30	-30	40
																					Postcentral	R	2.78	42	-30	64
																					Precentral	L	2.78	-54	2	40
																					Front Mid	R	2.78	50	26	32
																					Putamen	L	2.78	-22	-6	8
																					Thalamus	L	2.78	-6	-22	0
																					Hippocampus	R	2.77	34	-14	-16
																					Precentral	L	2.77	-38	-6	48
																					Lingual	R	2.77	18	-54	0
																					Front Med Orb	L	2.77	-6	26	-16
																					Precentral	L	2.76	-30	-6	48
																					Tempr Pol Sup	R	2.76	50	2	-16
																					Front Inf Tri	R	2.76	42	10	24
																					Temporal Sup	L	2.76	-54	-14	0
																					Lingual	R	2.76	18	-54	-8
																					Supp Motor Ar	R	2.75	10	10	48
																					Temporal Mid	R	2.75	58	-54	16
																					Tempr Pol Sup	R	2.75	50	10	-24
																					Precentral	L	2.75	-54	2	24
																					Frontal Sup	R	2.75	18	10	48
																					Temporal Sup	R	2.74	58	-38	16
																					Precentral	L	2.74	-46	-14	56
																					Front Inf Tri	R	2.74	50	26	16
																					Precentral	L	2.73	-22	-14	56
																					Precentral	L	2.73	-30	-14	64
																					Lingual	R	2.73	10	-62	0
																					Front Inf Ope	L	2.73	-46	18	0
																					Precentral	R	2.72	34	-6	48
																					ParaHippocamp	R	2.72	26	-30	-16
																					Temporal Sup	R	2.72	50	-30	16
																					Insula	R	2.71	34	18	-8
																					Postcentral	L	2.71	-30	-38	64
																					Front Inf Tri	R	2.71	58	18	8
																					Precentral	R	2.71	26	-22	72
																					Thalamus	L	2.71	-14	-14	16
																					Precuneus	R	2.71	2	-62	64
																					Thalamus	L	2.71	-6	-14	8
																					Temporal Sup	L	2.71	-62	-14	-8
																					SupraMarginal	R	2.71	50	-38	24
																					Lingual	L	2.71	-6	-70	-8
																					Postcentral	L	2.71	-38	-38	56
																					Lingual	R	2.7	18	-46	-8
																					Supp Motor Ar	R	2.7	10	18	48
																					Paracentr Lob	L	2.7	-6	-30	72
																					Front Mid	R	2.69	42	34	40
																					SupraMarginal	R	2.69	66	-38	32
																					Caudate	R	2.69	18	18	8
																					Precentral	R	2.69	42	2	40
																					Putamen	L	2.68	-14	10	-8
																					Paracentr Lob	L	2.68	-6	-22	72
																					Hippocampus	L	2.68	-30	-14	-16
																					Precentral	L	2.68	-30	-6	56
																					Front Mid	R	2.68	34	18	48
																					Front Inf Ope	R	2.68	50	18	32
																					Caudate	R	2.68	18	26	0
																					Postcentral	L	2.68	-46	-30	48
																					Insula	R	2.67	34	10	8
																					Insula	L	2.67	-38	-14	0
																					Temporal Mid	L	2.67	-62	-14	-24
																					Parietal Sup	R	2.67	18	-78	48
																					Postcentral	L	2.66	-38	-38	64
																					Parietal Inf	R	2.66	34	-38	40
																					Temporal Inf	L	2.66	-62	-14	-32
																					Temporal Inf	R	2.66	50	-14	-32
																					Thalamus	R	2.66	26	-22	0
																					Temporal Mid	R	2.65	66	-22	-16
																					Cuneus	R	2.65	18	-86	32
																					Parietal Inf	L	2.65	-38	-38	48
																					Postcentral	R	2.65	34	-30	72
																					Temporal Inf	R	2.64	42	-14	-32
																					Precuneus	R	2.64	18	-38	56
																					Temporal Mid	R	2.64	58	-6	-16
																					Postcentral	R	2.63	26	-38	64
																					Precentral	L	2.63	-46	-14	48
																					Front Mid	R	2.63	42	18	56
																					Parietal Sup	R	2.63	18	-62	48
																					Thalamus	R	2.63	10	-14	16
																					Supp Motor Ar	R	2.63	10	10	72
																					Parietal Sup	L	2.63	-30	-62	56
																					Occipital Sup	R	2.62	18	-86	24
																					Insula	R	2.62	42	18	8
																					Temporal Mid	R	2.62	50	-6	-16
																					SupraMarginal	R	2.61	50	-30	32
																					Cuneus	R	2.61	10	-86	32
																					Parietal Inf	L	2.61	-46	-38	48
																					Precentral	R	2.61	42	10	32
																					Supp Motor Ar	R	2.61	10	18	64
																					Temporal Sup	R	2.61	50	-30	8
																					Precentral	L	2.6	-30	-22	64
																					Insula	R	2.6	42	18	-8
																					Postcentral	L	2.6	-38	-30	48
																					Postcentral	R	2.59	42	-30	56
																					Front Inf Ope	R	2.58	50	10	0
																					Tempr Pol Mid	R	2.58	58	10	-24
																					Front Inf Tri	R	2.58	50	18	16
																					Supp Motor Ar	R	2.58	10	-6	72
																					Putamen	R	2.58	26	18	-8
																					Putamen	R	2.58	26	10	0
																					Putamen	L	2.57	-30	-14	-8
																					Precentral	R	2.57	42	2	48
																					Cingulum Ant	R	2.57	2	26	-8
																					Temporal Inf	R	2.57	50	-22	-32
																					Parietal Inf	L	2.57	-30	-46	48
																					Temporal Sup	R	2.57	58	-30	8
																					Front Med Orb	L	2.56	-6	26	-24
																					Supp Motor Ar	R	2.56	2	10	56
																					Fusiform	L	2.56	-38	-14	-24
																					Frontal Sup	R	2.55	26	2	48
																					Parietal Sup	L	2.55	-22	-78	48
																					Lingual	L	2.55	-6	-78	-8
																					Pallidum	R	2.55	18	2	0
																					Calcarine	R	2.55	18	-62	16
																					Front Inf Tri	R	2.55	34	34	0
																					Paracentr Lob	R	2.55	18	-38	64
																					Precuneus	L	2.55	-6	-54	56
																					Temporal Mid	L	2.54	-62	-14	-16
																					Temporal Sup	R	2.54	58	-30	16
																					Postcentral	R	2.54	50	-22	48
																					Front Mid	R	2.54	42	26	32
																					Pallidum	L	2.53	-22	-6	0
																					ParaHippocamp	R	2.53	34	-22	-24
																					SupraMarginal	R	2.53	58	-38	24
																					Postcentral	L	2.53	-6	-38	72
																					Precentral	L	2.53	-54	-6	48
																					Tempr Pol Sup	R	2.53	50	18	-16
																					Rolandic Oper	L	2.53	-38	-6	16
																					Postcentral	R	2.53	34	-30	64
																					Hippocampus	R	2.53	26	-22	-16
																					Cuneus	R	2.52	10	-86	24
																					Precentral	R	2.52	50	10	48
																					Front Inf Ope	L	2.52	-54	18	0
																					Lingual	L	2.52	-14	-46	-8
																					Temporal Inf	L	2.51	-46	-14	-32
																					Parietal Inf	R	2.51	34	-46	40
																					Frontal Sup	R	2.51	18	2	72
																					Frontal Sup	R	2.51	18	18	56
																					Parietal Inf	R	2.51	50	-38	48
																					Lingual	L	2.51	-14	-54	0
																					Temporal Sup	R	2.51	50	2	-8
																					Postcentral	R	2.51	58	-6	40
																					Supp Motor Ar	L	2.5	-6	10	56
																					Insula	R	2.5	42	18	0
																					Postcentral	R	2.5	18	-38	80
																					Precentral	R	2.5	58	-6	32
																					Supp Motor Ar	R	2.5	18	2	48
																					Postcentral	R	2.5	26	-38	56
																					Front Inf Tri	R	2.5	50	18	24
																					Calcarine	R	2.49	18	-70	16
																					Front Inf Ope	R	2.49	42	10	16
																					Precuneus	L	2.49	-6	-70	48
																					Parietal Inf	L	2.49	-38	-62	56
																					Parietal Inf	R	2.49	58	-46	40
																					Frontal Sup	L	2.49	-14	10	48
																					Postcentral	L	2.49	-62	2	16
																					Supp Motor Ar	R	2.49	10	-14	64
																					Putamen	R	2.48	26	2	8
																					Calcarine	R	2.48	10	-78	8
																					Precuneus	L	2.48	-6	-78	48
																					Front Inf Tri	R	2.47	42	18	24
																					Precentral	L	2.47	-30	-22	72
																					Precuneus	R	2.47	10	-70	56
																					Cingulum Ant	R	2.46	2	26	16
																					Supp Motor Ar	R	2.46	2	-14	72
																					Postcentral	R	2.46	26	-46	56
																					Frontal Sup	L	2.46	-14	2	64
																					Supp Motor Ar	R	2.46	10	10	56
																					Caudate	R	2.46	10	18	-8
																					Temporal Inf	R	2.46	50	-54	-8
																					Insula	R	2.45	42	10	-8
																					SupraMarginal	R	2.45	58	-46	32
																					Precentral	L	2.45	-38	-22	64
																					Front Mid	R	2.45	50	18	40
																					Precentral	L	2.45	-38	-6	40
																					Front Inf Tri	R	2.45	50	26	24
																					Calcarine	R	2.44	2	-86	8
																					Tempr Pol Mid	R	2.44	50	10	-32
																					Front Inf Tri	R	2.44	50	18	8
																					Temporal Mid	R	2.44	50	-6	-24
																					SupraMarginal	R	2.44	50	-46	32
																					Precuneus	L	2.44	-6	-62	56
																					Front Mid	R	2.44	34	26	40
																					Parietal Sup	R	2.44	26	-78	48
																					Cuneus	L	2.44	-6	-86	32
																					Temporal Sup	R	2.43	42	-38	16
																					Front Mid	R	2.43	34	10	56
																					Frontal Sup	R	2.43	18	26	48
																					Temporal Mid	R	2.43	50	-54	8
																					Temporal Inf	R	2.43	58	-54	-8
																					Temporal Mid	R	2.42	66	-22	-8
																					SupraMarginal	L	2.42	-30	-38	40
																					Hippocampus	R	2.42	26	-38	8
																					Temporal Inf	R	2.41	42	-30	-16
																					Parietal Inf	L	2.41	-54	-38	56
																					Front Inf Tri	R	2.41	58	34	8
																					Cuneus	R	2.41	10	-86	16
																					Front Inf Ope	R	2.41	50	10	24
																					Cingulum Ant	R	2.41	10	18	24
																					Lingual	L	2.4	-14	-94	-16
																					Angular	L	2.4	-22	-62	48
																					Tempr Pol Mid	L	2.4	-54	10	-24
																					Temporal Mid	R	2.4	66	-14	-24
																					Parietal Inf	L	2.4	-54	-30	56
																					Temporal Inf	R	2.4	50	-30	-16
																					Precentral	R	2.4	50	10	32
																					SupraMarginal	R	2.39	58	-30	24
																					Precentral	L	2.39	-22	-22	72
																					Precuneus	L	2.39	-14	-78	48
																					Precentral	R	2.39	34	-30	56
																					Rolandic Oper	L	2.39	-62	-6	8
																					Thalamus	R	2.39	10	-22	0
																					Parietal Inf	L	2.39	-54	-38	48
																					Front Mid	R	2.38	50	34	32
																					Temporal Sup	R	2.38	66	-30	16
																					Precuneus	R	2.38	10	-78	48
																					Front Inf Tri	L	2.38	-46	26	24
																					Insula	L	2.38	-30	26	0
																					Temporal Sup	R	2.38	58	2	-8
																					SupraMarginal	R	2.37	50	-46	24
																					Precuneus	R	2.37	18	-46	72
																					Parietal Inf	R	2.37	50	-46	40
																					Front Inf Orb	R	2.37	42	34	-8
																					Precuneus	L	2.37	-6	-46	64
																					Front Inf Tri	R	2.36	58	26	24
																					Cuneus	R	2.36	2	-86	24
																					Front Inf Tri	R	2.36	58	26	16
																					Precentral	R	2.36	58	2	32
																					Parietal Inf	R	2.36	34	-54	40
																					Supp Motor Ar	R	2.36	2	2	72
																					Insula	R	2.36	42	-6	-8
																					Cingulum Mid	L	2.36	-6	18	32
																					Caudate	R	2.35	18	10	16
																					Front Mid	R	2.35	34	26	32
																					Cuneus	L	2.35	-6	-86	40
																					Precuneus	L	2.35	-14	-70	48
																					Supp Motor Ar	R	2.35	10	10	64
																					ParaHippocamp	L	2.35	-14	2	-24
																					Paracentr Lob	R	2.35	18	-22	64
																					Putamen	R	2.34	34	-14	0
																					Postcentral	L	2.34	-22	-46	64
																					Tempr Pol Mid	L	2.34	-46	10	-24
																					Parietal Sup	L	2.34	-22	-54	48
																					Calcarine	L	2.34	-6	-70	16
																					Front Mid	R	2.34	34	34	16
																					Parietal Sup	L	2.34	-22	-70	48
																					Precentral	R	2.33	58	10	32
																					Frontal Sup	R	2.33	26	2	56
																					Frontal Sup	R	2.33	26	-6	72
																					Frontal Sup	R	2.33	26	-6	56
																					Supp Motor Ar	L	2.33	-6	-6	72
																					Parietal Inf	R	2.32	42	-46	40
																					Temporal Sup	R	2.32	50	-6	-8
																					Front Sup Med	R	2.32	10	18	40
																					Precentral	L	2.32	-46	2	32
																					Temporal Mid	R	2.32	66	-54	0
																					Front Inf Tri	L	2.32	-46	26	16
																					Temporal Inf	L	2.31	-46	-6	-40
																					Angular	L	2.31	-38	-62	32
																					SupraMarginal	R	2.31	66	-38	24
																					Precentral	L	2.31	-54	2	32
																					Frontal Sup	L	2.31	-14	-14	72
																					Thalamus	R	2.31	10	-6	8
																					Supp Motor Ar	R	2.31	18	2	64
																					Fusiform	R	2.31	34	-14	-32
																					Occipital Sup	L	2.31	-22	-62	40
																					Cuneus	L	2.31	-6	-78	24
																					Temporal Inf	L	2.3	-38	-6	-32
																					ParaHippocamp	R	2.3	34	-30	-16
																					Precentral	R	2.3	26	-22	64
																					Front Inf Ope	L	2.3	-54	18	32
																					Postcentral	R	2.3	50	-14	48
