# Supplementary material for: Brain recognition of previously learned versus novel temporal sequences: a differential simultaneous processing
Source: Cereb Cortex. 2022 Nov 8;33(9):5524–37. doi: 10.1093/cercor/bhac439 (PMC10152090; doi:10.1093/cercor/bhac439)
Supplement: TableS3_bhac439 [file tables3_bhac439.xlsx]

## Sheet: Parcel1
Brain region	Hemisphere	T-stat	MNI coordinates
			X	Y	Z
Calcarine	R	5.64	2	-94	0
Calcarine	R	5.59	2	-86	0
Lingual	R	5.54	10	-94	-8
Calcarine	R	5.5	10	-94	0
Lingual	R	5.5	2	-78	0
Occipital Mid	L	5.39	-38	-94	0
Calcarine	R	5.37	2	-86	-8
Lingual	L	5.36	-22	-70	-8
Lingual	L	5.23	-14	-70	-8
Lingual	R	5.2	10	-86	-8
Calcarine	R	5.18	2	-94	8
Calcarine	R	5.18	2	-86	8
Calcarine	R	5.14	2	-78	8
Occipital Mid	L	5.12	-30	-86	0
Lingual	R	5.11	18	-94	-16
Occipital Mid	L	5.1	-30	-78	0
Lingual	L	5.06	-14	-70	0
Calcarine	R	5.05	2	-94	-8
Calcarine	L	4.99	-22	-70	8
Lingual	L	4.98	-22	-62	-8
Lingual	R	4.88	2	-70	0
Occipital Inf	R	4.85	42	-78	-8
Occipital Inf	L	4.84	-30	-78	-8
Lingual	R	4.82	18	-102	-8
Lingual	L	4.8	-14	-62	0
Occipital Mid	L	4.79	-30	-94	0
Lingual	L	4.76	-6	-78	-8
Calcarine	R	4.75	10	-86	0
Cuneus	R	4.73	18	-102	8
Lingual	L	4.72	-14	-62	-8
Occipital Mid	R	4.71	34	-78	32
Fusiform	L	4.71	-22	-78	-8
Calcarine	R	4.7	18	-102	0
Lingual	R	4.69	18	-94	-8
Occipital Mid	R	4.69	50	-78	0
Fusiform	L	4.68	-22	-70	-16
Lingual	L	4.67	-14	-78	-8
Lingual	L	4.63	-14	-86	-16
Lingual	L	4.57	-22	-78	-16
Calcarine	R	4.57	18	-94	0
Lingual	R	4.54	2	-70	8
Calcarine	L	4.53	-22	-62	8
Lingual	L	4.51	-6	-70	0
Lingual	L	4.51	-14	-78	0
Occipital Inf	L	4.5	-14	-102	-8
Occipital Mid	L	4.49	-22	-86	0
Lingual	L	4.46	-22	-94	-16
Occipital Mid	L	4.42	-38	-86	0
Occipital Sup	R	4.42	26	-70	32
Fusiform	R	4.41	34	-70	-16
Occipital Mid	R	4.36	34	-70	32
Occipital Inf	L	4.35	-30	-86	-8
Calcarine	R	4.35	10	-94	8
Lingual	R	4.34	10	-78	-8
Occipital Mid	R	4.33	34	-70	24
Calcarine	L	4.33	-14	-70	8
Occipital Inf	R	4.32	42	-78	-16
Calcarine	L	4.31	-6	-86	-8
Occipital Inf	R	4.3	42	-70	-16
Lingual	L	4.3	-6	-62	0
Temporal Inf	R	4.3	42	-70	-8
Lingual	L	4.3	-14	-94	-16
Occipital Sup	R	4.3	26	-78	32
Occipital Sup	R	4.29	26	-62	32
Lingual	R	4.29	18	-86	-8
Temporal Mid	R	4.28	42	-70	8
Occipital Mid	R	4.26	42	-78	8
Occipital Mid	R	4.26	42	-78	0
Calcarine	L	4.25	-6	-102	-8
Cuneus	R	4.23	2	-94	16
Occipital Mid	L	4.21	-46	-78	16
Lingual	L	4.2	-14	-86	-8
Cuneus	R	4.2	18	-94	8
Lingual	L	4.2	-6	-94	-16
Lingual	L	4.18	-6	-78	0
Occipital Inf	L	4.17	-38	-86	-8
Calcarine	R	4.16	18	-86	0
Occipital Mid	L	4.15	-38	-78	0
Fusiform	L	4.14	-30	-70	-16
Calcarine	R	4.13	2	-78	16
Occipital Mid	L	4.13	-38	-70	16
Occipital Mid	R	4.08	34	-78	24
Fusiform	R	4.06	34	-78	-16
Fusiform	L	4.06	-30	-70	-8
Occipital Inf	R	4.06	42	-86	-16
Front Sup Orb	L	4.06	-14	42	-16
Lingual	R	4.04	10	-78	0
Cuneus	R	4.04	2	-86	16
Lingual	R	4.03	26	-94	-16
Calcarine	R	4.03	10	-86	8
Temporal Inf	R	4.03	58	-62	-16
Fusiform	R	4.03	26	-86	-16
Fusiform	L	4.01	-30	-78	-16
Lingual	L	4.01	-14	-102	-16
Front Med Orb	L	4.01	-14	34	-16
Fusiform	L	4	-30	-62	-8
Occipital Mid	R	4	34	-78	40
Calcarine	L	3.99	-14	-62	8
Occipital Mid	R	3.98	42	-70	24
Calcarine	L	3.95	-6	-94	-8
Occipital Mid	L	3.94	-38	-70	8
Occipital Mid	R	3.94	34	-86	32
Occipital Inf	R	3.91	34	-78	-8
Lingual	L	3.91	-22	-86	-16
Frontal Sup	L	3.9	-14	58	16
Occipital Mid	R	3.9	42	-86	8
Occipital Sup	R	3.9	26	-86	32
Fusiform	R	3.89	34	-62	-16
Occipital Inf	R	3.88	50	-78	-8
Frontal Sup	L	3.83	-22	58	16
Front Sup Orb	L	3.83	-14	34	-24
Occipital Inf	L	3.83	-30	-94	-8
Occipital Inf	L	3.82	-22	-86	-8
Fusiform	L	3.82	-30	-62	-16
Occipital Sup	R	3.81	26	-70	24
Temporal Mid	R	3.8	50	-78	8
Temporal Mid	R	3.78	42	-70	0
Occipital Mid	L	3.78	-38	-62	8
Front Sup Med	L	3.77	-14	58	0
Occipital Inf	L	3.77	-22	-94	-8
Calcarine	L	3.77	-14	-94	-8
Calcarine	L	3.76	-6	-102	0
Lingual	L	3.74	-6	-70	8
Front Mid Orb	L	3.74	-22	42	-16
Calcarine	L	3.73	-6	-94	0
Occipital Mid	L	3.73	-22	-94	0
Temporal Mid	R	3.73	42	-70	16
Calcarine	L	3.73	-6	-62	8
Calcarine	L	3.72	-22	-54	8
Lingual	L	3.72	-30	-86	-16
Temporal Mid	R	3.71	50	-70	0
Occipital Mid	L	3.7	-38	-78	8
Calcarine	L	3.7	-6	-78	8
Occipital Mid	L	3.69	-30	-94	16
Angular	L	3.69	-54	-70	24
Occipital Mid	L	3.68	-22	-102	0
Cuneus	R	3.68	10	-94	16
Precuneus	L	3.67	-6	-54	8
Front Sup Orb	L	3.64	-14	42	-24
Occipital Mid	R	3.63	34	-86	0
Calcarine	R	3.63	10	-78	16
Calcarine	L	3.61	-6	-94	8
Calcarine	L	3.6	-6	-86	8
Calcarine	L	3.6	-6	-86	0
Occipital Mid	R	3.6	42	-78	32
Fusiform	R	3.59	26	-78	-8
Lingual	R	3.59	26	-86	-8
Frontal Sup	L	3.58	-14	66	24
Fusiform	R	3.58	26	-78	-16
Frontal Sup	L	3.58	-22	58	8
Occipital Mid	R	3.58	42	-70	32
Cuneus	R	3.58	10	-86	16
Calcarine	R	3.57	10	-78	8
Front Mid Orb	L	3.57	-22	34	-16
Calcarine	R	3.57	2	-70	16
Occipital Mid	R	3.56	34	-78	16
Frontal Sup	L	3.56	-14	66	16
Parietal Sup	R	3.56	26	-54	48
Lingual	R	3.54	18	-78	-8
Front Sup Med	L	3.54	-14	58	8
Occipital Inf	R	3.54	50	-70	-16
Occipital Mid	R	3.53	42	-78	24
Occipital Inf	R	3.53	34	-86	-16
Calcarine	R	3.52	10	-70	8
Occipital Mid	R	3.52	42	-86	0
Calcarine	L	3.52	-14	-54	8
Lingual	L	3.51	-6	-54	0
Lingual	L	3.51	-30	-94	-16
Calcarine	L	3.51	-14	-78	8
Temporal Inf	R	3.51	50	-70	-8
Occipital Sup	R	3.5	26	-78	24
Thalamus	L	3.49	-6	-22	16
Front Sup Med	L	3.49	-6	66	24
Occipital Mid	R	3.49	42	-78	16
Occipital Mid	R	3.49	42	-86	24
Frontal Sup	L	3.48	-22	50	8
Frontal Sup	L	3.47	-22	58	24
Frontal Sup	L	3.47	-14	66	8
Fusiform	R	3.46	26	-70	-8
Occipital Mid	R	3.46	42	-86	16
Occipital Mid	R	3.45	34	-86	8
Occipital Inf	L	3.45	-38	-78	-8
Occipital Mid	L	3.44	-46	-70	16
Front Sup Orb	L	3.44	-14	50	-16
Occipital Sup	R	3.44	34	-70	40
Occipital Sup	L	3.43	-6	-102	8
Frontal Sup	L	3.43	-22	50	0
Cuneus	R	3.41	18	-86	24
Cuneus	R	3.4	26	-62	24
Occipital Sup	R	3.39	18	-94	24
Front Mid	L	3.38	-22	50	16
Front Mid	L	3.37	-30	50	8
Frontal Sup	L	3.36	-22	58	0
Occipital Sup	L	3.34	-22	-62	24
Occipital Mid	L	3.33	-38	-62	0
Occipital Mid	R	3.33	34	-94	0
Front Sup Med	L	3.32	-14	50	8
Occipital Mid	L	3.32	-30	-78	16
Occipital Sup	R	3.31	26	-86	24
Occipital Mid	L	3.31	-22	-102	8
Front Sup Med	L	3.31	-14	50	0
Temporal Inf	R	3.3	42	-62	-8
Calcarine	R	3.3	18	-86	16
Calcarine	R	3.3	26	-94	0
Occipital Mid	L	3.29	-14	-94	0
Lingual	R	3.27	10	-70	0
Lingual	R	3.27	26	-70	0
Occipital Sup	R	3.26	18	-94	16
Frontal Sup	L	3.26	-22	50	40
Occipital Mid	L	3.26	-30	-86	8
Front Sup Med	L	3.26	-6	66	16
Angular	L	3.26	-46	-70	24
Lingual	R	3.26	18	-78	0
Occipital Sup	R	3.25	26	-62	40
Occipital Inf	R	3.25	26	-94	-8
Lingual	L	3.25	-14	-54	0
Lingual	L	3.25	-22	-54	-8
Occipital Mid	L	3.24	-38	-86	16
Front Sup Orb	L	3.24	-22	50	-8
Frontal Sup	L	3.24	-22	66	0
Front Med Orb	L	3.21	-14	26	-16
Calcarine	R	3.21	10	-70	16
Angular	R	3.21	50	-70	32
Cuneus	R	3.2	2	-86	24
Fusiform	R	3.19	26	-62	-8
Angular	R	3.19	42	-78	40
Occipital Mid	L	3.18	-38	-70	0
Temporal Mid	L	3.17	-46	-62	16
Occipital Mid	R	3.17	26	-94	8
Occipital Mid	L	3.15	-30	-94	8
Occipital Sup	R	3.15	18	-94	32
Occipital Mid	L	3.14	-38	-78	16
Temporal Mid	R	3.14	50	-70	8
Calcarine	R	3.14	26	-102	0
Fusiform	R	3.14	26	-70	-16
Temporal Mid	R	3.13	42	-62	0
Front Sup Orb	L	3.13	-14	58	-8
Fusiform	R	3.11	26	-62	-16
Front Mid Orb	L	3.1	-22	50	-16
Occipital Mid	L	3.09	-38	-86	8
Precuneus	L	3.09	-6	-54	16
Precuneus	L	3.09	-14	-54	16
Lingual	R	3.09	10	-70	-8
Calcarine	R	3.08	18	-86	8
Occipital Inf	R	3.07	34	-86	-8
Angular	R	3.06	42	-62	24
Occipital Sup	R	3.06	26	-70	40
Cuneus	L	3.05	-6	-102	16
Calcarine	R	3.05	18	-78	8
Occipital Sup	R	3.04	26	-94	24
Occipital Mid	R	3.03	34	-94	8
Occipital Sup	L	3.03	-14	-86	8
Occipital Mid	R	3.01	34	-86	24
Cuneus	R	3.01	10	-94	24
Occipital Sup	L	3.01	-14	-94	8
Cingulum Ant	L	3	-6	50	0
Precuneus	R	2.99	18	-62	24
Frontal Sup	L	2.99	-30	50	0
Calcarine	R	2.97	18	-70	16
Occipital Sup	L	2.97	-22	-70	24
Calcarine	R	2.96	18	-78	16
Front Mid	L	2.96	-30	58	16
Cuneus	R	2.96	18	-70	24
Occipital Mid	L	2.96	-14	-102	0
Frontal Sup	L	2.95	-22	66	8
Occipital Mid	L	2.95	-22	-94	8
Occipital Mid	L	2.95	-22	-94	16
Occipital Mid	L	2.95	-14	-102	8
Cuneus	L	2.94	-6	-94	16
Front Sup Med	L	2.94	-6	66	8
Front Sup Med	L	2.94	-6	58	8
Cingulum Post	L	2.94	-6	-46	16
Frontal Sup	L	2.93	-30	58	24
Angular	R	2.93	26	-62	48
Frontal Sup	L	2.93	-22	66	16
Occipital Mid	L	2.92	-38	-86	24
Occipital Sup	R	2.92	26	-78	40
Occipital Mid	L	2.92	-38	-70	24
Thalamus	L	2.91	-6	-14	16
Occipital Mid	R	2.91	26	-86	8
Occipital Sup	R	2.9	18	-86	32
Occipital Mid	L	2.9	-30	-86	16
Occipital Inf	R	2.89	42	-86	-8
Lingual	L	2.88	-14	-54	-8
Occipital Inf	L	2.88	-54	-70	-8
Occipital Mid	L	2.88	-30	-86	24
Occipital Inf	L	2.87	-38	-62	-8
Precuneus	L	2.86	-6	-62	16
Occipital Mid	R	2.86	34	-86	16
Lingual	R	2.86	18	-70	0
Front Inf Orb	L	2.85	-22	34	-8
Calcarine	L	2.85	-14	-62	16
Cuneus	R	2.83	10	-86	24
Lingual	R	2.83	18	-70	-8
Calcarine	L	2.81	-14	-78	16
Occipital Mid	L	2.81	-46	-78	0
Front Sup Med	L	2.8	-6	58	0
Parietal Sup	L	2.8	-14	-78	56
Front Sup Med	L	2.8	-14	66	0
Calcarine	L	2.8	-14	-70	16
Occipital Mid	L	2.8	-30	-70	24
Fusiform	R	2.79	26	-54	-16
Occipital Sup	L	2.79	-22	-78	24
Calcarine	R	2.79	18	-70	8
Occipital Mid	R	2.78	50	-78	16
Occipital Sup	R	2.78	26	-78	16
Cuneus	R	2.78	18	-78	24
Front Mid	R	2.78	34	58	0
Lingual	R	2.78	10	-62	8
Occipital Sup	R	2.76	26	-86	40
Occipital Mid	L	2.76	-22	-86	16
Occipital Mid	L	2.75	-46	-70	0
Calcarine	R	2.74	10	-62	16
Angular	R	2.74	42	-62	32
Front Sup Med	L	2.74	-6	66	0
Occipital Mid	L	2.72	-30	-78	24
Occipital Mid	L	2.72	-30	-86	40
Occipital Inf	L	2.71	-46	-70	-8
Fusiform	R	2.71	34	-54	-8
Cuneus	R	2.71	10	-70	24
Lingual	R	2.7	26	-62	0
Cuneus	R	2.69	10	-78	24
Precuneus	L	2.68	-6	-46	8
Front Mid Orb	R	2.68	34	50	-16
Fusiform	L	2.67	-38	-70	-16
Front Mid Orb	R	2.67	34	58	-16
Front Mid	L	2.65	-30	50	16
Temporal Inf	L	2.65	-46	-62	-8
Calcarine	R	2.63	26	-70	8
Calcarine	R	2.62	18	-62	16
Occipital Sup	L	2.62	-14	-102	16
Cuneus	R	2.61	2	-78	24
Precuneus	L	2.6	-6	-78	56
Front Mid	L	2.6	-30	58	8
Temporal Mid	L	2.6	-54	-70	16
Precuneus	L	2.58	-14	-54	24
Postcentral	R	2.58	34	-46	64
Front Mid Orb	R	2.57	34	58	-8
Lingual	R	2.57	10	-62	0
Cuneus	R	2.56	18	-62	32
Occipital Sup	R	2.56	26	-94	16
Front Mid	R	2.55	42	58	0
Cingulum Post	L	2.55	-6	-38	16
Front Inf Orb	L	2.54	-30	42	-16
Occipital Inf	R	2.53	34	-94	-8
Occipital Sup	L	2.53	-6	-86	48
Temporal Mid	L	2.51	-54	-62	16
Frontal Sup	L	2.51	-30	58	0
Occipital Inf	L	2.5	-38	-70	-8
Angular	R	2.5	50	-70	40
Front Sup Orb	L	2.49	-22	66	-8
Cuneus	L	2.48	-6	-86	16
Frontal Sup	L	2.48	-22	42	48
Occipital Mid	R	2.48	26	-86	16
Front Mid Orb	L	2.47	-14	58	-16
Occipital Inf	L	2.47	-46	-78	-8
Front Sup Med	R	2.47	2	50	32
Fusiform	L	2.45	-38	-78	-16
Front Sup Med	L	2.45	-6	50	48
Occipital Sup	L	2.44	-22	-86	24
Calcarine	L	2.43	-6	-70	16
Calcarine	R	2.43	26	-62	8
Front Mid Orb	L	2.42	-30	42	-8
Parietal Sup	R	2.41	34	-70	56
Front Sup Orb	L	2.39	-22	58	-8
Precuneus	R	2.39	26	-54	24
Angular	R	2.39	50	-62	32
Occipital Sup	L	2.39	-22	-94	24
Lingual	R	2.38	18	-62	0
Cingulum Post	R	2.38	2	-46	24
Calcarine	L	2.38	-6	-78	16
Front Mid	R	2.37	34	58	8
Front Sup Med	R	2.37	2	66	16
Cuneus	R	2.37	18	-70	32
Cuneus	L	2.37	-14	-86	16
Front Sup Orb	L	2.36	-14	66	-8
Front Mid Orb	R	2.35	26	58	-16
Precuneus	L	2.35	-14	-46	8
Cingulum Post	L	2.35	-6	-46	24
Calcarine	R	2.34	18	-62	8
Angular	L	2.33	-46	-62	24
Front Mid Orb	R	2.33	26	50	-16
Cingulum Mid	R	2.33	10	-22	32
Occipital Sup	L	2.32	-14	-94	16
Front Mid Orb	L	2.32	-30	50	-8
Angular	R	2.31	34	-70	48
Parietal Sup	R	2.3	34	-54	64
Angular	R	2.3	42	-70	40
Parietal Sup	L	2.28	-22	-78	48
Front Sup Med	R	2.28	2	50	40
Precuneus	R	2.28	10	-54	16
Occipital Mid	R	2.25	34	-94	16
Temporal Mid	R	2.25	42	-62	16
Occipital Inf	L	2.24	-54	-70	-16
Temporal Mid	R	2.23	50	-70	16
Front Sup Orb	R	2.22	26	58	-8
Frontal Sup	L	2.21	-22	34	56
Ventr Med PFC	L	2.21	-6	58	-8
Front Mid	L	2.2	-38	50	16
Front Inf Orb	L	2.19	-30	50	-16
Front Mid Orb	R	2.17	42	58	-8
Thalamus	R	2.17	10	-14	16
Parietal Sup	R	2.17	34	-78	48
Front Mid	L	2.14	-30	50	24
Front Sup Med	R	2.14	2	66	24
Front Mid Orb	R	2.13	34	50	-8
Cuneus	L	2.13	-6	-94	24
Front Mid	L	2.12	-38	58	16
Occipital Mid	L	2.11	-30	-78	32
Cingulum Mid	R	2.1	2	-30	32
Cingulum Mid	R	2.08	10	-30	32
Precuneus	L	2.08	-14	-70	56
Front Mid	L	2.07	-38	58	8
Cuneus	L	2.03	-6	-94	32
Front Mid	L	2	-30	50	32
Precuneus	R	1.99	10	-54	8
Tempr Pol Mid	L	1.98	-38	18	-40
Front Sup Orb	R	1.98	26	66	-8
Ventr Med PFC	L	1.97	-6	66	-8
Occipital Sup	L	1.97	-14	-86	24
Postcentral	R	1.97	34	-46	72
Cuneus	R	1.96	18	-78	32
Occipital Sup	L	1.93	-14	-78	24
Cuneus	R	1.93	10	-86	32
Occipital Mid	L	1.93	-38	-86	32
Parietal Sup	R	1.92	26	-70	56
Occipital Sup	L	1.91	-14	-94	24
Front Sup Med	R	1.89	2	50	24
Cuneus	L	1.88	-6	-86	24
Cuneus	R	1.87	2	-86	32
Cingulum Ant	R	1.79	2	50	16
Front Inf Orb	L	1.77	-30	34	-16
Cuneus	L	1.77	-14	-70	24
Front Mid Orb	R	1.73	26	42	-16
Temporal Inf	L	1.72	-46	10	-40
Front Mid	L	1.7	-38	50	8
Angular	R	1.69	42	-70	48
Parietal Inf	L	1.69	-30	-78	48
Occipital Mid	L	1.68	-30	-86	32
Precuneus	R	1.66	10	-46	16
Front Med Orb	L	1.64	-6	58	-16
Cuneus	R	1.58	18	-86	40
Cuneus	R	1.56	2	-78	32
Precuneus	R	1.5	18	-70	40
Thalamus	R	1.44	10	-22	16
Parietal Sup	R	1.43	34	-62	64
Cingulum Post	R	1.34	10	-46	24
Front Inf Orb	L	1.3	-38	42	-16
Cuneus	R	1.27	18	-78	40
Precuneus	R	1.14	18	-78	48

## Sheet: Parcel2
Brain region	Hemisphere	T-stat	MNI coordinates
			X	Y	Z
Temporal Sup	L	7.44	-46	-30	16
Temporal Sup	L	7.25	-54	-30	16
Temporal Sup	L	7.02	-54	-30	8
SupraMarginal	L	7	-46	-30	24
Temporal Sup	L	6.95	-46	-30	8
SupraMarginal	L	6.44	-54	-30	24
Temporal Sup	L	6.13	-62	-30	16
Rolandic Oper	L	6.07	-38	-30	16
Temporal Mid	L	6.06	-46	-30	0
SupraMarginal	L	5.94	-46	-38	24
Temporal Mid	L	5.86	-54	-30	0
Temporal Sup	L	5.84	-62	-30	8
Heschl	L	5.79	-38	-30	8
Temporal Sup	L	5.71	-46	-38	16
Temporal Sup	L	5.7	-54	-38	16
Rolandic Oper	L	5.68	-46	-22	16
Rolandic Oper	L	5.53	-38	-22	16
SupraMarginal	L	5.53	-62	-30	24
Temporal Mid	L	5.42	-54	-38	8
SupraMarginal	L	5.26	-54	-38	24
Temporal Sup	L	5.23	-62	-38	16
Temporal Mid	L	5.2	-62	-38	8
Temporal Sup	L	5.16	-46	-38	8
SupraMarginal	L	5.05	-54	-22	16
Temporal Mid	L	5.04	-62	-30	0
Temporal Sup	L	4.98	-46	-22	8
Temporal Sup	L	4.81	-38	-38	16
Temporal Sup	L	4.74	-54	-22	8
Heschl	L	4.72	-38	-22	8
Temporal Mid	L	4.68	-62	-38	0
SupraMarginal	L	4.63	-54	-38	32
Temporal Mid	L	4.63	-54	-38	0
SupraMarginal	L	4.6	-54	-22	24
Temporal Mid	L	4.52	-54	-30	-8
Postcentral	L	4.39	-46	-22	32
Temporal Sup	L	4.31	-46	-22	0
SupraMarginal	L	4.23	-62	-38	32
Temporal Mid	L	4.22	-70	-30	8
SupraMarginal	L	4.21	-62	-38	24
SupraMarginal	L	4.02	-62	-22	16
Temporal Mid	L	3.98	-54	-22	0
Temporal Sup	L	3.95	-62	-22	8
Fusiform	L	3.93	-38	-38	-24
Fusiform	L	3.9	-38	-46	-24
Temporal Mid	L	3.89	-62	-46	0
Fusiform	L	3.79	-30	-38	-24
Temporal Inf	L	3.76	-46	-46	-24
Heschl	L	3.71	-46	-14	8
Postcentral	L	3.69	-62	-22	24
Temporal Mid	L	3.68	-62	-30	-8
Temporal Inf	L	3.62	-46	-30	-16
Temporal Mid	L	3.62	-54	-38	-8
Thalamus	L	3.57	-6	-30	8
Temporal Mid	L	3.56	-70	-38	0
ParaHippocamp	L	3.54	-22	-30	-16
Temporal Mid	L	3.53	-54	-22	-8
Temporal Mid	L	3.47	-62	-46	8
Temporal Inf	L	3.47	-38	-30	-24
Temporal Inf	L	3.44	-54	-46	-24
Temporal Inf	L	3.42	-46	-38	-16
Temporal Mid	L	3.41	-54	-46	0
ParaHippocamp	L	3.4	-30	-30	-16
Temporal Inf	L	3.39	-46	-30	-24
Temporal Inf	L	3.31	-46	-38	-24
Temporal Mid	L	3.3	-46	-70	8
Fusiform	L	3.28	-22	-54	-16
Temporal Mid	L	3.23	-62	-22	0
Temporal Mid	L	3.22	-62	-46	-8
Occipital Mid	L	3.22	-46	-78	8
Hippocampus	L	3.22	-30	-38	0
Occipital Mid	L	3.21	-46	-78	24
Temporal Inf	L	3.21	-38	-30	-16
Hippocampus	L	3.16	-30	-30	-8
Temporal Inf	L	3.13	-38	-38	-16
Temporal Mid	L	3.1	-62	-22	-8
Fusiform	L	3.1	-30	-38	-16
Temporal Inf	L	3.08	-54	-38	-16
Postcentral	L	3.05	-46	-14	32
Heschl	L	3.04	-54	-14	8
ParaHippocamp	L	2.99	-14	-30	-16
Temporal Sup	L	2.97	-54	-46	16
Temporal Mid	L	2.96	-54	-46	-8
Fusiform	L	2.96	-30	-54	-16
Fusiform	L	2.92	-22	-38	-16
Temporal Inf	L	2.92	-46	-46	-16
Temporal Inf	L	2.9	-38	-46	-16
Temporal Mid	L	2.89	-62	-38	-8
Temporal Mid	L	2.88	-54	-46	8
Fusiform	L	2.87	-38	-62	-16
Temporal Inf	L	2.87	-54	-30	-24
Temporal Mid	L	2.86	-54	-30	-16
Postcentral	L	2.83	-54	-14	16
Rolandic Oper	L	2.83	-38	-6	16
Temporal Inf	L	2.83	-54	-46	-16
Temporal Inf	L	2.83	-54	-54	-24
Thalamus	L	2.8	-14	-30	0
Temporal Inf	L	2.79	-46	-54	-24
Temporal Mid	L	2.78	-46	-54	8
Temporal Mid	L	2.77	-54	-54	8
SupraMarginal	L	2.72	-54	-46	32
Thalamus	L	2.7	-14	-30	8
Temporal Mid	L	2.7	-46	-62	0
Fusiform	L	2.67	-30	-54	-8
Angular	L	2.66	-46	-70	32
Fusiform	L	2.64	-30	-46	-16
Temporal Inf	L	2.61	-46	-54	-16
Temporal Inf	L	2.61	-46	-54	-8
Temporal Sup	L	2.6	-62	-14	8
Fusiform	L	2.6	-38	-54	-16
Temporal Inf	L	2.57	-54	-38	-24
Temporal Mid	L	2.55	-46	-46	8
Temporal Inf	L	2.53	-54	-54	-16
SupraMarginal	L	2.51	-62	-46	24
Temporal Mid	L	2.5	-54	-62	8
Occipital Inf	L	2.5	-46	-70	-16
Postcentral	L	2.49	-54	-14	24
Fusiform	L	2.49	-46	-62	-16
Postcentral	L	2.49	-54	-14	32
ParaHippocamp	L	2.46	-30	-38	-8
Fusiform	L	2.45	-30	-46	-8
Temporal Inf	L	2.45	-62	-38	-16
Temporal Mid	L	2.43	-62	-30	-16
Angular	L	2.36	-38	-62	24
Temporal Mid	L	2.33	-54	-70	0
Temporal Inf	L	2.33	-54	-54	-8
Postcentral	L	2.29	-62	-14	16
Temporal Inf	L	2.29	-62	-46	-16
Temporal Inf	L	2.27	-54	-62	-8
ParaHippocamp	L	2.27	-22	-38	-8
Temporal Mid	L	2.27	-70	-38	-8
Temporal Inf	L	2.26	-62	-54	-16
Occipital Sup	L	2.25	-22	-86	40
Temporal Mid	L	2.22	-62	-54	-8
Temporal Inf	L	2.19	-54	-62	-16
Temporal Mid	L	2.17	-46	-54	0
Temporal Mid	L	2.16	-54	-54	0
Fusiform	L	2.14	-22	-46	-16
Angular	L	2.13	-46	-62	32
Temporal Mid	L	2.11	-70	-30	-8
SupraMarginal	L	2.1	-62	-46	32
Rolandic Oper	L	2.1	-46	-6	16
Temporal Mid	L	2.09	-54	-62	0
Temporal Mid	L	2.08	-54	-70	8
Angular	L	2.06	-46	-62	40
Temporal Mid	L	2.04	-62	-54	8
Hippocampus	L	2.02	-22	-38	0
Lingual	L	1.96	-22	-46	-8
Temporal Mid	L	1.91	-62	-54	0
Hippocampus	L	1.89	-22	-38	8
Occipital Mid	L	1.88	-38	-78	24
Postcentral	L	1.83	-62	-14	24
Precentral	L	1.82	-46	-6	24
Angular	L	1.82	-46	-70	40
Occipital Sup	L	1.76	-22	-78	40
Postcentral	L	1.74	-54	-6	16
Postcentral	L	1.74	-62	-14	32
Angular	L	1.73	-54	-62	32
Postcentral	L	1.51	-62	-6	16
Lingual	L	1.35	-14	-38	0
Occipital Mid	L	1.25	-38	-70	32
Cingulum Post	L	1.25	-6	-38	8
Angular	L	1.14	-38	-62	32
Parietal Inf	L	0.96	-30	-70	48
Angular	L	0.91	-38	-54	32
Angular	L	0.9	-54	-62	40

## Sheet: Parcel3
Brain region	Hemisphere	T-stat	MNI coordinates
			X	Y	Z
Temporal Sup	R	7.87	58	-22	8
Temporal Sup	R	7.71	50	-22	8
Temporal Sup	R	7.52	66	-22	8
Temporal Sup	R	7.16	58	-22	0
Temporal Sup	R	7.07	58	-22	16
Rolandic Oper	R	7.05	50	-22	16
Temporal Sup	R	6.96	50	-22	0
Heschl	R	6.89	42	-22	8
Temporal Mid	R	6.86	58	-22	-8
Temporal Sup	R	6.83	66	-22	0
Temporal Sup	R	6.82	66	-22	16
Temporal Sup	R	6.73	50	-30	8
Rolandic Oper	R	6.67	42	-22	16
Temporal Sup	R	6.64	58	-14	0
Temporal Sup	R	6.53	58	-30	8
Heschl	R	6.49	50	-14	8
Temporal Sup	R	6.41	58	-14	-8
Temporal Mid	R	6.37	66	-22	-8
Temporal Sup	R	6.31	66	-14	0
Temporal Sup	R	6.3	50	-14	0
Temporal Sup	R	6.26	50	-30	0
Temporal Sup	R	6.25	50	-14	-8
Temporal Sup	R	6.2	42	-22	0
Temporal Sup	R	6.19	58	-14	8
Temporal Sup	R	6.17	66	-14	8
Insula	R	6.15	42	-14	-8
Temporal Sup	R	6.1	66	-14	-8
Temporal Mid	R	6.09	58	-30	0
Temporal Sup	R	6.09	66	-30	8
Temporal Mid	R	6.05	50	-22	-8
SupraMarginal	R	5.94	58	-22	24
Temporal Sup	R	5.93	42	-30	16
Temporal Sup	R	5.9	42	-30	8
Temporal Sup	R	5.87	50	-30	16
SupraMarginal	R	5.7	66	-22	24
Postcentral	R	5.69	66	-14	16
Temporal Mid	R	5.69	66	-30	0
Rolandic Oper	R	5.67	50	-14	16
Rolandic Oper	R	5.63	58	-14	16
Insula	R	5.61	42	-14	8
Insula	R	5.59	34	-22	8
Temporal Mid	R	5.59	58	-30	-8
Temporal Mid	R	5.52	50	-14	-16
Temporal Mid	R	5.5	50	-30	-8
Temporal Mid	R	5.42	50	-6	-16
Temporal Sup	R	5.42	50	-6	0
Temporal Sup	R	5.37	58	-30	16
Temporal Sup	R	5.36	50	-6	-8
Insula	R	5.36	34	-22	16
Temporal Mid	R	5.34	66	-30	-8
Insula	R	5.25	42	-14	0
Front Inf Ope	R	5.22	50	10	8
Insula	R	5.18	42	-6	0
Rolandic Oper	R	5.17	50	-6	8
Front Inf Ope	R	5.17	42	10	8
Insula	R	5.03	42	2	8
Putamen	R	5.03	34	-14	-8
Putamen	R	5.01	34	-6	0
Temporal Sup	R	4.98	66	-30	16
Rolandic Oper	R	4.96	50	2	8
Rolandic Oper	R	4.93	58	-6	8
Hippocampus	R	4.9	34	-22	-8
Temporal Mid	R	4.9	58	-14	-16
SupraMarginal	R	4.89	50	-30	24
Rolandic Oper	R	4.88	42	-14	16
Insula	R	4.88	42	-6	8
Putamen	R	4.87	34	-14	0
Tempr Pol Mid	R	4.82	50	2	-16
Hippocampus	R	4.81	34	-14	-16
Temporal Sup	R	4.79	58	-6	0
Rolandic Oper	R	4.74	58	2	8
Temporal Sup	R	4.73	58	-6	-8
Temporal Mid	R	4.71	58	-6	-16
SupraMarginal	R	4.59	58	-30	24
SupraMarginal	R	4.58	58	-14	24
Hippocampus	R	4.55	34	-22	-16
Temporal Mid	R	4.53	50	-6	-24
Front Inf Ope	R	4.52	58	10	16
Fusiform	R	4.52	42	-30	-16
Insula	R	4.51	34	-14	8
Temporal Mid	R	4.48	58	-22	-16
Front Inf Ope	R	4.41	50	10	16
Amygdala	R	4.36	34	2	-24
Rolandic Oper	R	4.35	66	-6	8
Rolandic Oper	R	4.29	50	-6	16
Putamen	R	4.27	34	-6	8
Postcentral	R	4.16	66	-14	24
Hippocampus	R	4.15	34	-6	-24
Temporal Inf	R	4.14	58	-30	-16
Rolandic Oper	R	4.13	50	2	16
Temporal Mid	R	4.11	50	2	-24
Rolandic Oper	R	4.11	42	2	16
Rolandic Oper	R	4.09	58	2	16
Temporal Mid	R	4.09	66	-22	-16
Fusiform	R	4.08	42	-14	-24
Hippocampus	R	4.07	26	-22	-16
Rolandic Oper	R	4.04	58	-6	16
Temporal Mid	R	3.97	58	-6	-24
Postcentral	R	3.96	66	-14	32
Postcentral	R	3.95	66	-6	16
Hippocampus	R	3.94	34	-30	-8
Temporal Sup	R	3.92	66	-6	0
SupraMarginal	R	3.87	66	-22	32
Thalamus	R	3.87	18	-22	8
Postcentral	R	3.82	66	2	16
Temporal Inf	R	3.82	50	-22	-24
Rolandic Oper	R	3.75	42	-6	16
Insula	R	3.73	34	-14	16
Postcentral	R	3.7	58	-14	32
Thalamus	R	3.68	10	-30	8
Fusiform	R	3.67	42	-22	-24
ParaHippocamp	R	3.67	34	-30	-16
Temporal Mid	R	3.67	58	-14	-24
Postcentral	R	3.61	58	-22	32
Postcentral	R	3.6	50	-22	32
Putamen	R	3.48	26	-6	8
SupraMarginal	R	3.46	66	-30	24
Temporal Mid	R	3.46	58	2	-24
Postcentral	R	3.45	50	-14	32
Postcentral	R	3.44	58	-6	24
Temporal Inf	R	3.44	50	-30	-24
Tempr Pol Sup	R	3.36	42	10	-24
Fusiform	R	3.35	42	-30	-24
Thalamus	R	3.33	18	-14	8
Hippocampus	R	3.32	34	-14	-24
Precentral	R	3.3	66	2	24
Insula	R	3.27	34	-6	16
Temporal Inf	R	3.27	50	-46	-16
Tempr Pol Mid	R	3.25	42	2	-32
Temporal Inf	R	3.21	58	-22	-24
ParaHippocamp	R	3.21	34	-22	-24
Tempr Pol Mid	R	3.15	50	10	-24
Postcentral	R	3.06	66	-6	24
Temporal Inf	R	3.06	50	-6	-32
Fusiform	R	3.05	42	-14	-40
Precentral	R	3.05	58	2	24
Postcentral	R	3.05	42	-14	32
SupraMarginal	R	3.03	66	-22	40
ParaHippocamp	R	3.03	26	-14	-24
Temporal Inf	R	3.01	58	-14	-32
Temporal Mid	R	3	66	-6	-24
Precentral	R	2.98	50	2	24
Temporal Inf	R	2.98	50	-38	-24
Temporal Mid	R	2.97	66	-14	-24
Temporal Inf	R	2.96	58	-6	-32
Front Inf Tri	R	2.96	50	18	24
Temporal Inf	R	2.94	50	-14	-32
Temporal Mid	R	2.9	50	2	-32
Temporal Inf	R	2.88	58	-38	-24
Temporal Inf	R	2.87	58	-46	-24
Fusiform	R	2.87	34	-6	-40
Front Inf Ope	R	2.87	58	10	24
Temporal Inf	R	2.86	42	-6	-32
Fusiform	R	2.82	42	-22	-32
ParaHippocamp	R	2.8	26	2	-32
Temporal Mid	R	2.74	58	2	-32
Temporal Inf	R	2.73	42	-6	-40
ParaHippocamp	R	2.72	26	-22	-24
Tempr Pol Sup	R	2.72	34	10	-32
Temporal Inf	R	2.72	58	-30	-24
Front Inf Ope	R	2.7	42	2	24
Front Inf Ope	R	2.67	50	10	24
ParaHippocamp	R	2.64	26	-6	-32
ParaHippocamp	R	2.62	26	-14	-32
Temporal Inf	R	2.59	58	-46	-16
Thalamus	R	2.58	18	-22	16
Precentral	R	2.57	34	2	32
Fusiform	R	2.57	34	-22	-32
Precentral	R	2.52	42	2	32
Postcentral	R	2.52	58	-6	32
Tempr Pol Mid	R	2.51	58	10	-24
Thalamus	R	2.5	10	-14	8
Fusiform	R	2.48	34	-6	-32
Occipital Mid	R	2.47	50	-70	24
Front Inf Ope	R	2.45	42	10	24
SupraMarginal	R	2.44	58	-30	32
Front Inf Tri	R	2.44	50	26	24
Fusiform	R	2.43	42	-38	-16
Fusiform	R	2.43	42	-14	-32
Front Inf Orb	R	2.42	50	42	-8
Fusiform	R	2.39	34	-14	-32
Temporal Mid	R	2.36	50	-62	16
Temporal Mid	R	2.34	58	-62	16
Front Inf Tri	R	2.28	50	34	16
Temporal Inf	R	2.25	50	-6	-40
Caudate	R	2.19	18	-14	24
Postcentral	R	2.18	50	-6	32
Tempr Pol Mid	R	2.18	42	10	-32
Temporal Inf	R	2.15	34	2	-40
Thalamus	R	2.11	18	-14	16
Angular	R	2.1	50	-62	24
Tempr Pol Mid	R	2.09	26	2	-40
Angular	R	1.84	58	-54	32
Front Inf Orb	R	1.82	50	42	-16
Temporal Inf	R	1.76	58	-54	-8
Angular	R	1.72	58	-62	32
Angular	R	1.7	50	-54	32
Temporal Inf	R	1.7	50	2	-40
Temporal Mid	R	1.57	66	-54	-8
Temporal Inf	R	1.54	42	2	-40
Angular	R	1.53	42	-54	24
Angular	R	1.52	58	-62	24
Tempr Pol Mid	R	1.31	34	10	-40
Angular	R	1.24	50	-54	24

## Sheet: Parcel4
Brain region	Hemisphere	T-stat	MNI coordinates
			X	Y	Z
Temporal Mid	L	6.48	-46	-6	-16
Insula	L	6.36	-38	-6	-8
Tempr Pol Sup	L	6.3	-46	2	-16
Insula	L	6.26	-38	2	-8
Putamen	L	6.22	-30	-6	-8
Putamen	L	6.04	-30	2	-8
Temporal Sup	L	5.94	-46	2	-8
Temporal Mid	L	5.92	-54	2	-16
Putamen	L	5.9	-30	-6	0
Pallidum	L	5.87	-22	-6	0
Hippocampus	L	5.79	-30	-6	-16
Temporal Sup	L	5.75	-46	-6	-8
Temporal Mid	L	5.73	-54	-6	-16
Amygdala	L	5.65	-22	-6	-16
Insula	L	5.6	-38	-6	0
Temporal Mid	L	5.59	-46	-14	-16
Putamen	L	5.49	-22	2	-8
Temporal Sup	L	5.42	-46	-14	-8
Hippocampus	L	5.38	-14	-6	-16
Insula	L	5.33	-38	2	0
Temporal Mid	L	5.24	-62	2	-16
Insula	L	5.21	-38	10	-8
Amygdala	L	5.19	-22	2	-16
Temporal Sup	L	5.12	-54	2	-8
Putamen	L	5.1	-30	-14	8
Temporal Mid	L	5.05	-54	-14	-16
Insula	L	4.99	-46	10	-8
Putamen	L	4.97	-30	2	0
Temporal Mid	L	4.97	-62	-6	-16
Hippocampus	L	4.9	-30	-14	-16
Thalamus	L	4.84	-14	-14	0
Temporal Sup	L	4.8	-54	-6	-8
Temporal Mid	L	4.79	-46	-6	-24
Thalamus	L	4.79	-14	-6	0
Insula	L	4.79	-46	2	0
Insula	L	4.77	-46	-6	0
Caudate	L	4.7	-6	10	-8
Temporal Mid	L	4.68	-54	-14	-8
Putamen	L	4.66	-30	-14	0
Hippocampus	L	4.61	-22	-14	-16
Insula	L	4.56	-38	-14	0
Putamen	L	4.46	-22	10	-8
Pallidum	L	4.44	-22	2	0
Subgenual	R	4.44	2	10	-8
Pallidum	L	4.42	-14	2	0
Temporal Mid	L	4.41	-54	-6	-24
Tempr Pol Sup	L	4.39	-54	10	-8
Temporal Mid	L	4.36	-62	-14	-16
Insula	L	4.33	-30	10	-16
Thalamus	L	4.25	-6	-22	0
Putamen	L	4.23	-30	-6	8
Thalamus	L	4.2	-14	-22	0
Temporal Mid	L	4.15	-62	-6	-24
Thalamus	L	4.07	-6	-14	0
Insula	L	4.04	-38	-6	8
Temporal Sup	L	4.03	-46	-14	0
ParaHippocamp	L	3.96	-14	-6	-24
Hippocampus	L	3.93	-22	-6	-24
Subgenual	L	3.91	-22	10	-16
Putamen	L	3.88	-22	10	0
Insula	L	3.87	-38	10	0
Putamen	L	3.85	-22	-6	8
Thalamus	L	3.85	-6	-22	8
Temporal Sup	L	3.81	-54	2	0
Thalamus	L	3.81	-22	-22	0
Insula	L	3.76	-38	-14	8
Temporal Mid	L	3.74	-62	-6	-8
Insula	L	3.74	-38	-14	16
Putamen	L	3.7	-22	2	8
Putamen	L	3.7	-30	2	8
Putamen	L	3.7	-14	10	-8
Insula	L	3.69	-38	18	-8
Amygdala	L	3.68	-22	2	-24
Temporal Mid	L	3.65	-46	-14	-24
Temporal Mid	L	3.62	-54	-14	-24
Rolandic Oper	L	3.58	-54	10	0
Temporal Mid	L	3.57	-62	-14	-8
Temporal Sup	L	3.56	-54	-6	0
Rolandic Oper	L	3.54	-46	-6	8
Front Inf Orb	L	3.54	-46	18	-8
Tempr Pol Sup	L	3.53	-38	10	-24
Insula	L	3.49	-38	2	8
Hippocampus	L	3.47	-22	-14	-24
Caudate	L	3.46	-6	10	0
Rolandic Oper	L	3.46	-46	-14	16
Temporal Mid	L	3.46	-46	-22	-16
Fusiform	L	3.45	-38	-14	-24
Temporal Mid	L	3.44	-62	-14	-24
Subgenual	L	3.41	-6	10	-16
Temporal Sup	L	3.4	-54	-14	0
Insula	L	3.39	-30	18	-8
Thalamus	L	3.34	-6	-6	0
Fusiform	L	3.3	-30	-14	-24
Insula	L	3.29	-30	10	8
ParaHippocamp	L	3.27	-14	2	-24
Rolandic Oper	L	3.18	-46	2	8
Putamen	L	3.17	-14	10	0
Temporal Mid	L	3.16	-54	-22	-16
Temporal Inf	L	3.14	-54	-22	-24
Fusiform	L	3.12	-22	-30	-24
Hippocampus	L	3.09	-22	-22	-16
Insula	L	3.08	-30	18	-16
Fusiform	L	3.07	-30	-30	-24
Temporal Inf	L	3.03	-46	-22	-24
Thalamus	L	3.02	-14	-14	8
Thalamus	R	2.98	2	-14	8
Hippocampus	L	2.97	-14	-30	-8
Putamen	L	2.97	-22	10	8
Hippocampus	L	2.96	-30	-22	-16
Subgenual	L	2.96	-14	10	-16
Front Inf Orb	L	2.94	-38	18	-16
Temporal Sup	L	2.9	-62	2	0
Tempr Pol Sup	L	2.88	-30	10	-24
Thalamus	L	2.81	-14	-22	8
Temporal Inf	L	2.81	-62	-22	-24
ParaHippocamp	L	2.8	-22	-22	-24
Front Inf Orb	L	2.76	-22	10	-24
Putamen	L	2.74	-22	18	-8
Temporal Mid	L	2.73	-62	-14	0
Temporal Mid	L	2.72	-62	-22	-16
Hippocampus	L	2.69	-22	-30	-8
Temporal Inf	L	2.69	-38	-22	-24
Rolandic Oper	L	2.66	-54	-6	8
ParaHippocamp	L	2.61	-30	-22	-24
Front Inf Orb	L	2.57	-22	18	-16
Rolandic Oper	L	2.53	-62	2	8
Front Inf Orb	L	2.53	-38	26	-8
Temporal Sup	L	2.41	-62	-6	0
Insula	L	2.38	-38	18	0
ParaHippocamp	L	2.29	-22	-14	-32
Rolandic Oper	L	2.29	-54	2	8
Caudate	L	2.29	-6	18	-8
Caudate	L	2.26	-14	10	8
Front Inf Orb	L	2.22	-46	26	-8
Front Inf Orb	L	2.19	-30	18	-24
Caudate	L	2.14	-6	2	8
Front Inf Orb	L	2.1	-22	26	-24
Subgenual	L	2.09	-6	18	-16
Putamen	L	2.08	-22	18	0
Fusiform	L	2.05	-30	-22	-32
Temporal Inf	L	2.03	-62	-30	-24
Postcentral	L	2.02	-62	2	16
Tempr Pol Sup	L	1.97	-22	18	-32
Front Inf Orb	L	1.86	-22	18	-24
Precentral	L	1.85	-46	2	32
Front Med Orb	L	1.82	-14	18	-16
Front Inf Orb	L	1.79	-38	26	-16
ParaHippocamp	L	1.78	-22	2	-32
Front Inf Orb	L	1.78	-30	26	-16
Front Inf Tri	L	1.78	-54	26	16
Rolandic Oper	L	1.76	-62	-6	8
Tempr Pol Sup	L	1.76	-22	10	-32
Precentral	L	1.75	-46	-6	32
Front Inf Orb	L	1.73	-22	26	-16
Precentral	L	1.55	-54	2	16
Caudate	L	1.46	-14	18	-8
Front Inf Orb	L	1.36	-30	26	-24

## Sheet: Parcel5
Brain region	Hemisphere	T-stat	MNI coordinates
			X	Y	Z
Supp Motor Ar	R	5.94	2	-6	48
Supp Motor Ar	R	5.92	2	-14	56
Supp Motor Ar	R	5.7	2	-6	56
Cingulum Mid	R	5.7	2	-14	48
Supp Motor Ar	R	5.45	2	2	48
Cingulum Mid	R	5.38	2	2	40
Supp Motor Ar	R	5.28	2	-22	56
Supp Motor Ar	R	5.27	2	-14	64
Cingulum Mid	R	5.17	2	-6	40
Cingulum Mid	R	5.05	2	-22	48
Supp Motor Ar	R	4.79	2	-22	64
Cingulum Mid	R	4.7	2	10	40
Supp Motor Ar	R	4.66	10	-14	64
Cingulum Mid	L	4.59	-6	-6	48
Cingulum Mid	R	4.43	2	-14	40
Supp Motor Ar	R	4.43	10	2	48
Supp Motor Ar	R	4.43	2	-30	56
Cingulum Mid	R	4.38	2	10	32
Supp Motor Ar	L	4.33	-6	-6	56
Supp Motor Ar	R	4.32	2	10	48
Cingulum Mid	R	4.29	2	2	32
Supp Motor Ar	R	4.28	10	-22	64
Supp Motor Ar	L	4.19	-6	-14	48
Cingulum Mid	R	4.18	2	-30	48
Supp Motor Ar	L	4.18	-6	-14	56
Supp Motor Ar	R	4.12	10	-14	72
Cingulum Mid	L	4.08	-6	-6	40
Supp Motor Ar	L	3.99	-6	2	48
Cingulum Mid	R	3.94	10	10	40
Paracentr Lob	R	3.92	2	-30	64
Cingulum Mid	L	3.91	-6	2	40
Cingulum Mid	R	3.89	10	2	40
Cingulum Ant	R	3.88	10	26	24
Paracentr Lob	R	3.86	2	-22	72
Frontal Sup	R	3.7	18	-6	72
Frontal Sup	R	3.68	18	-6	64
Paracentr Lob	R	3.65	10	-22	72
Supp Motor Ar	L	3.65	-6	-6	64
Supp Motor Ar	L	3.61	-6	-14	64
Postcentral	L	3.58	-30	-30	48
Supp Motor Ar	R	3.56	2	10	56
Cingulum Mid	L	3.54	-6	-14	40
Postcentral	R	3.51	34	-30	64
Cingulum Mid	R	3.5	2	-22	40
Precuneus	R	3.47	2	-38	56
Frontal Sup	R	3.47	18	-14	72
Supp Motor Ar	L	3.47	-6	2	56
Cingulum Ant	R	3.46	2	10	24
Cingulum Mid	R	3.42	10	-6	40
Frontal Sup	R	3.37	18	-14	64
Cingulum Mid	L	3.37	-6	2	32
Paracentr Lob	L	3.36	-6	-22	56
Cingulum Mid	L	3.34	-6	-22	48
Cingulum Mid	R	3.32	2	-38	48
Postcentral	L	3.32	-38	-14	40
Paracentr Lob	R	3.31	10	-30	64
Paracentr Lob	R	3.3	10	-30	56
Cingulum Ant	R	3.29	10	34	24
Frontal Sup	R	3.27	18	2	64
Frontal Sup	R	3.26	18	2	72
Cingulum Mid	R	3.2	2	-6	32
Cingulum Ant	R	3.16	10	18	24
Precentral	R	3.16	42	-6	48
Precentral	L	3.15	-38	-6	40
Supp Motor Ar	L	3.09	-6	-6	72
Precentral	L	3.08	-30	-22	48
Paracentr Lob	R	3.07	10	-30	72
Precentral	R	3.06	42	-6	40
Frontal Sup	R	3.01	18	-6	56
Paracentr Lob	R	3.01	2	-30	72
Postcentral	R	3	42	-38	56
Paracentr Lob	L	2.99	-6	-14	72
Front Mid	L	2.97	-46	26	40
Parietal Inf	R	2.9	58	-46	48
Frontal Sup	R	2.87	18	10	48
Cingulum Mid	L	2.86	-6	-6	32
Paracentr Lob	L	2.83	-6	-22	64
Postcentral	R	2.81	26	-38	56
Supp Motor Ar	L	2.81	-6	2	64
Precentral	R	2.8	50	-6	48
Precentral	L	2.78	-38	-14	48
Cingulum Mid	R	2.77	2	-30	40
Precentral	L	2.76	-30	-14	48
Postcentral	R	2.75	26	-46	56
Cingulum Mid	R	2.74	10	-30	48
Front Mid	L	2.74	-38	26	40
Front Mid	L	2.73	-30	26	32
Caudate	R	2.73	18	2	24
Frontal Sup	R	2.72	18	2	56
Paracentr Lob	R	2.72	10	-38	56
Angular	R	2.65	34	-54	40
Parietal Sup	R	2.64	34	-46	56
Postcentral	R	2.59	42	-38	64
Postcentral	R	2.58	26	-38	64
Paracentr Lob	R	2.56	10	-38	64
Parietal Inf	R	2.52	50	-54	56
Parietal Inf	R	2.48	50	-54	48
Postcentral	R	2.48	18	-38	64
Caudate	R	2.47	18	-6	24
Precentral	R	2.47	34	-6	48
Cingulum Mid	L	2.47	-6	-22	40
Postcentral	R	2.45	18	-38	72
Front Mid	R	2.43	50	-6	56
Front Mid	R	2.42	42	-6	56
Precentral	L	2.37	-38	-6	48
Front Mid	L	2.36	-46	18	40
Precentral	R	2.34	18	-22	64
Cingulum Mid	R	2.32	10	-38	48
Cingulum Mid	L	2.31	-6	-30	48
Postcentral	R	2.3	18	-38	80
Postcentral	R	2.28	34	-38	56
Postcentral	R	2.27	26	-38	72
Precentral	L	2.26	-30	-6	48
Precentral	L	2.26	-30	-14	72
Precentral	R	2.26	50	2	48
Front Mid	L	2.25	-30	18	32
Postcentral	R	2.22	10	-38	72
Cingulum Mid	R	2.2	10	-14	32
Postcentral	R	2.19	18	-46	72
Precentral	L	2.18	-46	-6	40
Precentral	L	2.17	-54	10	40
Parietal Inf	R	2.17	42	-54	48
Precuneus	R	2.13	10	-46	64
Front Mid	L	2.12	-38	18	40
Precentral	L	2.11	-38	2	40
Precuneus	R	2.11	10	-46	56
Cingulum Mid	R	2.08	10	-30	40
Postcentral	R	2.06	26	-46	64
Parietal Inf	R	2.05	58	-54	48
Front Mid	L	1.99	-30	10	40
Precentral	L	1.99	-38	2	32
Cingulum Mid	R	1.98	2	-22	32
Postcentral	R	1.95	34	-38	64
Cingulum Mid	L	1.95	-14	-30	40
Parietal Sup	R	1.94	18	-46	64
Cingulum Mid	R	1.94	2	-14	32
Cingulum Mid	L	1.89	-14	-30	48
Parietal Sup	R	1.89	42	-54	56
Front Mid	R	1.89	34	34	40
Angular	R	1.86	34	-62	48
Angular	R	1.86	42	-62	48
Precentral	L	1.85	-30	-14	64
Parietal Inf	R	1.85	42	-54	40
Cingulum Mid	R	1.82	10	-6	32
Precentral	L	1.81	-38	2	48
Front Mid	L	1.8	-30	-6	64
Precentral	L	1.78	-46	2	40
Precuneus	R	1.77	10	-46	48
Precuneus	R	1.77	10	-46	40
Front Mid	L	1.77	-30	2	56
Angular	R	1.76	34	-62	40
Front Mid	R	1.75	42	2	56
Front Mid	R	1.75	34	42	40
Precentral	L	1.75	-38	10	40
Parietal Sup	R	1.74	42	-46	64
Precentral	L	1.74	-30	2	48
Front Mid	R	1.73	34	34	48
Precentral	L	1.72	-46	-6	48
Angular	R	1.71	50	-62	48
Frontal Sup	R	1.7	18	58	32
Postcentral	L	1.68	-22	-30	56
Precentral	L	1.68	-54	2	40
Precentral	L	1.64	-54	2	48
Precentral	L	1.63	-46	10	40
Front Mid	L	1.63	-30	10	48
Front Mid	L	1.59	-46	18	48
Cingulum Mid	R	1.57	10	-38	40
Precentral	L	1.56	-38	2	56
Front Mid	L	1.53	-38	10	48
Precentral	L	1.44	-46	2	48
Front Mid	R	1.44	26	42	32
Postcentral	R	1.4	34	-38	72
Front Mid	L	1.35	-38	10	56
Precentral	L	1.34	-22	-22	64
Postcentral	L	1.33	-54	-6	48
Precentral	L	1.26	-46	2	56
Cingulum Mid	L	1.21	-14	-38	48
Precentral	L	1.2	-30	-22	72
Front Mid	L	1.18	-38	18	48
Precentral	L	1.1	-46	10	48
Frontal Sup	R	1.09	26	42	40
Front Sup Med	R	1.03	10	66	24
Front Mid	L	0.95	-30	10	56

## Sheet: Parcel6
Brain region	Hemisphere	T-stat	MNI coordinates
			X	Y	Z
Front Inf Tri	R	5.25	58	26	8
Postcentral	R	5.06	42	-22	48
Front Inf Tri	R	5.03	50	26	0
Front Inf Ope	R	4.92	42	18	8
Postcentral	R	4.61	42	-30	48
Front Inf Tri	R	4.52	58	26	0
Front Inf Tri	R	4.43	50	26	8
Postcentral	R	4.42	42	-30	56
Hippocampus	R	4.39	26	-38	8
Postcentral	R	4.38	34	-30	56
Postcentral	R	4.31	34	-30	48
Postcentral	R	4.28	34	-22	48
SupraMarginal	R	4.19	34	-38	40
Thalamus	R	4.18	18	-30	8
Postcentral	R	4.15	42	-22	40
Precentral	R	4.14	42	-14	48
Postcentral	R	4.13	50	-22	48
Precentral	R	4.07	34	-14	72
Front Inf Tri	R	4.06	42	26	0
Postcentral	R	4.01	50	-30	48
Insula	R	4	34	18	0
Precentral	R	3.8	34	-14	48
SupraMarginal	R	3.72	58	-30	48
Precentral	R	3.72	50	-14	48
Precentral	R	3.71	26	-14	72
Frontal Sup	R	3.69	26	-6	64
Frontal Sup	R	3.67	26	-6	72
SupraMarginal	R	3.65	42	-38	40
Postcentral	R	3.65	58	-22	48
Precentral	R	3.57	42	-22	64
Postcentral	R	3.52	26	-30	56
Front Inf Tri	R	3.5	42	26	8
Postcentral	R	3.48	42	-30	64
Postcentral	R	3.48	58	-14	40
Postcentral	R	3.45	58	-14	48
Precentral	R	3.45	50	-14	56
Precentral	R	3.43	58	-6	40
SupraMarginal	R	3.43	58	-22	40
Front Inf Orb	R	3.39	50	26	-8
Postcentral	R	3.37	50	-22	40
Precentral	R	3.37	26	-14	64
Precentral	R	3.36	58	-6	48
Front Inf Tri	R	3.34	58	18	24
SupraMarginal	R	3.3	50	-30	40
Precentral	R	3.27	34	-22	56
Hippocampus	R	3.27	26	-38	0
Precentral	R	3.26	42	-14	40
Precentral	R	3.25	50	-14	40
Precentral	R	3.22	34	-14	64
Parietal Inf	R	3.22	50	-46	48
Frontal Sup	R	3.11	34	-6	64
Precentral	R	3.04	34	-22	72
Parietal Inf	R	3.02	58	-30	56
SupraMarginal	R	3	58	-30	40
Frontal Sup	R	2.97	26	2	64
Insula	R	2.96	34	18	8
Precentral	R	2.94	50	-6	40
Front Mid	R	2.94	50	26	32
Front Inf Tri	R	2.9	58	34	0
Frontal Sup	R	2.89	34	2	64
Front Inf Ope	R	2.88	42	10	32
Postcentral	R	2.85	26	-30	64
Front Inf Tri	R	2.85	42	18	24
Postcentral	R	2.85	26	-38	48
Postcentral	R	2.83	66	-6	32
Front Inf Tri	R	2.81	50	34	0
Parietal Inf	R	2.79	42	-46	48
Precuneus	R	2.79	26	-46	8
Front Inf Tri	R	2.77	42	26	16
Parietal Inf	R	2.72	42	-46	40
Precentral	R	2.7	34	-6	56
Front Inf Tri	R	2.69	58	34	8
Parietal Inf	R	2.65	34	-46	40
Insula	R	2.6	34	26	8
SupraMarginal	R	2.55	66	-30	40
Parietal Inf	R	2.54	34	-46	48
Frontal Sup	R	2.54	26	-6	56
Precentral	R	2.53	18	-30	64
Postcentral	R	2.52	34	-30	72
Lingual	R	2.48	26	-54	-8
SupraMarginal	R	2.47	50	-38	32
Front Inf Ope	R	2.46	50	18	32
Precentral	R	2.45	50	10	40
Precentral	R	2.44	18	-30	72
Parietal Inf	R	2.42	50	-46	56
Fusiform	R	2.37	34	-46	-8
Precentral	R	2.36	58	2	40
Precentral	R	2.36	26	-22	72
Cingulum Post	R	2.32	10	-38	8
SupraMarginal	R	2.3	50	-46	32
Caudate	R	2.28	18	10	24
Frontal Sup	R	2.27	26	10	64
Lingual	R	2.27	18	-62	-8
Frontal Sup	R	2.25	26	2	56
Precentral	R	2.25	26	-14	56
Postcentral	R	2.24	18	-30	80
Precentral	R	2.24	26	-22	56
Precentral	R	2.23	18	-22	72
Caudate	R	2.23	18	10	16
Precentral	R	2.21	26	-30	72
Temporal Mid	R	2.2	50	-62	8
Precentral	R	2.17	26	-22	64
Lingual	R	2.16	18	-46	0
Precentral	R	2.15	42	-6	64
Cingulum Mid	R	2.13	18	-30	48
Temporal Inf	R	2.11	66	-46	-16
Precentral	R	2.1	50	2	40
Precuneus	R	2.08	18	-46	8
Front Inf Orb	R	2.07	34	26	-8
Front Inf Tri	R	2.06	34	18	24
Front Inf Tri	R	2.04	50	34	8
Temporal Mid	R	2.02	42	-54	16
Frontal Sup	R	2.02	26	18	64
Front Mid	R	2	34	2	56
Precuneus	R	1.95	18	-54	24
SupraMarginal	R	1.93	66	-38	40
Lingual	R	1.88	18	-46	-8
Front Inf Tri	R	1.85	42	26	24
Front Mid	R	1.84	26	18	56
Caudate	R	1.82	18	18	8
Lingual	R	1.81	26	-46	-8
Lingual	R	1.77	18	-54	-8
Cingulum Mid	R	1.77	10	-38	32
Frontal Sup	R	1.68	26	10	56
Frontal Sup	R	1.61	26	2	48
Lingual	R	1.57	18	-54	0
Parietal Sup	R	1.44	42	-46	56
Precuneus	R	1.39	18	-54	16
Calcarine	R	1.25	18	-54	8
Precuneus	R	1.24	10	-46	8
Calcarine	R	1.23	26	-54	8
Front Mid	R	1.1	34	18	56
Front Mid	R	1.02	42	18	56

## Sheet: Parcel7
Brain region	Hemisphere	T-stat	MNI coordinates
			X	Y	Z
Front Inf Ope	R	6.94	58	18	8
Front Inf Ope	R	6.89	50	18	0
Front Inf Ope	R	6.76	58	18	0
Putamen	R	6.3	34	2	-8
Front Inf Ope	R	6.24	50	10	0
Front Inf Ope	R	6.24	50	18	8
Rolandic Oper	R	6.23	58	10	0
Insula	R	6.09	42	2	-8
Insula	R	5.99	42	10	0
Tempr Pol Sup	R	5.97	58	10	-8
Insula	R	5.89	42	18	0
Insula	R	5.83	50	10	-8
Insula	R	5.8	42	10	-8
Temporal Mid	R	5.78	66	-38	0
Tempr Pol Sup	R	5.74	50	2	-8
Putamen	R	5.73	34	-6	-8
Front Inf Ope	R	5.72	58	10	8
Insula	R	5.69	42	2	0
Insula	R	5.58	42	-6	-8
Temporal Mid	R	5.52	58	-38	0
Insula	R	5.52	50	2	0
Amygdala	R	5.51	26	2	-16
Temporal Sup	R	5.5	58	-38	8
Temporal Mid	R	5.5	58	-38	-8
Hippocampus	R	5.49	18	-6	-16
Tempr Pol Sup	R	5.42	58	2	-8
Hippocampus	R	5.31	18	-14	-16
Temporal Mid	R	5.28	66	-38	-8
Amygdala	R	5.23	26	-6	-16
Temporal Sup	R	5.23	50	-38	8
Putamen	R	5.21	34	2	0
Front Inf Orb	R	5.21	50	18	-8
Thalamus	R	5.18	10	-22	0
Insula	R	5.18	42	18	-8
Thalamus	R	5.16	10	-14	0
Thalamus	R	5.07	18	-14	0
Amygdala	R	5.06	18	2	-16
Temporal Mid	R	5.05	58	-46	8
Front Inf Ope	R	5.01	58	18	16
Temporal Sup	R	4.99	66	-38	8
Temporal Sup	R	4.93	58	-38	16
Pallidum	R	4.86	26	-6	0
Temporal Mid	R	4.86	50	-38	0
Thalamus	R	4.84	18	-22	0
Temporal Sup	R	4.84	66	-38	16
Temporal Mid	R	4.81	66	-46	8
Thalamus	R	4.75	10	-6	0
Tempr Pol Sup	R	4.74	58	2	0
Temporal Mid	R	4.65	66	-46	0
Temporal Mid	R	4.65	58	-46	0
Subgenual	R	4.62	26	10	-16
Hippocampus	R	4.56	26	-14	-16
Temporal Sup	R	4.54	50	-38	16
Putamen	R	4.42	26	2	0
Tempr Pol Mid	R	4.38	58	2	-16
Temporal Mid	R	4.34	50	-38	-8
Amygdala	R	4.32	26	2	-24
Tempr Pol Sup	R	4.3	50	10	-16
Temporal Sup	R	4.25	66	-6	-8
Temporal Mid	R	4.22	50	-46	8
Temporal Mid	R	4.2	66	-6	-16
Temporal Mid	R	4.19	66	-54	8
Front Inf Tri	R	4.14	58	26	16
Insula	R	4.14	34	18	-8
Putamen	R	4.1	26	10	-8
Tempr Pol Sup	R	4.08	58	10	-16
Front Inf Tri	R	4.07	50	18	16
Temporal Mid	R	4.07	66	-30	-16
Front Inf Tri	R	4.02	50	26	16
ParaHippocamp	R	3.98	18	-6	-24
Insula	R	3.97	34	10	8
ParaHippocamp	R	3.96	18	2	-24
Temporal Mid	R	3.94	66	-14	-16
Temporal Sup	R	3.94	58	-46	16
Temporal Inf	R	3.85	66	-38	-16
Subgenual	R	3.84	10	10	-16
Subgenual	R	3.77	18	10	-16
Front Inf Orb	R	3.72	42	18	-16
Temporal Sup	R	3.69	66	-46	16
ParaHippocamp	R	3.63	18	-14	-24
Cingulum Ant	R	3.62	10	34	16
Hippocampus	R	3.61	26	-6	-24
Caudate	R	3.59	10	10	-8
Insula	R	3.58	34	18	-16
Hippocampus	R	3.51	26	-30	-8
SupraMarginal	R	3.51	58	-38	24
Temporal Mid	R	3.5	58	-54	8
ParaHippocamp	R	3.48	26	10	-24
Temporal Inf	R	3.43	66	-30	-24
Tempr Pol Sup	R	3.38	50	18	-16
Front Inf Orb	R	3.36	42	26	-8
Putamen	R	3.34	18	10	-8
SupraMarginal	R	3.27	66	-38	24
Temporal Mid	R	3.26	50	-46	16
Front Inf Tri	R	3.18	58	26	24
Temporal Mid	R	3.16	58	-46	-8
Temporal Mid	R	3.08	66	-46	-8
Thalamus	R	3.08	10	-22	8
Temporal Inf	R	3.06	58	-38	-16
ParaHippocamp	R	3.01	18	-30	-16
Insula	R	3	26	18	-16
Putamen	R	2.96	26	18	-8
SupraMarginal	R	2.96	50	-38	24
Temporal Mid	R	2.9	50	-54	0
Front Inf Orb	R	2.85	34	18	-24
Temporal Inf	R	2.83	66	-22	-24
Front Med Orb	R	2.73	10	18	-16
Temporal Mid	R	2.71	58	-54	0
Front Med Orb	R	2.67	18	18	-16
Front Inf Orb	R	2.67	26	18	-24
Temporal Mid	R	2.67	66	-54	0
Temporal Inf	R	2.64	50	-46	-8
Tempr Pol Sup	R	2.54	42	18	-24
Caudate	R	2.52	10	10	8
Front Inf Orb	R	2.52	18	18	-24
Temporal Mid	R	2.51	50	-54	8
ParaHippocamp	R	2.48	34	-38	-8
Front Inf Ope	R	2.48	42	18	32
ParaHippocamp	R	2.47	26	-38	-8
Tempr Pol Sup	R	2.47	50	18	-24
Caudate	R	2.46	10	10	16
SupraMarginal	R	2.34	58	-46	24
Caudate	R	2.32	10	2	16
SupraMarginal	R	2.3	66	-38	32
ParaHippocamp	R	2.24	18	-38	-8
Frontal Sup	R	2.19	18	66	8
Temporal Mid	R	2.18	58	-54	16
Caudate	R	2.18	10	18	8
SupraMarginal	R	2.16	66	-30	32
SupraMarginal	R	2.05	50	-46	24
Front Sup Orb	R	2.03	10	42	-24
Caudate	R	1.99	10	10	0
Front Sup Med	R	1.91	10	58	8
Front Sup Orb	R	1.86	18	26	-24
SupraMarginal	R	1.86	66	-46	24
Temporal Mid	R	1.85	50	-54	16
SupraMarginal	R	1.84	66	-46	32
SupraMarginal	R	1.82	58	-38	40
Front Inf Orb	R	1.82	34	26	-16
Temporal Mid	R	1.79	58	-62	0
Temporal Mid	R	1.79	58	-62	8
Front Mid	R	1.77	34	42	32
Caudate	R	1.65	10	18	-8
Front Sup Med	R	1.57	10	66	16
Frontal Sup	R	1.39	26	66	8
Front Mid	R	1.38	34	50	32
Front Inf Orb	R	1.33	26	26	-16
Frontal Sup	R	1.3	18	58	24
Front Inf Orb	R	1.13	26	26	-24

## Sheet: Parcel8
Brain region	Hemisphere	T-stat	MNI coordinates
			X	Y	Z
Temporal Inf	R	4.38	50	-54	-24
Temporal Inf	R	4.31	58	-54	-24
Fusiform	R	4.19	42	-54	-24
Temporal Inf	R	3.95	50	-54	-16
Fusiform	R	3.8	42	-54	-16
Temporal Inf	R	3.78	50	-62	-16
Temporal Inf	R	3.77	50	-46	-24
Fusiform	R	3.72	42	-46	-24
Occipital Inf	R	3.58	42	-62	-16
Temporal Inf	R	3.48	42	-54	-8
Fusiform	R	3.4	42	-46	-16
Fusiform	R	3.26	42	-38	-24
Temporal Inf	R	3.23	50	-62	-8
Fusiform	R	3.2	34	-54	-16
Fusiform	R	3.19	34	-38	-24
Temporal Inf	R	3.18	58	-54	-16
Fusiform	R	2.92	26	-30	-24
Fusiform	R	2.89	34	-30	-24
ParaHippocamp	R	2.78	26	-30	-16
Fusiform	R	2.67	26	-46	-16
Fusiform	R	2.66	34	-46	-16
Temporal Mid	R	2.51	50	-62	0
Fusiform	R	2.49	26	-38	-16
Fusiform	R	2.48	34	-38	-16
Temporal Inf	R	2.17	50	-54	-8
Temporal Inf	R	2.17	58	-62	-8
Fusiform	L	2.14	-22	2	-40
Lingual	R	2.05	10	-38	-8
Lingual	R	2.04	10	-38	0
Lingual	R	2.04	10	-62	-8
Lingual	R	1.6	10	-54	0
Lingual	R	1.57	10	-46	0
Lingual	L	1.41	-14	-38	-8
Lingual	L	1.07	-14	-46	-8

## Sheet: Parcel9
Brain region	Hemisphere	T-stat	MNI coordinates
			X	Y	Z
Parietal Inf	L	5.18	-30	-54	48
Parietal Sup	L	5.11	-38	-46	56
Parietal Inf	L	5.01	-30	-46	48
Parietal Sup	L	4.76	-30	-54	56
Parietal Inf	L	4.69	-38	-54	56
Parietal Sup	L	4.6	-30	-46	56
Parietal Inf	L	4.53	-38	-54	48
Parietal Inf	L	4.48	-38	-46	48
Postcentral	L	4.39	-38	-38	56
Parietal Sup	L	4.22	-22	-54	48
Postcentral	L	3.98	-46	-22	64
Parietal Sup	L	3.9	-38	-46	64
Parietal Inf	L	3.84	-46	-46	56
Postcentral	L	3.83	-46	-38	64
Parietal Sup	L	3.82	-38	-54	64
Supp Motor Ar	L	3.71	-14	2	48
Frontal Sup	L	3.65	-14	2	72
Parietal Sup	L	3.64	-22	-54	56
Parietal Sup	L	3.61	-30	-62	48
Parietal Inf	L	3.61	-30	-46	40
Parietal Sup	L	3.6	-30	-54	64
Supp Motor Ar	L	3.56	-14	2	64
Parietal Inf	L	3.51	-46	-54	56
Parietal Inf	L	3.4	-30	-54	40
Postcentral	L	3.37	-30	-38	48
Frontal Sup	L	3.34	-14	-6	72
Supp Motor Ar	L	3.25	-14	-6	64
Parietal Inf	L	3.17	-38	-62	48
Parietal Inf	L	3.17	-38	-54	40
Parietal Sup	L	3.16	-30	-46	64
Postcentral	L	3.15	-46	-14	56
Parietal Sup	L	3.11	-38	-62	56
Cingulum Mid	L	3	-6	10	40
Postcentral	L	3	-46	-30	64
Temporal Mid	L	2.95	-54	-54	16
Postcentral	L	2.95	-46	-14	40
Frontal Sup	L	2.89	-14	10	48
Parietal Inf	L	2.86	-30	-62	40
Frontal Sup	L	2.84	-22	-6	72
Supp Motor Ar	L	2.83	-14	10	64
Postcentral	L	2.81	-30	-38	56
Frontal Sup	L	2.81	-22	2	56
Frontal Sup	L	2.8	-22	2	48
Postcentral	L	2.79	-22	-46	56
Postcentral	L	2.78	-46	-14	48
Temporal Mid	L	2.76	-46	-54	16
Supp Motor Ar	L	2.75	-14	-14	64
Parietal Sup	L	2.73	-30	-62	56
Supp Motor Ar	L	2.71	-6	2	72
Postcentral	L	2.7	-38	-30	64
Parietal Sup	L	2.69	-30	-62	64
Precuneus	L	2.69	-14	-46	48
Parietal Sup	L	2.66	-22	-54	64
Frontal Sup	L	2.65	-22	-6	56
Precuneus	L	2.65	-14	-46	40
Frontal Sup	L	2.63	-22	2	72
Precentral	L	2.61	-38	-14	64
Precentral	L	2.52	-22	-14	72
Precentral	L	2.52	-38	-14	56
Precentral	L	2.5	-38	-6	64
Precentral	L	2.5	-14	-14	72
Precentral	L	2.47	-30	-30	56
Precuneus	L	2.46	-14	-54	48
Parietal Sup	L	2.46	-22	-46	64
Frontal Sup	L	2.45	-22	-6	64
Precentral	L	2.44	-38	-22	64
Precuneus	L	2.42	-14	-54	56
Angular	L	2.42	-46	-62	48
Precentral	L	2.42	-30	-22	56
Postcentral	L	2.42	-38	-38	64
Occipital Mid	L	2.41	-38	-78	40
Occipital Mid	L	2.39	-30	-70	32
Parietal Inf	L	2.36	-46	-54	48
Occipital Mid	L	2.32	-22	-62	32
Postcentral	L	2.32	-54	-14	40
Front Mid	L	2.3	-22	10	48
Frontal Sup	L	2.27	-22	2	64
Precentral	L	2.21	-30	-6	56
Parietal Sup	L	2.21	-22	-62	48
Precentral	L	2.18	-30	-14	56
Cingulum Mid	L	2.17	-14	-46	32
Postcentral	L	2.16	-54	-14	48
Precuneus	L	2.15	-14	-54	40
Precentral	L	2.14	-22	-14	64
Parietal Sup	L	2.13	-22	-62	56
Angular	L	2.11	-38	-62	40
Front Mid	L	2.04	-22	10	56
Postcentral	L	2.01	-30	-30	64
Precuneus	L	2	-14	-46	56
Paracentr Lob	L	2	-14	-22	64
Front Mid	L	1.98	-22	18	48
Postcentral	L	1.97	-62	-6	32
Front Mid	L	1.94	-30	26	56
Occipital Mid	L	1.94	-30	-78	40
Parietal Sup	L	1.89	-30	-46	72
Occipital Mid	L	1.81	-38	-78	32
Occipital Mid	L	1.79	-22	-62	40
Front Mid	L	1.78	-22	26	56
Postcentral	L	1.78	-22	-38	56
Parietal Sup	L	1.76	-22	-70	56
Precentral	L	1.75	-30	-22	64
Precuneus	R	1.75	10	-54	56
Angular	L	1.74	-30	-54	32
Paracentr Lob	L	1.71	-14	-22	72
Precuneus	R	1.67	2	-78	40
Precentral	L	1.67	-38	-6	56
Occipital Mid	L	1.67	-30	-70	40
Precentral	L	1.64	-46	-6	56
Postcentral	L	1.64	-30	-30	72
Cingulum Mid	L	1.59	-14	-38	40
Paracentr Lob	L	1.58	-14	-30	72
Angular	L	1.57	-38	-70	40
Postcentral	L	1.57	-22	-30	72
Precentral	L	1.56	-54	-6	32
Cuneus	R	1.55	10	-86	40
Postcentral	L	1.54	-30	-38	64
Parietal Sup	L	1.51	-22	-62	64
Front Mid	L	1.51	-22	26	48
Postcentral	L	1.46	-22	-38	64
Postcentral	L	1.45	-22	-30	64
Precentral	L	1.45	-22	-22	72
Occipital Mid	L	1.45	-30	-62	32
Precuneus	L	1.38	-14	-62	56
Cuneus	R	1.37	10	-78	32
Postcentral	L	1.35	-54	-6	40
Front Mid	L	1.35	-30	2	64
Front Mid	L	1.32	-30	18	48
Angular	L	1.31	-38	-70	48
Precuneus	L	1.3	-14	-62	64
Parietal Sup	L	1.27	-14	-62	48
Precuneus	L	1.23	-14	-38	56
Angular	L	1.2	-54	-54	32
Paracentr Lob	L	1.19	-14	-30	64
Postcentral	L	1.11	-22	-38	72
Front Mid	L	1.09	-30	18	56
Cuneus	R	1.03	10	-78	40
Paracentr Lob	L	1	-14	-38	72
Parietal Sup	L	0.94	-30	-70	56
Postcentral	L	0.94	-14	-38	80
Postcentral	L	0.84	-30	-38	72

## Sheet: Parcel10
Brain region	Hemisphere	T-stat	MNI coordinates
			X	Y	Z
Cingulum Ant	L	3.87	-6	34	0
Frontal Sup	L	3.85	-14	58	24
Cingulum Ant	L	3.81	-6	34	-8
Cingulum Ant	L	3.42	-6	42	0
Frontal Sup	L	3.4	-14	58	32
Front Sup Med	L	3.36	-6	58	16
Ventr Med PFC	L	3.35	-6	42	-8
Front Sup Med	L	3.24	-6	58	24
Cingulum Ant	L	3.17	-6	42	8
Frontal Sup	L	3.09	-22	58	32
Front Med Orb	L	3.08	-6	42	-16
Front Sup Med	L	3.07	-6	50	16
Frontal Sup	L	3.06	-14	42	32
Front Sup Med	L	3.04	-6	50	8
Cingulum Ant	L	3.03	-6	26	16
Front Sup Med	L	2.97	-6	58	32
Frontal Sup	L	2.94	-14	42	40
Frontal Sup	L	2.92	-14	42	48
Front Sup Med	L	2.9	-6	58	40
Cingulum Ant	L	2.85	-6	42	16
Front Mid	L	2.85	-22	50	24
Cingulum Ant	L	2.84	-6	34	16
Frontal Sup	L	2.83	-14	50	40
Front Mid	L	2.82	-22	50	32
Front Sup Med	L	2.78	-6	50	24
Cingulum Ant	L	2.76	-14	34	24
Front Sup Med	L	2.73	-6	42	24
Front Sup Med	L	2.72	-6	50	40
Front Mid	R	2.72	42	58	8
Frontal Sup	L	2.71	-14	50	24
Front Sup Med	L	2.71	-6	42	32
Front Mid	L	2.67	-22	42	32
Frontal Sup	L	2.67	-22	42	40
Front Sup Med	L	2.62	-6	50	32
Ventr Med PFC	L	2.62	-6	50	-8
Front Mid Orb	R	2.57	42	50	-16
Front Sup Med	L	2.53	-6	42	40
Front Med Orb	L	2.47	-6	42	-24
Cingulum Ant	L	2.47	-6	34	24
Frontal Sup	L	2.44	-14	50	32
Frontal Sup	R	2.44	26	58	32
Cingulum Ant	L	2.4	-6	26	24
Caudate	L	2.39	-14	26	0
Front Mid	L	2.39	-22	42	24
Frontal Sup	L	2.32	-14	26	40
Tempr Pol Mid	L	2.28	-22	10	-40
Front Sup Med	R	2.25	2	58	16
Front Mid	R	2.23	34	58	16
Front Mid Orb	R	2.22	34	42	-16
Front Mid	R	2.17	42	50	8
Cingulum Mid	L	2.09	-6	26	32
Front Inf Tri	R	2.07	50	42	0
Frontal Sup	L	2.06	-14	34	32
Tempr Pol Mid	L	2.04	-30	18	-40
Front Med Orb	L	1.99	-6	50	-16
Front Sup Med	L	1.98	-6	42	48
Front Mid Orb	R	1.95	42	50	-8
Front Mid	R	1.93	42	50	0
Front Sup Med	L	1.9	-6	34	32
Front Mid	R	1.89	34	50	0
Tempr Pol Mid	L	1.89	-30	10	-40
Front Mid	R	1.88	34	58	24
Front Mid	L	1.88	-30	42	8
Frontal Sup	R	1.83	26	50	40
Frontal Sup	L	1.83	-14	34	40
Front Mid	R	1.77	34	50	8
Front Inf Tri	R	1.75	50	42	8
Front Sup Med	L	1.74	-6	26	40
Frontal Sup	L	1.73	-14	26	48
Front Mid	R	1.73	26	50	32
Front Sup Med	L	1.73	-6	42	56
Front Inf Tri	R	1.71	42	34	8
Front Med Orb	L	1.71	-6	50	-24
Front Sup Med	L	1.7	-6	34	40
Front Mid	L	1.69	-30	42	16
Temporal Inf	L	1.69	-38	10	-40
Front Mid	R	1.66	26	58	24
Frontal Sup	L	1.63	-30	42	40
Frontal Sup	L	1.62	-14	34	48
Front Mid Orb	L	1.56	-38	50	-8
Front Mid	R	1.54	26	50	24
Front Mid	R	1.53	34	50	16
Front Inf Tri	R	1.51	50	50	0
Frontal Sup	L	1.5	-14	34	56
Front Mid	R	1.49	42	50	16
Front Mid	L	1.43	-30	42	32
Frontal Sup	L	1.43	-22	34	32
Front Mid Orb	L	1.41	-46	50	-8
Front Sup Med	L	1.4	-6	34	48
Front Sup Med	R	1.36	2	42	32
Front Med Orb	L	1.33	-6	58	-24
Front Mid Orb	R	1.33	50	50	-8
Front Mid	R	1.32	34	50	24
Front Mid	R	1.29	42	50	24
Front Sup Med	R	1.28	2	42	40
Front Sup Med	L	1.22	-6	34	56
Frontal Sup	R	1.17	26	50	16
Front Mid	L	1.02	-22	34	40

[truncated: 9 more sheets: Parcel11, Parcel12, Parcel13, Parcel14, Parcel15, Parcel16, Parcel17, Parcel18, Parcel19]
