# Supplementary material for: Brain recognition of previously learned versus novel temporal sequences: a differential simultaneous processing
Source: Cereb Cortex. 2022 Nov 8;33(9):5524–37. doi: 10.1093/cercor/bhac439 (PMC10152090; doi:10.1093/cercor/bhac439)
Supplement: TableS4_bhac439 [file tables4_bhac439.xlsx]

## Sheet: Parcel1
Brain region	Hemisphere	T-stat	MNI coordinates
			X	Y	Z
Lingual	R	5.23	10	-94	-8
Lingual	R	5.18	10	-86	-8
Calcarine	R	5.18	10	-78	16
Calcarine	R	5.08	2	-94	0
Occipital Mid	L	5.04	-38	-94	0
Calcarine	R	5.04	2	-86	0
Calcarine	R	5.02	10	-70	16
Lingual	R	5.02	2	-78	0
Calcarine	R	5	2	-86	-8
Calcarine	R	4.93	10	-94	0
Calcarine	L	4.86	-22	-70	8
Calcarine	R	4.85	10	-86	0
Lingual	R	4.85	10	-78	-8
Calcarine	R	4.81	2	-94	-8
Lingual	R	4.79	10	-78	0
Cuneus	R	4.79	10	-70	24
Calcarine	R	4.78	10	-78	8
Calcarine	R	4.78	2	-78	8
Fusiform	R	4.77	34	-70	-16
Cuneus	R	4.76	10	-78	24
Occipital Mid	L	4.76	-30	-86	0
Occipital Inf	R	4.69	42	-70	-16
Temporal Inf	R	4.68	42	-70	-8
Occipital Mid	L	4.68	-38	-62	8
Calcarine	R	4.68	2	-86	8
Lingual	L	4.67	-22	-70	-8
Occipital Mid	L	4.66	-30	-78	0
Cuneus	R	4.65	10	-86	16
Calcarine	R	4.59	10	-86	8
Lingual	R	4.58	2	-70	8
Calcarine	R	4.55	10	-70	8
Lingual	R	4.54	2	-70	0
Calcarine	R	4.54	18	-102	0
Lingual	R	4.53	18	-86	-8
Lingual	L	4.51	-14	-70	-8
Cuneus	R	4.47	2	-86	16
Lingual	R	4.47	18	-94	-16
Cuneus	R	4.46	18	-94	8
Calcarine	R	4.46	2	-94	8
Lingual	R	4.45	18	-94	-8
Occipital Inf	R	4.44	42	-78	-8
Calcarine	R	4.43	10	-94	8
Occipital Mid	L	4.42	-38	-70	8
Calcarine	R	4.41	18	-86	0
Lingual	L	4.4	-22	-78	-16
Occipital Mid	L	4.38	-30	-94	0
Fusiform	R	4.34	34	-62	-16
Cuneus	R	4.34	18	-102	8
Occipital Mid	L	4.33	-38	-86	0
Lingual	L	4.32	-14	-70	0
Lingual	R	4.32	10	-70	0
Occipital Inf	L	4.32	-30	-78	-8
Occipital Mid	L	4.32	-38	-70	16
Occipital Mid	R	4.3	34	-78	32
Calcarine	L	4.3	-22	-62	8
Calcarine	R	4.27	2	-78	16
Cuneus	R	4.26	2	-94	16
Calcarine	R	4.26	18	-78	16
Precuneus	R	4.25	10	-62	24
Occipital Inf	R	4.24	42	-78	-16
Occipital Sup	R	4.23	26	-70	24
Calcarine	R	4.22	18	-94	0
Cuneus	R	4.22	18	-70	24
Lingual	L	4.18	-6	-78	-8
Cuneus	R	4.18	10	-86	24
Cuneus	R	4.18	18	-78	24
Lingual	R	4.18	18	-78	0
Occipital Mid	L	4.17	-38	-78	0
Calcarine	R	4.17	18	-86	16
Fusiform	R	4.17	34	-78	-16
Occipital Mid	R	4.16	34	-86	8
Cuneus	R	4.15	18	-86	24
Calcarine	R	4.15	2	-70	16
Occipital Sup	R	4.15	26	-78	24
Occipital Mid	R	4.14	34	-70	24
Calcarine	R	4.12	10	-62	16
Calcarine	R	4.11	18	-70	8
Occipital Mid	L	4.11	-38	-62	0
Lingual	L	4.11	-14	-78	-8
Fusiform	L	4.1	-22	-70	-16
Calcarine	R	4.1	18	-78	8
Occipital Sup	R	4.09	26	-70	32
Calcarine	R	4.09	18	-70	16
Lingual	L	4.08	-14	-62	0
Lingual	R	4.07	18	-78	-8
Occipital Mid	R	4.06	34	-78	16
Lingual	R	4.06	18	-102	-8
Occipital Mid	L	4.06	-38	-78	8
Calcarine	L	4.06	-6	-102	-8
Lingual	R	4.05	10	-70	-8
Fusiform	L	4.04	-30	-70	-8
Cuneus	R	4.04	2	-86	24
Occipital Mid	R	4.04	34	-78	24
Lingual	L	4.04	-22	-62	-8
Lingual	L	4.02	-14	-62	-8
Occipital Inf	L	4.01	-38	-86	-8
Occipital Mid	L	4.01	-22	-86	0
Occipital Mid	R	4	26	-94	8
Precuneus	R	4	10	-70	32
Calcarine	R	4	18	-86	8
Occipital Sup	R	3.99	26	-78	32
Occipital Inf	R	3.98	34	-78	-8
Lingual	R	3.97	18	-70	-8
Occipital Mid	R	3.97	34	-70	32
Fusiform	R	3.97	26	-70	-8
Lingual	L	3.94	-14	-86	-16
Occipital Sup	R	3.92	26	-78	16
Precuneus	R	3.91	18	-62	24
Occipital Mid	R	3.91	50	-78	0
Lingual	R	3.91	18	-70	0
Calcarine	L	3.9	-6	-86	-8
Cuneus	R	3.9	10	-94	24
Occipital Mid	L	3.9	-46	-78	8
Fusiform	L	3.89	-30	-78	-16
Lingual	L	3.89	-6	-94	-16
Cuneus	R	3.89	10	-94	16
Occipital Mid	L	3.89	-46	-78	16
Fusiform	R	3.87	26	-62	-16
Calcarine	L	3.86	-6	-94	-8
Fusiform	L	3.86	-22	-78	-8
Occipital Inf	R	3.85	50	-78	-8
Temporal Mid	L	3.85	-46	-70	8
Calcarine	L	3.85	-14	-70	8
Calcarine	R	3.84	26	-70	8
Lingual	R	3.84	10	-62	8
Fusiform	R	3.83	26	-62	-8
Temporal Mid	L	3.82	-46	-62	16
Occipital Mid	R	3.81	34	-94	0
Occipital Inf	R	3.81	50	-70	-16
Lingual	R	3.81	26	-70	0
Lingual	L	3.81	-14	-78	0
Precuneus	R	3.8	10	-62	32
Cuneus	R	3.8	18	-70	32
Occipital Mid	R	3.8	34	-86	0
Occipital Sup	R	3.8	26	-86	32
Cuneus	R	3.8	26	-62	24
Occipital Mid	R	3.79	42	-78	16
Occipital Sup	R	3.78	26	-62	32
Occipital Mid	R	3.78	34	-86	32
Lingual	L	3.78	-22	-94	-16
Occipital Mid	R	3.77	42	-78	0
Lingual	L	3.77	-14	-86	-8
Occipital Mid	R	3.76	42	-86	8
Lingual	L	3.76	-14	-94	-16
Lingual	L	3.76	-6	-78	0
Occipital Mid	R	3.75	26	-86	8
Calcarine	L	3.75	-22	-54	8
Occipital Sup	R	3.74	18	-94	24
Calcarine	L	3.73	-6	-94	0
Occipital Inf	L	3.72	-14	-102	-8
Lingual	L	3.72	-6	-70	0
Occipital Mid	L	3.71	-38	-70	0
Occipital Mid	L	3.7	-30	-78	16
Occipital Sup	R	3.7	18	-94	16
Occipital Sup	R	3.7	18	-94	32
Temporal Mid	L	3.69	-46	-62	8
Occipital Sup	R	3.69	18	-86	32
Occipital Mid	L	3.69	-30	-86	8
Cuneus	R	3.68	2	-78	24
Calcarine	L	3.68	-6	-86	0
Occipital Mid	R	3.68	34	-94	8
Occipital Sup	R	3.68	26	-86	24
Calcarine	L	3.67	-14	-78	8
Occipital Mid	R	3.67	34	-86	16
Occipital Mid	L	3.67	-38	-86	8
Lingual	L	3.65	-22	-86	-16
Calcarine	L	3.65	-14	-62	8
Calcarine	R	3.65	18	-62	16
Temporal Mid	R	3.64	42	-70	0
Fusiform	R	3.64	26	-78	-8
Occipital Mid	R	3.64	42	-78	8
Front Med Orb	L	3.62	-14	34	-16
Cuneus	R	3.62	10	-78	32
Occipital Mid	R	3.62	26	-86	16
Temporal Inf	R	3.61	42	-62	-8
Occipital Mid	L	3.6	-46	-78	0
Calcarine	R	3.6	18	-62	8
Lingual	R	3.58	10	-62	0
Temporal Inf	R	3.57	50	-70	-8
Occipital Mid	L	3.57	-38	-78	16
Calcarine	R	3.57	2	-62	16
Cuneus	R	3.57	2	-70	24
Occipital Mid	L	3.56	-22	-94	0
Temporal Mid	R	3.56	42	-70	8
Occipital Mid	L	3.55	-22	-102	0
Cuneus	R	3.55	18	-62	32
Fusiform	R	3.54	26	-70	-16
Occipital Mid	L	3.53	-46	-70	16
Calcarine	R	3.52	26	-94	0
Occipital Inf	R	3.52	42	-62	-16
Calcarine	L	3.51	-6	-102	0
Occipital Mid	R	3.5	42	-86	16
Cuneus	R	3.5	18	-78	32
Occipital Mid	R	3.5	42	-70	24
Occipital Mid	R	3.49	42	-86	24
Calcarine	R	3.48	26	-102	0
Occipital Inf	L	3.48	-30	-86	-8
Calcarine	L	3.47	-6	-94	8
Fusiform	L	3.46	-30	-70	-16
Lingual	R	3.46	18	-62	0
Front Sup Orb	L	3.46	-14	34	-24
Occipital Inf	R	3.45	42	-86	-16
Precuneus	R	3.44	10	-54	24
Occipital Mid	L	3.44	-30	-94	8
Calcarine	L	3.44	-14	-94	-8
Front Sup Orb	L	3.44	-14	42	-16
Calcarine	L	3.43	-6	-86	8
Occipital Mid	L	3.43	-46	-70	0
Lingual	R	3.41	18	-62	-8
Lingual	R	3.41	26	-62	0
Occipital Mid	R	3.4	42	-78	24
Occipital Sup	R	3.4	26	-94	16
Fusiform	L	3.39	-30	-62	-8
Fusiform	R	3.37	26	-86	-16
Occipital Mid	R	3.37	42	-86	0
Occipital Inf	L	3.37	-38	-78	-8
Occipital Mid	L	3.36	-30	-94	16
Occipital Mid	R	3.36	34	-86	24
Occipital Mid	L	3.36	-38	-86	16
Occipital Mid	L	3.36	-30	-86	16
Precuneus	R	3.34	10	-70	40
Cuneus	R	3.33	10	-86	32
Fusiform	R	3.33	26	-78	-16
Lingual	L	3.33	-14	-102	-16
Occipital Mid	L	3.32	-30	-70	24
Occipital Sup	L	3.32	-6	-102	8
Occipital Mid	R	3.31	34	-78	40
Precuneus	R	3.31	2	-62	24
Lingual	L	3.3	-6	-62	0
Lingual	R	3.3	10	-62	-8
Lingual	R	3.29	26	-94	-16
Precuneus	R	3.28	10	-54	32
Calcarine	L	3.27	-14	-54	8
Occipital Sup	L	3.27	-22	-62	24
Occipital Mid	R	3.26	42	-78	32
Occipital Sup	L	3.26	-22	-78	24
Occipital Inf	L	3.26	-30	-94	-8
Occipital Inf	L	3.25	-22	-94	-8
Occipital Inf	R	3.24	34	-86	-16
Occipital Inf	L	3.24	-22	-86	-8
Parietal Sup	R	3.24	26	-54	48
Occipital Mid	L	3.24	-22	-102	8
Occipital Sup	R	3.24	26	-94	24
Temporal Mid	R	3.24	42	-70	16
Calcarine	L	3.23	-6	-78	8
Occipital Mid	L	3.23	-14	-94	0
Lingual	R	3.23	26	-86	-8
Occipital Sup	L	3.23	-22	-70	24
Precuneus	R	3.22	10	-54	16
Occipital Mid	R	3.22	42	-70	32
Occipital Sup	R	3.22	26	-62	40
Occipital Sup	L	3.21	-14	-86	8
Occipital Mid	R	3.21	34	-94	16
Lingual	L	3.21	-6	-70	8
Lingual	L	3.21	-30	-86	-16
Occipital Mid	L	3.2	-14	-102	0
Precuneus	R	3.16	2	-54	24
Lingual	L	3.14	-14	-54	0
Front Sup Orb	L	3.14	-14	42	-24
Angular	R	3.11	26	-62	48
Precuneus	R	3.11	10	-54	40
Temporal Inf	R	3.11	58	-62	-16
Temporal Mid	L	3.09	-46	-62	0
Angular	R	3.09	50	-70	32
Occipital Mid	L	3.08	-22	-94	16
Occipital Mid	L	3.08	-22	-86	16
Calcarine	R	3.08	26	-62	8
Cuneus	L	3.07	-6	-102	16
Occipital Sup	L	3.07	-14	-94	8
Temporal Mid	R	3.06	42	-62	0
Occipital Mid	L	3.06	-30	-86	24
Occipital Mid	L	3.05	-30	-86	40
Occipital Mid	L	3.04	-30	-78	24
Occipital Mid	L	3.04	-22	-94	8
Cuneus	R	3.02	10	-78	40
Cuneus	R	3.02	2	-86	32
Fusiform	R	3.02	26	-54	-16
Angular	R	3.02	42	-62	24
Frontal Sup	L	2.99	-22	58	16
Precuneus	R	2.98	18	-54	24
Occipital Sup	R	2.98	34	-70	40
Temporal Inf	R	2.98	42	-54	-8
Calcarine	L	2.98	-14	-70	16
Cingulum Ant	L	2.98	-6	34	-8
Front Mid	L	2.97	-30	58	16
Cuneus	L	2.97	-6	-94	16
Occipital Inf	R	2.97	26	-94	-8
Angular	R	2.97	42	-62	32
Angular	L	2.95	-46	-70	24
Front Mid Orb	L	2.95	-22	42	-16
Cingulum Mid	R	2.94	10	-22	32
Precuneus	L	2.94	-14	-46	8
Temporal Mid	L	2.93	-54	-62	16
Angular	R	2.93	34	-54	40
Calcarine	L	2.93	-14	-78	16
Calcarine	L	2.92	-6	-62	8
Temporal Mid	R	2.92	50	-78	8
Cingulum Mid	R	2.92	10	-30	32
Occipital Sup	R	2.92	26	-70	40
Calcarine	L	2.91	-14	-62	16
Cuneus	L	2.9	-6	-86	16
Front Med Orb	L	2.9	-6	34	-16
Cuneus	R	2.89	2	-78	32
Precuneus	R	2.89	18	-70	40
Fusiform	R	2.89	34	-54	-16
Occipital Mid	R	2.89	50	-78	16
Frontal Sup	L	2.87	-22	50	8
Occipital Mid	L	2.84	-14	-102	8
Precuneus	R	2.83	10	-54	8
Cingulum Post	R	2.83	2	-46	24
Fusiform	L	2.83	-30	-62	-16
Fusiform	R	2.83	34	-54	-8
Frontal Sup	L	2.8	-22	50	0
Occipital Mid	L	2.8	-38	-70	24
Cingulum Mid	R	2.79	10	-46	32
Cingulum Post	R	2.78	10	-46	24
Precuneus	R	2.78	26	-54	24
Cuneus	R	2.77	10	-86	40
Temporal Mid	L	2.77	-54	-62	8
Occipital Mid	L	2.75	-38	-86	24
Caudate	R	2.74	18	2	24
Precuneus	R	2.74	2	-78	40
Frontal Sup	L	2.73	-30	50	0
Occipital Sup	R	2.72	26	-86	40
Occipital Inf	L	2.72	-38	-62	-8
Precuneus	R	2.72	10	-46	40
Lingual	L	2.72	-30	-94	-16
Front Mid	L	2.71	-30	50	8
Lingual	R	2.71	26	-54	-8
Front Mid Orb	L	2.7	-22	34	-16
Angular	R	2.7	42	-78	40
Calcarine	R	2.7	18	-54	8
Lingual	R	2.7	18	-54	0
Occipital Mid	L	2.68	-46	-78	24
Front Sup Orb	L	2.68	-14	26	-24
Parietal Inf	R	2.68	34	-54	48
Frontal Sup	L	2.67	-22	58	8
Lingual	R	2.67	18	-54	-8
Precuneus	R	2.67	18	-54	16
Front Sup Orb	L	2.66	-22	50	-8
Caudate	R	2.66	18	2	16
Occipital Mid	L	2.65	-30	-70	32
Calcarine	L	2.65	-6	-78	16
Front Med Orb	L	2.64	-14	26	-16
Angular	L	2.64	-54	-70	24
Occipital Inf	R	2.64	34	-86	-8
Occipital Inf	R	2.63	42	-86	-8
Cuneus	L	2.63	-14	-86	16
Occipital Mid	L	2.63	-30	-86	32
Cingulum Mid	R	2.62	10	-30	40
Caudate	R	2.62	10	2	16
Occipital Inf	L	2.62	-38	-70	-8
Precuneus	L	2.61	-14	-54	16
Frontal Sup	L	2.61	-22	58	0
Occipital Sup	L	2.61	-22	-86	24
Lingual	L	2.61	-14	-54	-8
Cingulum Mid	R	2.6	10	-14	32
Occipital Sup	R	2.6	26	-78	40
Angular	R	2.6	50	-62	32
Angular	L	2.6	-38	-62	24
Occipital Mid	L	2.6	-30	-78	32
Lingual	R	2.6	10	-54	0
Precuneus	R	2.59	2	-78	48
Cingulum Mid	R	2.58	10	-38	32
Angular	R	2.58	50	-62	40
Fusiform	R	2.58	26	-46	-16
Angular	L	2.58	-46	-62	24
Caudate	R	2.58	18	-14	24
Occipital Inf	L	2.57	-54	-70	-8
Caudate	R	2.57	18	-6	24
Temporal Inf	L	2.56	-46	-62	-8
Front Mid	L	2.56	-30	58	8
Occipital Sup	L	2.55	-6	-86	48
Frontal Sup	L	2.55	-30	58	24
Temporal Mid	L	2.55	-54	-70	16
Cuneus	R	2.54	18	-78	40
Occipital Mid	L	2.54	-30	-78	40
Fusiform	L	2.54	-38	-78	-16
Lingual	L	2.53	-22	-54	-8
Occipital Sup	L	2.53	-22	-78	32
Calcarine	L	2.53	-6	-70	16
Cuneus	R	2.52	18	-86	40
Cingulum Ant	L	2.51	-6	42	0
Cingulum Mid	R	2.51	2	-38	32
Temporal Inf	L	2.5	-54	-62	-8
Precuneus	R	2.5	10	-78	48
Frontal Sup	L	2.5	-30	58	0
Precuneus	R	2.49	10	-46	16
Parietal Inf	L	2.49	-30	-78	48
Occipital Inf	L	2.48	-46	-70	-8
Occipital Mid	R	2.48	50	-70	24
Temporal Mid	L	2.48	-54	-70	0
Frontal Sup	L	2.48	-22	66	16
Temporal Mid	L	2.47	-54	-70	8
Thalamus	R	2.46	10	-14	16
Occipital Sup	L	2.46	-14	-102	16
Front Mid Orb	L	2.45	-22	50	-16
Precuneus	L	2.45	-6	-62	16
Occipital Sup	L	2.44	-14	-94	16
Occipital Inf	L	2.44	-46	-78	-8
Lingual	L	2.44	-6	-54	0
Precuneus	L	2.44	-6	-54	8
Parietal Sup	L	2.41	-22	-78	48
Frontal Sup	L	2.4	-22	58	24
Angular	R	2.4	42	-62	40
Cuneus	L	2.4	-6	-94	24
Front Mid Orb	R	2.4	34	58	-16
Angular	R	2.39	42	-70	40
Angular	R	2.39	34	-70	48
Occipital Sup	L	2.39	-22	-86	32
Angular	R	2.39	50	-62	48
Occipital Sup	L	2.36	-22	-94	24
Cingulum Mid	R	2.36	2	-30	32
Angular	L	2.36	-54	-62	24
Thalamus	L	2.35	-6	-22	16
Fusiform	L	2.35	-38	-70	-16
Occipital Sup	L	2.35	-22	-70	32
Front Mid Orb	L	2.34	-30	50	-8
Precuneus	L	2.34	-14	-54	24
Front Mid Orb	R	2.33	34	50	-16
Frontal Sup	L	2.33	-14	58	16
Front Mid Orb	R	2.33	42	50	-16
Occipital Inf	R	2.32	34	-94	-8
Front Inf Orb	L	2.32	-22	34	-8
Front Mid	L	2.32	-22	50	16
Precuneus	L	2.31	-6	-54	16
Fusiform	L	2.3	-22	-54	-16
Parietal Sup	R	2.3	18	-54	56
Occipital Sup	L	2.29	-14	-78	24
Occipital Sup	L	2.29	-22	-78	40
Occipital Mid	L	2.29	-38	-78	40
Occipital Mid	L	2.29	-38	-78	24
Front Inf Orb	L	2.28	-30	42	-16
Parietal Sup	R	2.28	34	-78	48
Angular	R	2.27	34	-62	40
Cuneus	L	2.25	-14	-62	24
Front Sup Orb	L	2.24	-14	50	-16
Occipital Sup	L	2.24	-14	-94	32
Cingulum Post	L	2.24	-6	-46	16
Cuneus	L	2.24	-14	-70	24
Calcarine	R	2.23	26	-54	8
Front Sup Med	L	2.23	-14	50	8
Parietal Sup	R	2.22	26	-54	56
Front Sup Med	L	2.22	-14	50	0
Occipital Mid	L	2.21	-22	-62	32
Front Mid	L	2.21	-38	58	8
Parietal Sup	R	2.2	26	-62	56
Cuneus	L	2.2	-6	-78	24
Front Mid Orb	L	2.2	-30	58	-8
Front Mid	L	2.2	-30	50	16
Precuneus	L	2.19	-6	-46	8
Front Inf Orb	L	2.19	-30	50	-16
Front Sup Med	R	2.18	2	50	32
Frontal Sup	R	2.18	18	58	32
Cuneus	L	2.17	-6	-86	24
Lingual	L	2.17	-14	-46	0
Cingulum Post	L	2.17	-6	-38	16
Angular	R	2.16	34	-62	48
Angular	R	2.16	50	-70	40
Precuneus	L	2.16	-6	-54	24
Angular	R	2.14	42	-54	32
Cingulum Mid	R	2.14	10	-6	32
Front Sup Orb	L	2.14	-22	58	-8
Occipital Inf	L	2.14	-46	-70	-16
Frontal Sup	L	2.13	-14	58	24
Precuneus	R	2.13	10	-62	64
Frontal Sup	L	2.12	-14	66	24
Precuneus	L	2.11	-6	-78	48
Occipital Mid	L	2.11	-38	-78	32
Front Mid	L	2.1	-38	58	16
Front Sup Med	R	2.1	10	58	40
Front Mid Orb	L	2.08	-30	42	-8
Angular	R	2.08	42	-54	24
Frontal Sup	L	2.07	-22	66	0
Frontal Sup	R	2.06	18	58	24
Parietal Sup	R	2.06	26	-70	56
Tempr Pol Mid	L	2.05	-38	18	-40
Occipital Sup	L	2.05	-14	-86	24
Precuneus	R	2.04	10	-54	56
Occipital Inf	L	2.04	-54	-70	-16
Frontal Sup	L	2.03	-22	66	8
Temporal Mid	R	2.02	66	-54	-8
Cingulum Post	L	2	-6	-46	24
Front Sup Med	R	1.99	2	58	32
Parietal Sup	R	1.99	34	-70	56
Front Sup Orb	R	1.99	18	66	-16
Precuneus	R	1.98	10	-46	8
Front Mid Orb	R	1.98	42	58	-8
Cuneus	L	1.98	-6	-94	32
Frontal Sup	L	1.97	-22	50	40
Front Mid Orb	L	1.97	-30	58	-16
Front Mid Orb	R	1.97	34	42	-16
Front Sup Med	R	1.96	2	50	40
Front Sup Med	L	1.96	-14	58	8
Front Sup Med	R	1.96	10	58	32
Front Mid Orb	R	1.95	26	50	-16
Front Mid Orb	L	1.95	-22	58	-16
Front Inf Orb	R	1.93	42	42	-16
Angular	R	1.9	42	-70	48
Precuneus	R	1.89	10	-54	64
Postcentral	R	1.89	34	-46	72
Occipital Mid	L	1.89	-30	-70	40
Occipital Sup	L	1.87	-14	-94	24
Thalamus	R	1.87	10	-22	16
Frontal Sup	L	1.86	-14	66	16
Cuneus	L	1.85	-6	-86	40
Thalamus	L	1.85	-6	-14	16
Frontal Sup	L	1.85	-14	66	8
Angular	L	1.84	-54	-62	32
Front Sup Med	R	1.84	10	50	32
Front Sup Med	L	1.82	-6	58	24
Occipital Mid	L	1.81	-38	-86	32
Cingulum Ant	L	1.81	-6	42	16
Front Mid Orb	R	1.8	26	58	-16
Front Mid Orb	R	1.79	34	58	-8
Front Inf Orb	L	1.79	-22	26	-24
Parietal Sup	R	1.78	18	-62	72
Front Mid	L	1.78	-30	50	24
Frontal Sup	L	1.78	-22	42	40
Tempr Pol Sup	L	1.78	-22	18	-32
Front Sup Med	L	1.78	-6	50	40
Tempr Pol Mid	L	1.76	-30	18	-40
Front Mid	L	1.75	-38	58	0
Tempr Pol Mid	L	1.75	-22	10	-40
Frontal Sup	L	1.75	-14	58	32
Front Mid Orb	L	1.73	-38	58	-8
Front Mid	R	1.73	26	58	24
Front Sup Med	L	1.72	-6	66	24
Front Sup Med	L	1.72	-6	50	32
Front Sup Med	R	1.72	10	50	24
Front Sup Orb	L	1.7	-22	66	-8
Parietal Sup	R	1.7	26	-54	64
Postcentral	R	1.69	10	-54	72
Parietal Sup	R	1.68	26	-62	64
Front Sup Med	L	1.68	-14	58	0
Precuneus	L	1.67	-6	-78	56
Cingulum Ant	L	1.67	-14	34	24
Frontal Sup	L	1.66	-14	50	24
Front Sup Med	L	1.65	-6	50	24
Front Mid	L	1.65	-38	50	8
Front Mid	L	1.65	-38	50	0
Front Sup Med	R	1.65	2	50	24
Front Sup Med	L	1.63	-6	50	16
Front Mid Orb	L	1.62	-14	58	-16
Front Mid Orb	L	1.62	-38	50	-8
Frontal Sup	L	1.61	-22	42	48
Front Sup Orb	L	1.61	-14	66	-8
Front Sup Med	L	1.6	-6	42	24
Parietal Sup	R	1.59	18	-54	72
Tempr Pol Mid	L	1.59	-38	18	-32
Parietal Sup	R	1.59	34	-62	56
Front Inf Tri	L	1.59	-38	42	0
Front Mid	L	1.58	-38	50	16
Front Sup Med	R	1.58	10	50	40
Front Sup Med	L	1.58	-6	58	16
Fusiform	L	1.56	-22	2	-40
Front Inf Orb	L	1.55	-38	50	-16
Parietal Sup	L	1.55	-14	-78	56
Frontal Sup	L	1.54	-14	50	32
Cuneus	L	1.54	-6	-86	32
Front Sup Med	L	1.53	-6	50	8
Parietal Sup	L	1.53	-22	-70	48
Front Sup Orb	L	1.52	-14	58	-8
Tempr Pol Mid	L	1.5	-30	10	-40
Front Sup Med	L	1.5	-14	66	0
Front Sup Med	L	1.5	-6	66	16
Front Sup Orb	R	1.49	18	58	-16
Frontal Sup	L	1.48	-14	50	40
Front Sup Med	L	1.48	-6	66	8
Front Sup Orb	R	1.46	26	66	-8
Front Sup Med	L	1.45	-6	66	0
Front Inf Orb	L	1.45	-22	26	-16
Cingulum Ant	L	1.44	-6	50	0
Temporal Inf	L	1.43	-38	10	-40
Cingulum Ant	R	1.43	2	50	16
Frontal Sup	L	1.42	-14	42	32
Front Inf Orb	L	1.4	-30	34	-16
Front Mid Orb	R	1.4	26	42	-16
Front Mid	R	1.4	34	58	24
Frontal Sup	L	1.39	-14	42	48
Ventr Med PFC	L	1.38	-6	66	-8
Front Sup Med	L	1.38	-6	50	48
Front Sup Med	R	1.37	2	42	32
Front Sup Med	R	1.36	2	66	24
Front Sup Med	R	1.35	2	50	48
Front Sup Med	L	1.35	-6	42	32
Front Inf Orb	L	1.34	-38	42	-16
Cingulum Ant	R	1.3	2	42	16
Ventr Med PFC	L	1.26	-6	50	-8
Cingulum Ant	R	1.25	2	42	24
Front Sup Med	R	1.25	2	58	24
Front Sup Med	L	1.24	-6	58	8
Front Sup Med	L	1.23	-6	42	40
Front Sup Med	R	1.22	2	42	40
Front Mid	L	1.22	-30	42	8
Front Sup Med	R	1.17	2	66	16
Frontal Sup	L	1.17	-14	34	56
Parietal Sup	R	1.16	34	-62	64
Front Sup Med	R	1.15	2	58	16
Frontal Sup	L	1.12	-14	42	40
Front Sup Orb	L	1.12	-6	66	-16
Front Sup Med	L	1.09	-6	58	0
Precuneus	R	1.06	2	-54	64
Precuneus	L	1.06	-14	-70	56
Front Sup Med	R	1.05	2	42	48
Front Mid	L	1.04	-46	50	8
Ventr Med PFC	L	1	-6	58	-8
Front Mid	L	0.97	-46	50	0
Front Sup Med	L	0.92	-6	42	48
Front Inf Tri	L	0.91	-46	42	8
Front Mid	L	0.85	-38	42	8
Front Sup Med	L	0.84	-6	42	56

## Sheet: Parcel2
Brain region	Hemisphere	T-stat	MNI coordinates
			X	Y	Z
Temporal Sup	R	8.41	58	-22	8
Temporal Sup	R	8.33	58	-22	0
Temporal Sup	R	8.08	50	-22	8
Temporal Sup	R	8.03	66	-22	8
Temporal Sup	R	7.94	66	-22	0
Temporal Sup	R	7.83	50	-22	0
Temporal Sup	R	7.34	58	-14	8
Heschl	R	7.34	50	-14	8
Temporal Sup	R	7.27	58	-14	0
Temporal Sup	R	7.24	66	-22	16
Temporal Sup	R	7.23	58	-22	16
Temporal Sup	R	7.1	66	-14	8
Heschl	R	6.97	42	-22	8
Rolandic Oper	R	6.89	50	-22	16
Temporal Sup	R	6.89	66	-14	0
Temporal Sup	R	6.82	50	-14	0
Temporal Mid	R	6.81	58	-22	-8
Postcentral	R	6.79	66	-14	16
Temporal Sup	R	6.69	42	-22	0
Rolandic Oper	R	6.6	58	-14	16
Temporal Sup	R	6.52	58	-30	8
Temporal Mid	R	6.41	66	-22	-8
Temporal Mid	R	6.37	50	-22	-8
Temporal Sup	R	6.34	50	-30	8
Rolandic Oper	R	6.33	50	-14	16
Temporal Mid	R	6.32	58	-30	0
Temporal Sup	R	6.31	66	-30	8
Temporal Sup	R	6.18	50	-30	0
Temporal Mid	R	6.14	66	-30	0
SupraMarginal	R	6.1	66	-22	24
Insula	R	6.03	42	-14	8
Rolandic Oper	R	6.03	42	-22	16
Temporal Sup	R	5.89	58	-14	-8
Temporal Sup	R	5.84	50	-14	-8
Insula	R	5.77	42	-14	-8
Temporal Sup	R	5.74	66	-14	-8
Insula	R	5.63	42	-14	0
Temporal Mid	R	5.62	58	-30	-8
SupraMarginal	R	5.56	58	-22	24
Temporal Sup	R	5.51	42	-30	8
Temporal Mid	R	5.41	66	-30	-8
Temporal Mid	R	5.37	50	-30	-8
Temporal Sup	R	5.3	50	-6	0
Temporal Sup	R	5.29	66	-30	16
Rolandic Oper	R	5.2	50	-6	8
Rolandic Oper	R	5.17	42	-14	16
Rolandic Oper	R	5.09	58	-6	8
Temporal Sup	R	5.05	58	-30	16
Temporal Sup	R	4.97	42	-30	16
Temporal Sup	R	4.93	50	-30	16
Insula	R	4.91	34	-22	8
Temporal Sup	R	4.86	58	-6	0
Insula	R	4.8	42	-6	0
Insula	R	4.8	42	-6	8
Hippocampus	R	4.76	34	-22	-8
SupraMarginal	R	4.74	58	-14	24
Putamen	R	4.71	34	-14	-8
Putamen	R	4.7	34	-14	0
Rolandic Oper	R	4.66	50	-6	16
Rolandic Oper	R	4.55	66	-6	8
Rolandic Oper	R	4.53	58	-6	16
Postcentral	R	4.49	66	-14	24
Temporal Sup	R	4.44	50	-6	-8
Postcentral	R	4.24	66	-6	16
Insula	R	4.22	34	-22	16
Insula	R	4.22	34	-14	8
Temporal Inf	R	4.2	58	-30	-16
Putamen	R	4.19	34	-6	0
Temporal Sup	R	4.19	66	-6	0
Rolandic Oper	R	4.19	42	-6	16
Insula	R	4.18	42	2	8
SupraMarginal	R	4.13	58	-30	24
Rolandic Oper	R	4.12	50	2	8
Rolandic Oper	R	4.1	58	2	8
Temporal Sup	R	4.07	58	-6	-8
Temporal Mid	R	4.02	50	-14	-16
Temporal Mid	R	4.01	66	-30	-16
Temporal Mid	R	3.99	66	-22	-16
Hippocampus	R	3.94	34	-14	-16
SupraMarginal	R	3.94	50	-30	24
Temporal Mid	R	3.93	58	-22	-16
Hippocampus	R	3.9	34	-22	-16
Rolandic Oper	R	3.89	50	2	16
Postcentral	R	3.88	58	-6	24
Rolandic Oper	R	3.79	42	2	16
SupraMarginal	R	3.76	66	-30	24
Putamen	R	3.73	34	-6	8
Fusiform	R	3.7	42	-30	-16
Rolandic Oper	R	3.66	58	2	16
Temporal Mid	R	3.59	58	-14	-16
SupraMarginal	R	3.58	66	-22	32
Temporal Sup	R	3.56	66	-6	-8
Insula	R	3.51	34	-14	16
Postcentral	R	3.47	58	-14	32
Precentral	R	3.41	58	2	24
Postcentral	R	3.39	66	-14	32
Front Inf Ope	R	3.37	58	10	16
Front Inf Ope	R	3.35	50	10	16
Postcentral	R	3.35	66	-6	24
Precentral	R	3.32	50	2	24
Hippocampus	R	3.29	34	-30	-8
Hippocampus	R	3.29	26	-22	-16
Precentral	R	3.24	66	2	24
Postcentral	R	3.2	58	-22	32
Temporal Mid	R	3.2	50	-70	0
Temporal Inf	R	3.16	50	-46	-16
Front Inf Ope	R	3.13	58	10	24
Postcentral	R	3.12	50	-14	32
Temporal Inf	R	3.11	50	-22	-24
Insula	R	3.1	34	-6	16
Temporal Mid	R	3.09	58	-6	-16
Hippocampus	R	3.07	34	-6	-24
Temporal Inf	R	3.05	50	-62	-8
Front Inf Ope	R	3.04	50	10	24
Temporal Mid	R	3.02	66	-14	-16
Postcentral	R	3.02	66	2	16
Fusiform	R	3.02	42	-14	-24
Postcentral	R	3.01	58	-6	32
Fusiform	R	2.99	42	-22	-24
Temporal Inf	R	2.91	58	-38	-24
Temporal Inf	R	2.86	58	-46	-16
Temporal Inf	R	2.85	50	-30	-24
ParaHippocamp	R	2.79	34	-30	-16
Hippocampus	R	2.78	34	-14	-24
Temporal Inf	R	2.76	50	-38	-24
Precentral	R	2.72	58	10	32
Postcentral	R	2.7	66	-6	32
Front Inf Ope	R	2.68	42	2	24
Postcentral	R	2.67	50	-22	32
Temporal Mid	R	2.67	50	-70	8
Tempr Pol Mid	R	2.65	42	2	-32
Temporal Inf	R	2.65	58	-62	-8
Temporal Inf	R	2.63	58	-22	-24
Temporal Mid	R	2.63	58	-62	16
Temporal Inf	R	2.61	58	-46	-24
Temporal Inf	R	2.59	66	-30	-24
Postcentral	R	2.56	50	-6	32
Temporal Inf	R	2.55	58	-38	-16
Precentral	R	2.54	58	2	32
Temporal Inf	R	2.54	58	-30	-24
Temporal Inf	R	2.54	58	-54	-16
Temporal Mid	R	2.53	58	-14	-24
Temporal Inf	R	2.5	66	-38	-16
Fusiform	R	2.48	42	-38	-16
Temporal Inf	R	2.48	66	-22	-24
Temporal Mid	R	2.45	42	-62	16
Temporal Mid	R	2.43	50	-70	16
Temporal Mid	R	2.43	66	-14	-24
Putamen	R	2.41	26	-6	8
Temporal Inf	R	2.41	42	-6	-32
Fusiform	R	2.37	42	-14	-32
Front Inf Ope	R	2.33	42	10	24
Temporal Mid	R	2.29	50	-62	16
Temporal Inf	R	2.27	66	-46	-16
Temporal Inf	R	2.27	50	-14	-32
Thalamus	R	2.26	18	-14	16
Precentral	R	2.25	34	2	32
Parietal Inf	R	2.23	58	-46	48
Angular	R	2.23	58	-62	24
Precentral	R	2.21	50	2	32
Temporal Inf	R	2.21	50	-54	-8
Temporal Mid	R	2.2	50	-62	0
Temporal Mid	R	2.18	58	-62	8
Postcentral	R	2.18	42	-14	32
Thalamus	R	2.17	18	-22	8
Precentral	R	2.11	50	10	32
Temporal Inf	R	2.1	58	-54	-8
Thalamus	R	2.09	18	-14	8
Fusiform	R	2.08	34	-6	-32
Putamen	R	1.99	26	2	8
Temporal Mid	R	1.96	50	-62	8
Front Inf Ope	R	1.92	34	10	32
Thalamus	R	1.88	18	-22	16
Angular	R	1.86	50	-54	24
Precentral	R	1.82	42	2	32
Angular	R	1.82	58	-62	32
Thalamus	R	1.8	10	-6	8
Angular	R	1.78	50	-62	24
Parietal Inf	R	1.72	58	-46	40
Angular	R	1.7	50	-54	32
Thalamus	R	1.7	10	-22	8
Angular	R	1.67	58	-54	32
Parietal Inf	R	1.67	58	-54	40
Thalamus	R	1.67	10	-14	8
Angular	R	1.66	58	-54	24
Parietal Inf	R	1.57	50	-54	40
Tempr Pol Mid	R	1.51	34	10	-40
Parietal Inf	R	1.41	50	-46	40
Thalamus	R	1.35	10	-30	8
Front Inf Orb	R	1.34	50	34	-16
Parietal Inf	R	1.27	58	-54	48
Tempr Pol Mid	R	0.95	34	18	-40

## Sheet: Parcel3
Brain region	Hemisphere	T-stat	MNI coordinates
			X	Y	Z
Postcentral	R	3.47	34	-30	56
Precentral	R	3.31	42	-22	64
Postcentral	R	3.23	42	-30	56
Postcentral	L	3.14	-38	-38	56
Precentral	R	2.97	34	-22	56
Postcentral	R	2.82	34	-22	48
Postcentral	R	2.79	34	-30	64
Precentral	R	2.78	42	-14	56
Precentral	R	2.78	58	-6	48
Postcentral	R	2.77	34	-30	48
Postcentral	R	2.76	26	-30	56
Precentral	R	2.75	58	-6	40
Postcentral	R	2.71	42	-22	40
Supp Motor Ar	L	2.7	-14	2	48
Frontal Sup	L	2.64	-14	2	72
Parietal Sup	L	2.61	-38	-46	56
Hippocampus	R	2.6	26	-38	8
Supp Motor Ar	L	2.57	-14	2	64
SupraMarginal	R	2.57	34	-38	40
Frontal Sup	R	2.56	18	18	64
Precentral	R	2.53	34	-14	56
Frontal Sup	R	2.52	26	-6	72
Postcentral	R	2.52	58	-14	40
Frontal Sup	R	2.52	26	-6	64
Parietal Inf	L	2.5	-30	-54	48
Cingulum Mid	L	2.48	-6	10	32
Precentral	R	2.45	42	-14	48
Parietal Inf	L	2.45	-38	-54	56
Precentral	R	2.43	50	-14	40
Precentral	R	2.4	50	-6	40
Parietal Sup	L	2.4	-30	-54	56
Frontal Sup	L	2.35	-22	-6	72
Frontal Sup	L	2.34	-22	2	48
Precentral	R	2.34	34	-14	72
Supp Motor Ar	L	2.32	-6	2	72
Frontal Sup	L	2.3	-14	-6	72
Precentral	R	2.25	34	-22	72
Frontal Sup	R	2.24	18	-6	72
Frontal Sup	R	2.23	18	10	64
Precentral	R	2.23	50	2	40
Postcentral	R	2.19	34	-30	40
Precentral	R	2.17	26	-14	64
Front Mid	L	2.17	-22	10	48
Supp Motor Ar	L	2.16	-14	10	64
Precentral	R	2.16	42	-14	40
Frontal Sup	L	2.16	-22	-6	64
Parietal Sup	L	2.15	-38	-46	64
Frontal Sup	R	2.15	18	2	64
Precentral	R	2.14	26	-14	72
Precentral	R	2.14	34	-14	48
Precentral	R	2.14	50	-6	48
Parietal Sup	L	2.12	-22	-54	48
Lingual	R	2.1	18	-46	0
Precuneus	R	2.08	18	-46	8
Parietal Inf	L	2.07	-46	-46	56
Frontal Sup	R	2.06	26	2	64
Parietal Inf	L	2.05	-38	-46	48
Parietal Inf	L	2.04	-30	-46	48
Frontal Sup	R	2.04	26	-6	56
Postcentral	R	2.03	26	-30	64
Supp Motor Ar	R	2.03	10	-22	64
Paracentr Lob	R	2.03	10	-22	72
Frontal Sup	R	2.03	34	-6	64
Frontal Sup	L	2.02	-22	2	72
Lingual	R	1.98	10	-46	0
Frontal Sup	R	1.95	34	2	64
Lingual	R	1.93	18	-46	-8
Lingual	R	1.93	10	-38	0
Precentral	R	1.9	42	-6	40
Frontal Sup	R	1.87	18	2	72
Precentral	R	1.87	18	-22	64
Parietal Sup	L	1.87	-22	-54	56
Thalamus	R	1.85	18	-30	8
Front Mid	L	1.85	-30	2	56
Lingual	R	1.83	26	-46	-8
Parietal Inf	L	1.81	-38	-54	48
Postcentral	R	1.8	18	-38	64
Precuneus	L	1.77	-14	-46	48
Precentral	R	1.77	18	-30	64
Precentral	R	1.77	26	-22	64
SupraMarginal	R	1.76	58	-30	40
Cingulum Post	R	1.76	10	-38	8
Postcentral	R	1.76	34	-30	72
Precentral	R	1.76	26	-22	72
SupraMarginal	R	1.75	66	-30	40
Precuneus	R	1.74	26	-46	8
Parietal Inf	L	1.74	-46	-54	56
Parietal Sup	L	1.73	-30	-62	48
Frontal Sup	R	1.69	26	10	64
Precentral	R	1.68	18	-22	72
Precentral	L	1.67	-22	-14	72
Supp Motor Ar	L	1.66	-6	10	72
Precuneus	L	1.66	-14	-54	56
Precentral	R	1.65	50	2	48
Cingulum Mid	R	1.63	18	-30	48
Precuneus	L	1.63	-14	-54	64
Parietal Sup	L	1.63	-22	-54	64
Precuneus	L	1.62	-14	-54	48
Parietal Inf	L	1.62	-30	-46	40
Precentral	R	1.58	18	-30	72
Parietal Sup	R	1.58	18	-54	64
Precentral	R	1.57	34	-6	56
Precuneus	L	1.56	-14	-46	56
Front Mid	L	1.53	-30	10	56
Precuneus	R	1.53	10	-46	64
Precentral	R	1.52	26	-30	72
Parietal Sup	L	1.52	-22	-62	48
Parietal Sup	L	1.52	-22	-62	56
Paracentr Lob	L	1.49	-14	-22	72
Postcentral	R	1.48	26	-38	64
Paracentr Lob	R	1.44	10	-30	72
Frontal Sup	R	1.39	26	18	64
Precentral	R	1.39	42	-6	48
Precentral	R	1.37	42	2	40
Paracentr Lob	R	1.37	10	-38	64
Precuneus	L	1.36	-14	-46	64
Postcentral	R	1.36	18	-38	72
Precuneus	L	1.36	-14	-54	72
Parietal Inf	L	1.35	-30	-54	40
Postcentral	R	1.33	18	-30	80
Parietal Sup	R	1.31	18	-46	64
Precuneus	L	1.26	-14	-46	40
Angular	L	1.23	-54	-62	40
Precuneus	L	1.23	-14	-46	72
Cingulum Mid	L	1.23	-6	-22	32
Front Mid	R	1.2	50	10	48
Parietal Sup	L	1.15	-30	-62	64
Paracentr Lob	L	1.13	-14	-30	72
Parietal Sup	L	1.11	-22	-62	64
Postcentral	R	1.09	10	-38	72
Precuneus	L	1.07	-14	-54	40
Precuneus	L	1.07	-14	-62	56
Occipital Mid	L	1.05	-22	-62	40
Front Mid	R	1.04	42	2	56
Postcentral	R	1.01	26	-38	72
Paracentr Lob	L	0.99	-14	-38	72
Precentral	R	0.96	42	2	48
Postcentral	R	0.95	18	-46	72
Paracentr Lob	L	0.92	-6	-30	72
Postcentral	L	0.85	-14	-38	80
Postcentral	R	0.84	34	-38	72

## Sheet: Parcel4
Brain region	Hemisphere	T-stat	MNI coordinates
			X	Y	Z
Tempr Pol Sup	L	4.26	-46	2	-16
Temporal Mid	L	4.14	-54	2	-16
Insula	L	4.03	-38	2	-8
Tempr Pol Sup	L	3.91	-54	10	-16
Tempr Pol Sup	L	3.9	-46	10	-16
Insula	L	3.84	-46	10	-8
Insula	L	3.77	-38	10	-8
Front Inf Ope	L	3.76	-46	10	0
Insula	L	3.62	-38	2	0
Tempr Pol Sup	L	3.6	-54	10	-8
Insula	L	3.59	-38	10	0
Temporal Mid	L	3.49	-62	2	-16
Temporal Mid	L	3.47	-54	2	-24
Temporal Mid	L	3.42	-46	2	-24
Temporal Mid	L	3.35	-46	-6	-24
Rolandic Oper	L	3.33	-54	10	0
Temporal Mid	L	3.22	-54	-6	-24
Temporal Sup	L	3.22	-54	2	0
Front Inf Ope	L	3.16	-46	10	8
Front Inf Ope	L	3.1	-54	10	8
Putamen	L	3.08	-30	2	0
Insula	L	2.98	-38	2	8
Rolandic Oper	L	2.95	-46	2	8
Caudate	L	2.89	-6	10	0
Front Inf Orb	L	2.89	-46	18	-8
Insula	L	2.82	-38	10	8
Tempr Pol Mid	L	2.79	-54	10	-24
Temporal Sup	L	2.78	-62	2	0
Temporal Mid	L	2.78	-62	2	-24
Front Med Orb	L	2.74	-6	26	-16
Temporal Mid	L	2.74	-62	-6	-24
Front Inf Ope	L	2.73	-62	10	8
Front Inf Tri	L	2.7	-54	18	0
Rolandic Oper	L	2.7	-54	2	8
Caudate	L	2.69	-6	10	8
Putamen	L	2.69	-22	10	-8
Putamen	L	2.67	-22	10	0
Amygdala	L	2.66	-22	2	-16
Front Inf Tri	L	2.66	-46	18	0
Front Med Orb	L	2.65	-6	18	-24
Insula	L	2.58	-38	18	-8
Putamen	L	2.57	-30	2	8
Cingulum Ant	L	2.55	-6	26	-8
Tempr Pol Sup	L	2.53	-46	10	-24
Precentral	L	2.52	-54	2	16
Postcentral	L	2.5	-62	-6	32
Caudate	L	2.41	-6	2	8
Rolandic Oper	L	2.4	-62	2	8
Temporal Mid	L	2.39	-62	-14	-24
Postcentral	L	2.39	-62	-6	24
Insula	L	2.37	-30	10	8
Precentral	L	2.36	-54	-6	32
Insula	L	2.36	-30	10	-16
Tempr Pol Sup	L	2.32	-38	10	-24
Temporal Inf	L	2.3	-54	-14	-32
Precentral	L	2.28	-46	-6	32
Postcentral	L	2.27	-38	-14	40
Postcentral	L	2.26	-62	2	16
Insula	L	2.25	-30	18	-8
Front Inf Ope	L	2.23	-54	10	16
Putamen	L	2.22	-14	10	0
Front Inf Tri	L	2.22	-54	18	8
Tempr Pol Sup	L	2.21	-46	18	-16
Insula	L	2.18	-38	18	0
Caudate	L	2.17	-6	18	0
Temporal Inf	L	2.16	-46	-14	-32
Caudate	L	2.15	-14	2	24
Temporal Inf	L	2.14	-46	-6	-32
Temporal Inf	L	2.13	-54	-6	-32
Subgenual	L	2.12	-6	18	-16
Temporal Inf	L	2.12	-38	-6	-32
Temporal Inf	L	2.09	-46	-22	-32
Front Inf Ope	L	2.04	-62	10	16
Caudate	L	2.01	-14	-6	24
Temporal Mid	L	2	-46	2	-32
Temporal Inf	L	1.99	-54	-22	-32
Temporal Mid	L	1.96	-54	2	-32
Temporal Inf	L	1.95	-38	-14	-32
Cingulum Ant	L	1.95	-6	18	24
Front Mid	L	1.94	-30	10	48
Cingulum Ant	L	1.89	-6	26	16
Caudate	L	1.88	-14	2	16
Subgenual	L	1.86	-22	10	-16
Front Inf Orb	L	1.85	-38	18	-16
Postcentral	L	1.85	-54	-6	40
Front Mid	L	1.84	-22	18	48
Temporal Inf	L	1.83	-38	2	-32
Front Mid	L	1.82	-22	18	40
Precentral	L	1.82	-38	2	32
Caudate	L	1.81	-14	10	8
Front Inf Ope	L	1.8	-62	10	24
Front Inf Orb	L	1.78	-38	26	-8
Putamen	L	1.77	-22	18	-8
Fusiform	L	1.74	-30	-14	-32
Putamen	L	1.72	-22	10	8
Caudate	L	1.71	-14	10	16
Putamen	L	1.71	-22	18	0
Front Inf Orb	L	1.69	-46	26	-8
ParaHippocamp	L	1.69	-22	-14	-32
Insula	L	1.68	-30	18	-16
Precentral	L	1.67	-46	2	32
Fusiform	L	1.65	-30	-6	-32
Fusiform	L	1.63	-30	-22	-32
Tempr Pol Sup	L	1.61	-30	18	-32
Tempr Pol Mid	L	1.58	-54	10	-32
Caudate	L	1.56	-14	18	0
ParaHippocamp	L	1.56	-22	-6	-32
Tempr Pol Sup	L	1.56	-30	10	-24
Caudate	L	1.55	-14	18	16
Caudate	L	1.54	-14	18	8
Caudate	L	1.54	-14	-6	16
Caudate	L	1.54	-14	18	-8
Insula	L	1.51	-30	26	0
Tempr Pol Mid	L	1.5	-46	18	-32
Amygdala	L	1.49	-22	2	-24
Temporal Inf	L	1.49	-46	-6	-40
Front Inf Tri	L	1.43	-54	26	0
Front Med Orb	L	1.43	-14	18	-16
Fusiform	L	1.42	-30	2	-40
Thalamus	L	1.4	-6	-6	8
Tempr Pol Mid	L	1.38	-46	10	-32
Tempr Pol Sup	L	1.36	-22	10	-32
Temporal Inf	L	1.29	-54	-6	-40
Insula	L	1.29	-30	26	-8
Temporal Inf	L	1.28	-46	10	-40
Fusiform	L	1.28	-30	-6	-40
ParaHippocamp	L	1.23	-22	2	-32
Front Inf Orb	L	1.22	-38	26	-16
Fusiform	L	1.19	-38	-6	-40
Front Inf Orb	L	1.19	-46	26	-16
Tempr Pol Sup	L	1.18	-38	18	-24
Tempr Pol Mid	L	1.18	-38	10	-32
Tempr Pol Sup	L	1.16	-46	18	-24
Front Mid	L	1.15	-38	42	32
Front Mid	L	1.15	-38	50	24
Front Inf Orb	L	1.14	-30	26	-24
Front Inf Orb	L	1.13	-22	10	-24
Temporal Inf	L	1.12	-38	2	-40
Tempr Pol Sup	L	1.03	-30	10	-32
Temporal Inf	L	1.02	-46	2	-40
Front Mid	L	0.99	-38	42	24
Front Inf Orb	L	0.95	-54	34	-8
Tempr Pol Sup	L	0.95	-38	26	-24
Front Inf Orb	L	0.9	-30	18	-24
Front Mid	L	0.86	-30	42	24
Front Inf Orb	L	0.75	-30	26	-16
Front Inf Orb	L	0.73	-46	34	-16

## Sheet: Parcel5
Brain region	Hemisphere	T-stat	MNI coordinates
			X	Y	Z
Supp Motor Ar	R	3.81	2	-6	48
Cingulum Mid	L	3.65	-6	-6	48
Supp Motor Ar	R	3.62	2	-6	56
Supp Motor Ar	R	3.61	2	2	48
Cingulum Mid	R	3.58	2	2	40
Supp Motor Ar	R	3.56	2	-14	56
Cingulum Mid	R	3.45	2	-14	48
Cingulum Mid	L	3.44	-6	-6	40
Supp Motor Ar	L	3.42	-6	-14	48
Supp Motor Ar	L	3.34	-6	-6	56
Cingulum Mid	L	3.27	-6	2	40
Cingulum Mid	R	3.27	2	10	40
Supp Motor Ar	L	3.22	-6	-14	56
Cingulum Mid	R	3.2	2	-6	40
Supp Motor Ar	L	3.15	-6	2	48
Supp Motor Ar	R	3.1	2	-14	64
Supp Motor Ar	R	3.06	2	-22	56
Supp Motor Ar	R	3	2	2	56
Cingulum Mid	R	2.98	2	10	32
Cingulum Mid	R	2.95	2	-22	48
Cingulum Mid	L	2.95	-6	2	32
Cingulum Mid	L	2.93	-6	-14	40
Cingulum Mid	L	2.92	-6	-22	48
Supp Motor Ar	R	2.92	2	10	48
Supp Motor Ar	L	2.8	-6	-6	64
Cingulum Mid	R	2.78	2	2	32
Paracentr Lob	L	2.77	-6	-22	56
Supp Motor Ar	R	2.74	2	-22	64
Supp Motor Ar	L	2.72	-6	2	56
Supp Motor Ar	L	2.72	-6	-14	64
Cingulum Mid	L	2.67	-6	-6	32
Supp Motor Ar	R	2.59	2	-14	72
Cingulum Mid	R	2.57	10	-22	40
Cingulum Mid	R	2.54	10	10	40
Supp Motor Ar	R	2.52	2	-30	56
Cingulum Ant	R	2.51	2	10	24
Supp Motor Ar	L	2.49	-6	-6	72
Cingulum Mid	R	2.44	2	-14	40
Frontal Sup	L	2.42	-22	-6	56
Cingulum Mid	L	2.39	-6	10	40
Cingulum Mid	R	2.38	2	-30	48
Frontal Sup	R	2.38	18	-6	64
Supp Motor Ar	L	2.36	-6	2	64
Frontal Sup	R	2.35	18	2	56
Paracentr Lob	R	2.35	2	-22	72
Precuneus	R	2.35	10	-46	48
Supp Motor Ar	L	2.34	-14	-6	64
Supp Motor Ar	R	2.32	2	10	56
Cingulum Mid	R	2.29	2	18	32
Frontal Sup	R	2.28	18	-6	56
Cingulum Mid	L	2.25	-6	-30	48
Cingulum Mid	L	2.22	-6	-22	40
Paracentr Lob	L	2.22	-6	-14	72
Supp Motor Ar	L	2.2	-14	-14	64
Cingulum Mid	R	2.16	10	2	40
Postcentral	R	2.14	26	-46	56
Paracentr Lob	R	2.13	2	-30	64
Frontal Sup	L	2.12	-22	2	56
Supp Motor Ar	R	2.11	10	-22	56
Paracentr Lob	L	2.11	-6	-22	64
Precentral	L	2.11	-30	-6	48
Cingulum Mid	R	2.1	10	-14	40
Supp Motor Ar	R	2.08	10	-22	48
Frontal Sup	R	2.08	18	-14	64
Cingulum Mid	R	2.08	10	-30	48
Cingulum Mid	L	2.07	-14	-30	48
Cingulum Mid	R	2.04	10	-14	48
Paracentr Lob	L	2.03	-6	-30	56
Frontal Sup	R	2.03	18	-14	72
Cingulum Mid	R	2.02	10	-38	40
Postcentral	R	1.98	26	-38	48
Precentral	R	1.95	26	-14	56
Frontal Sup	R	1.94	26	2	56
Precentral	R	1.93	26	-22	56
Precuneus	R	1.91	10	-46	56
Cingulum Mid	R	1.89	10	-38	48
Paracentr Lob	R	1.89	10	-30	56
Precuneus	R	1.87	2	-38	56
Frontal Sup	L	1.87	-22	2	64
Precentral	L	1.86	-22	-14	64
Cingulum Mid	R	1.82	2	-6	32
Cingulum Mid	R	1.81	2	-38	48
Postcentral	R	1.81	26	-38	56
Front Mid	R	1.8	42	18	48
Cingulum Mid	R	1.79	2	-38	40
Precentral	L	1.77	-30	2	48
Precentral	L	1.77	-14	-14	72
Paracentr Lob	R	1.74	10	-30	64
Cingulum Mid	R	1.73	2	-30	40
Cingulum Mid	R	1.73	2	-14	32
Cingulum Mid	L	1.68	-14	-38	48
Frontal Sup	R	1.68	26	10	56
Cingulum Mid	R	1.67	2	-22	40
Cingulum Mid	L	1.66	-6	-14	32
Precentral	L	1.65	-30	-14	72
Paracentr Lob	R	1.63	10	-38	56
Paracentr Lob	L	1.6	-14	-22	64
Parietal Inf	L	1.6	-46	-46	40
Paracentr Lob	R	1.6	2	-30	72
Cingulum Mid	R	1.59	10	-6	40
Occipital Mid	L	1.56	-30	-62	32
Cingulum Mid	L	1.53	-6	-38	48
Precuneus	L	1.52	-14	-38	56
Frontal Sup	R	1.49	26	2	48
Precentral	R	1.49	34	-6	48
Paracentr Lob	L	1.48	-6	-22	72
Cingulum Mid	L	1.45	-14	-30	40
Cingulum Mid	L	1.44	-6	-30	40
Front Mid	R	1.44	26	10	48
Precuneus	L	1.43	-6	-38	56
Paracentr Lob	L	1.39	-6	-30	64
Front Mid	R	1.37	34	2	56
Front Mid	R	1.35	42	18	56
Paracentr Lob	R	1.34	2	-38	64
Precentral	L	1.32	-22	-22	64
Postcentral	L	1.31	-22	-30	72
Angular	L	1.3	-38	-62	40
Precuneus	R	1.3	2	-46	48
Parietal Inf	L	1.28	-38	-54	40
Cingulum Mid	L	1.26	-14	-38	40
Paracentr Lob	L	1.26	-14	-38	64
Cingulum Mid	L	1.24	-6	-38	40
Paracentr Lob	L	1.2	-14	-30	64
Front Mid	R	1.19	42	-6	56
Precentral	L	1.17	-22	-22	72
Precentral	R	1.15	34	2	48
Front Mid	R	1.11	34	18	48
Postcentral	R	1.05	18	-38	80
Parietal Inf	L	1.04	-46	-54	40
Front Mid	R	1	42	10	56
Front Mid	R	0.93	34	10	56
Front Mid	R	0.86	34	18	56

## Sheet: Parcel6
Brain region	Hemisphere	T-stat	MNI coordinates
			X	Y	Z
Front Inf Ope	R	6.01	58	18	0
Front Inf Ope	R	5.96	50	18	0
Front Inf Ope	R	5.9	58	18	8
Front Inf Ope	R	5.36	50	18	8
Front Inf Tri	R	5.32	58	26	8
Front Inf Orb	R	5.25	50	18	-8
Insula	R	5.06	42	10	0
Insula	R	5	42	18	0
Front Inf Tri	R	5	50	26	0
Insula	R	4.93	42	18	-8
Front Inf Tri	R	4.84	50	26	8
Front Inf Ope	R	4.69	42	18	8
Front Inf Tri	R	4.61	58	26	0
Tempr Pol Sup	R	4.45	50	10	-16
Front Inf Tri	R	4.37	58	26	16
Tempr Pol Sup	R	4.25	50	18	-16
Front Inf Ope	R	4.23	42	10	8
Front Inf Orb	R	4.19	42	18	-16
Front Inf Tri	R	4.13	42	26	0
Front Inf Orb	R	4.09	50	26	-8
Front Inf Tri	R	4.07	50	26	16
Front Inf Tri	R	4.05	42	26	8
Front Inf Ope	R	4.03	58	18	16
Front Inf Orb	R	4.01	42	26	-8
Insula	R	3.97	34	18	0
Front Inf Tri	R	3.81	50	18	16
Insula	R	3.67	34	18	-8
Tempr Pol Mid	R	3.63	50	10	-24
Subgenual	R	3.59	10	10	-16
Tempr Pol Mid	R	3.56	58	10	-24
Subgenual	R	3.56	2	10	-8
Front Inf Tri	R	3.51	58	34	0
Front Inf Tri	R	3.39	50	34	0
Front Inf Tri	R	3.37	58	34	8
Insula	R	3.35	34	10	8
Putamen	R	3.27	26	2	0
Front Inf Tri	R	3.22	58	18	24
Front Inf Tri	R	3.17	42	26	16
Caudate	R	3.16	10	10	-8
Insula	R	3.15	34	26	0
Temporal Mid	R	3.14	58	2	-32
Front Inf Orb	R	3.08	42	26	-16
Front Inf Tri	R	3.03	50	18	24
Insula	R	3.02	34	18	8
Temporal Mid	R	2.93	58	2	-24
Temporal Inf	R	2.92	58	-6	-32
Front Inf Orb	R	2.86	42	34	-8
Tempr Pol Sup	R	2.84	50	18	-24
Front Inf Orb	R	2.84	34	26	-8
Front Inf Tri	R	2.8	42	34	0
ParaHippocamp	R	2.8	26	10	-32
Front Inf Tri	R	2.78	50	34	8
Temporal Mid	R	2.78	50	2	-32
Caudate	R	2.67	10	10	8
Caudate	R	2.67	10	18	0
Caudate	R	2.66	10	10	16
Front Med Orb	R	2.62	10	18	-16
Caudate	R	2.62	18	10	16
Caudate	R	2.58	18	10	24
Caudate	R	2.58	10	18	8
Front Inf Tri	R	2.58	58	26	24
Front Inf Orb	R	2.53	50	34	-8
Caudate	R	2.49	18	18	8
Temporal Inf	R	2.48	50	-6	-40
Front Inf Tri	R	2.47	50	26	24
Temporal Inf	R	2.45	42	-6	-40
Temporal Inf	R	2.45	50	-6	-32
Tempr Pol Sup	R	2.43	34	10	-32
Putamen	R	2.42	26	10	8
Subgenual	R	2.41	2	18	-8
Putamen	R	2.39	26	10	0
Temporal Inf	R	2.38	58	-14	-32
Front Inf Tri	R	2.37	42	18	24
Temporal Inf	R	2.33	50	2	-40
Tempr Pol Mid	R	2.32	50	10	-32
Cingulum Ant	R	2.31	2	18	24
Front Sup Orb	R	2.28	18	26	-24
Caudate	R	2.22	10	18	-8
Front Inf Orb	R	2.18	26	26	-16
Caudate	R	2.17	10	2	8
Front Inf Tri	R	2.14	42	26	24
Front Inf Ope	R	2.14	50	18	32
Front Inf Tri	R	2.11	42	34	8
Caudate	R	2.1	18	18	16
Precentral	R	2.09	58	2	40
Subgenual	R	2.06	2	18	-16
Caudate	R	2.05	18	26	0
Putamen	R	2.04	18	18	-8
Tempr Pol Mid	R	2.01	42	10	-32
Front Inf Tri	R	2	50	34	16
Caudate	R	2	10	10	0
Front Inf Ope	R	1.97	42	10	32
Tempr Pol Sup	R	1.97	34	18	-32
Tempr Pol Mid	R	1.95	26	10	-40
Putamen	R	1.93	26	18	0
Tempr Pol Sup	R	1.92	42	26	-24
Front Sup Orb	R	1.91	18	26	-16
Temporal Inf	R	1.9	42	2	-40
Cingulum Ant	R	1.84	2	26	-8
Front Med Orb	R	1.83	2	26	-24
Front Inf Tri	R	1.82	50	34	24
Front Mid	R	1.82	42	26	32
Front Mid	R	1.79	50	26	40
Front Inf Tri	R	1.77	34	26	24
Front Med Orb	R	1.74	10	26	-16
Front Med Orb	R	1.71	2	26	-16
Front Inf Tri	R	1.68	34	18	24
Cingulum Ant	R	1.67	2	26	16
Cingulum Ant	R	1.66	10	18	24
Front Mid	R	1.65	42	10	40
Front Inf Ope	R	1.6	42	18	32
Tempr Pol Mid	R	1.59	26	18	-40
Precentral	R	1.59	58	10	40
Front Med Orb	R	1.55	10	26	-24
Tempr Pol Mid	R	1.5	50	18	-32
Front Mid	R	1.48	50	26	32
Front Sup Orb	R	1.45	18	66	-8
Front Inf Orb	R	1.45	26	34	-8
Front Mid	R	1.44	50	18	40
Front Sup Orb	R	1.4	18	34	-24
Temporal Inf	R	1.4	50	10	-40
Tempr Pol Mid	R	1.36	42	10	-40
Precentral	R	1.32	50	10	40
Front Mid	R	1.31	34	18	32
Front Med Orb	R	1.3	10	34	-16
Front Inf Orb	R	1.3	26	34	-16
Front Sup Orb	R	1.22	18	34	-16
Cingulum Ant	R	1.13	10	34	-8
Frontal Sup	R	1.04	26	50	8

## Sheet: Parcel7
Brain region	Hemisphere	T-stat	MNI coordinates
			X	Y	Z
Fusiform	R	3.13	42	-54	-16
Temporal Inf	R	3.06	50	-54	-16
Fusiform	R	2.98	42	-46	-16
Temporal Inf	R	2.9	50	-62	-16
Temporal Inf	R	2.89	58	-54	-24
Fusiform	R	2.81	42	-38	-24
Fusiform	R	2.74	42	-30	-24
Fusiform	R	2.72	42	-14	-40
Fusiform	R	2.71	34	-38	-24
Fusiform	R	2.67	42	-22	-32
Fusiform	R	2.66	34	-22	-32
Temporal Inf	R	2.65	50	-46	-24
Fusiform	R	2.61	34	-6	-40
ParaHippocamp	R	2.55	34	-22	-24
Temporal Inf	R	2.52	50	-54	-24
Fusiform	R	2.49	42	-54	-24
Fusiform	R	2.48	42	-46	-24
Fusiform	R	2.45	26	-30	-24
Fusiform	R	2.44	34	-30	-24
ParaHippocamp	R	2.35	26	-14	-24
ParaHippocamp	R	2.28	26	-22	-24
Fusiform	R	2.27	34	-46	-16
Fusiform	R	2.13	34	-14	-32
ParaHippocamp	R	2.11	26	-6	-32
ParaHippocamp	R	2.08	26	-14	-32
Temporal Inf	R	1.9	34	2	-40
Fusiform	L	1.64	-22	-6	-40
Lingual	L	1.16	-14	-46	-8

## Sheet: Parcel8
Brain region	Hemisphere	T-stat	MNI coordinates
			X	Y	Z
Rolandic Oper	R	5.35	58	10	0
Insula	R	5.23	50	10	-8
Insula	R	5.23	42	10	-8
Front Inf Ope	R	5.21	50	10	0
Tempr Pol Sup	R	5.18	58	10	-8
Insula	R	5.12	42	2	-8
Tempr Pol Sup	R	5.04	50	2	-8
Insula	R	5.02	50	2	0
Putamen	R	4.97	34	2	-8
Insula	R	4.82	42	2	0
Tempr Pol Sup	R	4.69	58	2	-8
Insula	R	4.66	42	-6	-8
Putamen	R	4.58	34	-6	-8
Front Inf Ope	R	4.51	58	10	8
Tempr Pol Mid	R	4.44	50	2	-16
Tempr Pol Sup	R	4.44	58	2	0
Amygdala	R	4.42	26	2	-16
Hippocampus	R	4.38	18	-6	-16
Hippocampus	R	4.22	18	-14	-16
Amygdala	R	4.2	18	2	-16
Subgenual	R	4.17	26	10	-16
Amygdala	R	4.13	26	-6	-16
Putamen	R	4.09	34	2	0
Tempr Pol Sup	R	4.04	58	10	-16
Insula	R	3.96	34	18	-16
Front Inf Ope	R	3.9	50	10	8
ParaHippocamp	R	3.88	26	10	-24
Tempr Pol Mid	R	3.88	58	2	-16
Temporal Mid	R	3.86	50	-6	-16
ParaHippocamp	R	3.79	18	2	-24
Tempr Pol Sup	R	3.76	34	10	-24
Amygdala	R	3.72	34	2	-24
Amygdala	R	3.69	26	2	-24
Hippocampus	R	3.61	26	-14	-16
Tempr Pol Sup	R	3.6	42	10	-24
Subgenual	R	3.6	18	10	-16
Pallidum	R	3.45	26	-6	0
Thalamus	R	3.38	18	-14	0
Thalamus	R	3.38	10	-14	0
Putamen	R	3.35	26	10	-8
Front Inf Orb	R	3.34	26	18	-24
Temporal Mid	R	3.3	50	2	-24
Thalamus	R	3.3	10	-22	0
ParaHippocamp	R	3.3	18	-6	-24
Front Inf Orb	R	3.27	34	18	-24
Insula	R	3.27	26	18	-16
Caudate	L	3.21	-6	10	-8
Temporal Mid	R	3.1	50	-6	-24
Tempr Pol Sup	R	3.04	42	18	-24
Hippocampus	R	2.98	26	-6	-24
Thalamus	R	2.98	18	-22	0
Thalamus	R	2.93	10	-6	0
Front Inf Orb	R	2.92	34	26	-16
Front Inf Orb	R	2.91	18	18	-24
Putamen	R	2.82	26	18	-8
ParaHippocamp	R	2.76	18	-14	-24
Temporal Mid	R	2.7	66	-6	-16
Putamen	R	2.7	18	10	-8
Front Med Orb	R	2.66	18	18	-16
ParaHippocamp	R	2.55	26	2	-32
Temporal Mid	R	2.53	58	-6	-24
ParaHippocamp	R	2.46	18	-30	-16
Tempr Pol Sup	R	2.43	26	18	-32
Thalamus	R	2.41	2	-14	8
Front Med Orb	R	2.33	10	18	-24
Front Inf Orb	R	2.21	26	26	-24
Subgenual	L	2.09	-6	10	-16
Temporal Mid	R	2.08	66	-6	-24
Pallidum	R	2.01	18	2	0
Front Inf Orb	R	2.01	34	26	-24
ParaHippocamp	R	1.92	18	-38	-8
Caudate	L	1.85	-6	18	-8
Tempr Pol Mid	R	1.81	26	2	-40
Tempr Pol Sup	R	1.65	42	18	-32
Tempr Pol Sup	R	0.92	34	26	-32
Tempr Pol Sup	R	0.89	42	26	-32

## Sheet: Parcel9
Brain region	Hemisphere	T-stat	MNI coordinates
			X	Y	Z
SupraMarginal	L	5.65	-46	-30	32
SupraMarginal	L	5.59	-54	-30	32
SupraMarginal	L	5.06	-62	-30	32
SupraMarginal	L	4.43	-54	-38	32
SupraMarginal	L	4.23	-46	-38	32
Temporal Sup	L	3.74	-62	-46	16
Parietal Inf	L	3.56	-54	-30	40
Parietal Inf	L	3.36	-54	-22	40
Postcentral	L	3.29	-46	-22	40
Precuneus	R	3.27	10	-62	40
Temporal Sup	L	3.22	-54	-46	16
Temporal Mid	L	3.17	-46	-54	16
Temporal Mid	L	3.12	-54	-46	8
SupraMarginal	L	3.12	-62	-22	40
SupraMarginal	L	3.11	-62	-30	40
Temporal Mid	L	3	-46	-54	8
Cingulum Mid	R	2.9	2	-54	32
Precuneus	R	2.89	2	-70	32
SupraMarginal	L	2.87	-54	-46	24
Precuneus	R	2.85	2	-62	32
Temporal Mid	L	2.83	-54	-54	16
Parietal Sup	R	2.79	18	-62	48
Temporal Sup	L	2.75	-62	-6	0
Precuneus	R	2.72	10	-62	48
Parietal Inf	L	2.67	-54	-38	40
Cingulum Mid	R	2.67	2	-46	32
SupraMarginal	L	2.64	-46	-46	24
Angular	L	2.63	-54	-54	24
Precuneus	R	2.62	10	-54	48
Temporal Sup	L	2.61	-46	-46	16
Postcentral	L	2.57	-46	-14	40
Temporal Mid	L	2.54	-54	-54	8
Precuneus	R	2.54	10	-70	48
SupraMarginal	L	2.45	-62	-54	24
Temporal Inf	L	2.45	-62	-30	-24
SupraMarginal	L	2.44	-62	-46	24
Occipital Sup	L	2.35	-22	-86	40
Angular	L	2.34	-46	-54	24
Precuneus	R	2.33	2	-70	40
Temporal Mid	L	2.33	-62	-54	16
Precuneus	R	2.32	18	-78	48
Precuneus	R	2.32	18	-70	48
Angular	L	2.31	-38	-54	24
Parietal Sup	R	2.31	18	-62	56
Postcentral	L	2.25	-54	-14	40
Angular	L	2.2	-54	-54	32
Cuneus	L	2.2	-6	-70	24
Parietal Sup	R	2.2	26	-70	48
Precuneus	R	2.19	2	-62	40
Precuneus	R	2.13	2	-54	40
Cingulum Mid	R	2.13	2	-22	32
Precuneus	R	2.12	10	-62	56
SupraMarginal	L	2.08	-62	-46	32
Precuneus	R	2.07	10	-70	64
Occipital Sup	L	2.07	-14	-86	48
Parietal Sup	R	2.04	18	-78	56
SupraMarginal	L	2.03	-46	-46	32
Precuneus	R	2.03	10	-70	56
Precuneus	R	2.03	2	-46	40
Occipital Sup	L	2.01	-14	-86	40
Temporal Mid	L	1.99	-62	-54	8
Precuneus	L	1.98	-6	-62	24
Parietal Sup	R	1.94	26	-78	48
Parietal Sup	L	1.94	-14	-78	48
SupraMarginal	L	1.93	-54	-46	32
Precuneus	R	1.92	2	-70	48
Precuneus	R	1.91	10	-78	56
Cuneus	L	1.88	-14	-86	32
Angular	L	1.87	-46	-54	32
Parietal Sup	L	1.85	-22	-70	40
Parietal Sup	R	1.84	18	-62	64
Parietal Sup	R	1.82	18	-70	56
Precuneus	L	1.8	-6	-54	56
Precuneus	L	1.79	-14	-70	32
Precuneus	L	1.75	-6	-78	40
Postcentral	R	1.75	26	-46	64
Parietal Sup	R	1.75	18	-70	64
Precuneus	L	1.7	-14	-62	32
Cuneus	L	1.7	-14	-78	32
Cingulum Post	L	1.69	-6	-46	32
Occipital Sup	L	1.68	-14	-78	40
Parietal Sup	L	1.67	-38	-62	56
Cingulum Post	L	1.66	-6	-54	32
Parietal Sup	L	1.64	-22	-54	72
Angular	L	1.64	-30	-54	32
Precuneus	L	1.62	-6	-70	32
Precuneus	R	1.62	2	-70	56
Parietal Sup	L	1.62	-22	-70	56
Precuneus	L	1.62	-6	-54	48
Angular	L	1.62	-46	-62	48
Cingulum Post	L	1.58	-6	-38	32
Precuneus	R	1.57	2	-62	48
Parietal Inf	L	1.5	-38	-62	48
Parietal Inf	L	1.49	-46	-54	48
Precuneus	L	1.47	-6	-46	56
Cuneus	L	1.47	-6	-78	32
Precuneus	L	1.45	-6	-70	40
Postcentral	R	1.45	26	-46	72
Precuneus	L	1.44	-6	-62	32
Parietal Sup	R	1.4	26	-54	72
Precuneus	R	1.4	2	-54	48
Precuneus	L	1.35	-14	-62	64
Cingulum Mid	L	1.34	-6	-30	32
Precentral	L	1.31	-54	2	40
Angular	L	1.29	-38	-70	48
Parietal Sup	L	1.24	-14	-70	40
Precuneus	L	1.24	-6	-46	48
Precuneus	L	1.22	-6	-70	48
Parietal Sup	L	1.22	-14	-70	48
Precuneus	L	1.19	-6	-62	56
Angular	L	1.18	-38	-70	40
Precuneus	L	1.17	-6	-54	40
Precuneus	R	1.16	2	-62	64
Precuneus	L	1.12	-6	-62	64
Parietal Inf	L	1.1	-54	-46	40
Precuneus	L	1.09	-6	-46	40
Precuneus	L	1.06	-14	-62	40
Precuneus	R	1.05	2	-62	56
Angular	L	1	-38	-54	32
Precuneus	L	0.96	-6	-70	56
Precuneus	L	0.94	-14	-62	72
Precuneus	L	0.94	-6	-62	48
Parietal Sup	L	0.93	-14	-62	48
Precuneus	L	0.87	-6	-62	40
Parietal Inf	L	0.83	-54	-54	48
Precuneus	L	0.64	-6	-54	72

## Sheet: Parcel10
Brain region	Hemisphere	T-stat	MNI coordinates
			X	Y	Z
Temporal Sup	L	4.7	-46	-14	-8
Temporal Mid	L	4.55	-46	-6	-16
Insula	L	4.47	-38	-14	0
Insula	L	4.45	-38	-6	-8
Temporal Sup	L	4.32	-46	-6	-8
Insula	L	4.31	-38	-6	0
Temporal Mid	L	4.29	-46	-14	-16
Putamen	L	4.26	-30	-14	0
Putamen	L	4.2	-30	-14	8
Putamen	L	4.12	-30	-6	0
Putamen	L	4.11	-30	-6	-8
Temporal Mid	L	4.07	-54	-6	-16
Temporal Sup	L	4.07	-46	-14	0
Insula	L	4	-38	-14	8
Temporal Mid	L	3.97	-54	-14	-8
Temporal Sup	L	3.93	-54	-6	-8
Insula	L	3.87	-46	-6	0
Temporal Sup	L	3.85	-46	2	-8
Putamen	L	3.78	-30	2	-8
Pallidum	L	3.69	-22	-6	0
Heschl	L	3.67	-46	-14	8
Insula	L	3.65	-46	2	0
Temporal Mid	L	3.64	-54	-14	-16
Temporal Mid	L	3.59	-62	-6	-16
Thalamus	L	3.46	-22	-22	0
Temporal Sup	L	3.44	-54	-14	0
Temporal Sup	L	3.41	-54	2	-8
Hippocampus	L	3.4	-30	-6	-16
Rolandic Oper	L	3.36	-46	-6	8
Hippocampus	L	3.35	-30	-14	-16
Insula	L	3.34	-38	-6	8
Temporal Sup	L	3.34	-54	-6	0
Temporal Mid	L	3.27	-62	-6	-8
Putamen	L	3.25	-22	2	-8
Thalamus	L	3.18	-14	-14	0
Thalamus	L	3.18	-14	-22	0
Insula	L	3.16	-38	-14	16
Thalamus	L	3.13	-6	-22	0
Heschl	L	3.11	-54	-14	8
Rolandic Oper	L	3.1	-46	-14	16
Temporal Inf	L	3.09	-38	-30	-24
Hippocampus	L	3.07	-14	-6	-16
Amygdala	L	3.04	-22	-6	-16
Temporal Inf	L	3.01	-54	-30	-24
Temporal Inf	L	2.99	-46	-30	-24
Temporal Inf	L	2.98	-54	-22	-24
Thalamus	L	2.97	-6	-14	0
Temporal Mid	L	2.97	-62	-14	-8
Hippocampus	L	2.93	-22	-14	-16
Temporal Mid	L	2.92	-62	-14	-16
Rolandic Oper	L	2.88	-54	-6	8
Temporal Mid	L	2.87	-46	-22	-16
Thalamus	L	2.84	-14	-6	0
Putamen	L	2.83	-30	-6	8
Temporal Inf	L	2.82	-62	-22	-24
Temporal Mid	L	2.79	-46	-14	-24
Pallidum	L	2.79	-14	2	0
Temporal Inf	L	2.76	-46	-22	-24
Temporal Mid	L	2.74	-62	-14	0
Temporal Mid	L	2.73	-54	-14	-24
Pallidum	L	2.66	-22	2	0
Thalamus	L	2.62	-6	-22	8
Hippocampus	L	2.56	-30	-22	-16
Hippocampus	L	2.54	-22	-22	-16
Temporal Mid	L	2.49	-62	-22	-16
Temporal Mid	L	2.49	-54	-22	-16
Fusiform	L	2.48	-30	-30	-24
Fusiform	L	2.46	-38	-14	-24
Putamen	L	2.41	-14	10	-8
Fusiform	L	2.31	-30	-14	-24
Putamen	L	2.3	-22	-6	8
Putamen	L	2.26	-22	2	8
Hippocampus	L	2.21	-22	-14	-24
Temporal Inf	L	2.14	-38	-22	-24
Rolandic Oper	L	2.08	-62	-6	8
ParaHippocamp	L	2.08	-30	-22	-24
ParaHippocamp	L	2.07	-22	-22	-24
Hippocampus	L	1.99	-14	-30	-8
Rolandic Oper	L	1.98	-38	-6	16
Postcentral	L	1.96	-54	-6	16
Hippocampus	L	1.96	-22	-6	-24
ParaHippocamp	L	1.92	-14	-6	-24
Thalamus	L	1.89	-6	-6	0
Thalamus	L	1.8	-14	-14	8
Postcentral	L	1.76	-62	-6	16
ParaHippocamp	L	1.63	-14	2	-24
Front Inf Tri	L	1.62	-54	18	16
Parietal Inf	L	1.4	-54	-54	40
Subgenual	L	1.37	-14	10	-16
Front Inf Tri	L	1.07	-54	26	8

[truncated: 13 more sheets: Parcel11, Parcel12, Parcel13, Parcel14, Parcel15, Parcel16, Parcel17, Parcel18, Parcel19, Parcel20, Parcel21, Parcel22, Parcel23]
