# Supplementary material for: Brain recognition of previously learned versus novel temporal sequences: a differential simultaneous processing
Source: Cereb Cortex. 2022 Nov 8;33(9):5524–37. doi: 10.1093/cercor/bhac439 (PMC10152090; doi:10.1093/cercor/bhac439)
Supplement: TableS5_bhac439 [file tables5_bhac439.xlsx]

## Sheet: Parcel1
Brain region	Hemisphere	T-stat	MNI coordinates
			X	Y	Z
Lingual	R	7.09	2	-70	8
Occipital Sup	L	7.08	-22	-62	24
Temporal Mid	L	7.07	-62	-54	0
SupraMarginal	R	7.05	58	-38	40
Precuneus	L	7.03	-14	-46	48
Calcarine	R	7.01	2	-70	16
Precuneus	L	7	-6	-62	48
Temporal Inf	R	6.99	50	-46	-16
Precuneus	L	6.99	-14	-54	48
Cingulum Mid	R	6.99	10	-30	40
Temporal Mid	L	6.98	-54	-70	16
Lingual	L	6.97	-14	-38	0
Angular	L	6.96	-30	-54	32
Temporal Sup	R	6.95	66	-38	16
Precuneus	L	6.94	-6	-62	32
Precuneus	R	6.91	10	-46	40
SupraMarginal	R	6.91	50	-30	40
Paracentr Lob	R	6.89	10	-38	64
Fusiform	R	6.88	42	-22	-24
Temporal Sup	R	6.85	66	-30	8
Lingual	R	6.85	10	-62	0
Precuneus	L	6.84	-14	-54	40
Calcarine	R	6.81	2	-62	16
Fusiform	R	6.81	34	-54	-8
Cingulum Post	L	6.81	-6	-54	32
Paracentr Lob	L	6.81	-6	-38	72
Precuneus	L	6.8	-14	-38	56
Angular	L	6.79	-46	-70	40
Occipital Mid	L	6.78	-22	-62	32
Precuneus	R	6.77	2	-54	48
Cingulum Mid	R	6.77	2	-54	32
Precuneus	R	6.75	10	-54	32
Postcentral	L	6.74	-38	-38	56
Postcentral	L	6.74	-30	-30	48
Temporal Mid	L	6.73	-46	-62	8
Parietal Inf	L	6.71	-46	-46	40
Angular	L	6.71	-38	-54	24
ParaHippocamp	L	6.7	-14	-30	-16
ParaHippocamp	R	6.68	34	-22	-24
Precuneus	L	6.68	-14	-46	56
Precuneus	R	6.68	2	-62	32
Parietal Inf	L	6.68	-46	-54	40
Temporal Inf	L	6.67	-54	-54	-8
Cingulum Mid	R	6.67	10	-46	32
Temporal Inf	L	6.67	-46	-22	-24
Precuneus	L	6.65	-6	-62	40
Angular	L	6.64	-46	-54	32
SupraMarginal	R	6.63	50	-30	24
Parietal Inf	L	6.63	-30	-38	40
Temporal Mid	R	6.59	42	-54	16
Cingulum Mid	L	6.55	-14	-46	32
Calcarine	L	6.54	-6	-70	16
Postcentral	L	6.53	-30	-38	48
Cuneus	L	6.5	-6	-70	24
Postcentral	L	6.5	-46	-38	56
Temporal Mid	L	6.49	-54	-70	8
Temporal Inf	R	6.48	58	-46	-16
Precuneus	L	6.47	-14	-54	56
Parietal Inf	L	6.46	-46	-46	48
Parietal Inf	L	6.46	-54	-38	48
Temporal Inf	R	6.46	66	-30	-24
Precuneus	R	6.45	2	-62	40
Cingulum Mid	L	6.44	-14	-30	40
Temporal Inf	L	6.43	-54	-30	-24
Lingual	R	6.43	10	-62	8
Postcentral	R	6.42	34	-38	56
Temporal Mid	L	6.41	-54	-22	-16
Fusiform	R	6.41	34	-54	-16
Cingulum Mid	R	6.41	18	-30	48
Precuneus	L	6.4	-14	-54	24
Postcentral	R	6.4	42	-30	40
Precuneus	L	6.4	-6	-62	56
Precuneus	R	6.36	10	-54	40
Temporal Mid	R	6.35	66	-22	-8
Temporal Inf	R	6.35	42	-54	-8
ParaHippocamp	L	6.34	-22	-30	-16
Precuneus	L	6.32	-6	-54	64
Parietal Inf	R	6.32	34	-46	40
Fusiform	R	6.3	26	-54	-16
SupraMarginal	R	6.3	66	-30	32
Temporal Inf	R	6.3	50	-46	-24
Precuneus	R	6.3	2	-62	48
Temporal Mid	R	6.28	50	-54	8
Temporal Mid	L	6.27	-46	-62	16
Temporal Inf	R	6.27	58	-38	-24
Paracentr Lob	L	6.26	-14	-30	64
Calcarine	R	6.26	10	-70	16
Occipital Mid	L	6.24	-30	-70	32
Temporal Inf	L	6.23	-62	-30	-24
Parietal Sup	L	6.23	-14	-62	48
Precuneus	R	6.23	10	-46	56
Precuneus	R	6.21	2	-54	56
Temporal Mid	R	6.21	50	-38	0
Cingulum Mid	R	6.2	2	-46	32
Temporal Sup	L	6.2	-46	-46	16
Temporal Mid	R	6.18	58	-30	0
Occipital Mid	L	6.18	-30	-70	24
Calcarine	R	6.18	10	-78	16
Lingual	L	6.18	-22	-46	-8
SupraMarginal	R	6.17	50	-38	24
Temporal Mid	R	6.17	50	-62	8
Cuneus	R	6.16	2	-70	24
Parietal Inf	L	6.16	-46	-38	40
Postcentral	L	6.15	-38	-30	48
Precuneus	R	6.15	10	-46	48
Precuneus	L	6.13	-14	-62	40
Angular	L	6.12	-54	-62	40
SupraMarginal	R	6.11	58	-22	40
Calcarine	R	6.1	10	-70	8
Precuneus	L	6.1	-14	-46	40
Occipital Sup	L	6.1	-22	-70	24
Lingual	R	6.09	2	-70	0
Precuneus	R	6.08	10	-54	24
Temporal Inf	R	6.07	66	-46	-16
Precuneus	L	6.07	-14	-62	56
Fusiform	L	6.06	-30	-22	-32
Temporal Sup	L	6.04	-62	-46	16
Postcentral	L	6.04	-22	-30	56
Lingual	L	6.03	-6	-70	0
Parietal Inf	R	6.01	50	-46	40
Fusiform	L	6.01	-22	-46	-16
Temporal Inf	L	6	-54	-38	-24
Parietal Inf	R	6	50	-38	56
ParaHippocamp	R	5.99	18	-38	-8
Temporal Mid	R	5.99	58	-62	8
Precuneus	R	5.98	18	-54	24
Temporal Mid	L	5.97	-46	-70	8
Temporal Mid	R	5.97	66	-30	0
Fusiform	L	5.96	-30	-30	-24
Parietal Sup	L	5.96	-22	-54	48
Parietal Inf	L	5.95	-38	-38	40
Postcentral	L	5.95	-46	-30	56
Precuneus	L	5.94	-6	-70	32
Temporal Inf	L	5.93	-46	-22	-32
Precuneus	L	5.93	-6	-54	24
Temporal Sup	L	5.92	-54	-46	16
Cuneus	R	5.91	2	-78	24
Cingulum Post	R	5.91	10	-38	8
Postcentral	R	5.9	26	-30	56
Lingual	R	5.9	18	-62	0
Parietal Inf	R	5.89	50	-46	48
Temporal Mid	L	5.88	-54	-62	0
ParaHippocamp	R	5.87	26	-22	-24
Temporal Inf	L	5.87	-54	-22	-32
Temporal Mid	L	5.87	-62	-46	8
Calcarine	L	5.86	-14	-62	16
Parietal Inf	R	5.86	58	-38	48
Fusiform	L	5.84	-30	-54	-16
Postcentral	R	5.83	34	-30	40
Postcentral	R	5.82	10	-38	72
Postcentral	R	5.82	42	-38	56
Fusiform	R	5.82	42	-46	-24
Precuneus	R	5.81	10	-62	32
Angular	L	5.8	-54	-62	24
Hippocampus	R	5.8	34	-14	-16
Precuneus	L	5.79	-6	-46	72
Angular	L	5.78	-54	-54	32
Lingual	L	5.78	-6	-70	8
Paracentr Lob	R	5.77	10	-30	72
Postcentral	R	5.77	58	-22	32
Cingulum Mid	R	5.76	2	-30	32
Lingual	R	5.76	10	-70	0
Parietal Inf	R	5.76	42	-46	48
Temporal Mid	R	5.74	58	-38	0
Calcarine	L	5.73	-22	-62	8
Cingulum Post	L	5.72	-6	-46	32
Temporal Mid	R	5.71	58	-54	8
Precuneus	L	5.71	-14	-54	64
Temporal Mid	R	5.7	42	-62	16
Parietal Inf	L	5.7	-54	-54	40
Cingulum Mid	R	5.69	2	-38	32
Temporal Sup	R	5.67	66	-30	16
Cingulum Mid	R	5.65	10	-30	32
Precuneus	L	5.64	-6	-70	48
Temporal Mid	R	5.64	66	-38	0
Calcarine	L	5.64	-6	-62	8
Cingulum Mid	R	5.64	10	-38	32
Precuneus	R	5.63	10	-62	24
Precuneus	R	5.62	10	-62	40
Temporal Mid	L	5.61	-46	-54	0
Parietal Inf	L	5.6	-54	-38	56
SupraMarginal	R	5.6	58	-30	24
Postcentral	R	5.59	50	-30	48
Precuneus	L	5.59	-14	-46	64
Precuneus	L	5.59	-6	-46	8
Fusiform	L	5.58	-22	-30	-24
Precuneus	R	5.58	2	-54	24
Calcarine	R	5.57	10	-86	8
Cuneus	L	5.57	-14	-62	24
Precuneus	L	5.53	-6	-54	16
Temporal Sup	R	5.52	50	-38	8
ParaHippocamp	L	5.52	-30	-30	-16
Precuneus	R	5.51	10	-46	64
Temporal Mid	L	5.51	-54	-54	16
Postcentral	L	5.5	-46	-30	48
Precuneus	R	5.5	2	-46	72
Temporal Inf	R	5.48	58	-54	-8
Calcarine	R	5.48	2	-78	8
Precuneus	L	5.47	-14	-46	8
Parietal Inf	R	5.46	58	-30	56
Temporal Inf	R	5.46	58	-46	-24
Postcentral	L	5.45	-22	-38	56
Parietal Inf	L	5.45	-46	-54	48
Occipital Mid	L	5.43	-38	-62	8
Parietal Inf	L	5.42	-38	-54	40
Temporal Mid	L	5.42	-54	-54	0
Postcentral	L	5.42	-38	-30	56
Occipital Mid	L	5.42	-38	-78	32
Fusiform	R	5.42	42	-54	-24
Precentral	L	5.41	-30	-30	56
Temporal Inf	R	5.41	50	-54	-8
Calcarine	R	5.41	10	-62	16
SupraMarginal	R	5.4	66	-46	24
Cuneus	L	5.39	-14	-70	24
Precuneus	L	5.38	-6	-62	64
Parietal Inf	R	5.38	58	-46	48
Calcarine	R	5.38	2	-78	16
Parietal Sup	L	5.36	-22	-54	56
Angular	L	5.35	-38	-70	40
Postcentral	L	5.32	-30	-38	56
Lingual	R	5.3	10	-38	0
Parietal Inf	L	5.28	-38	-46	40
Parietal Inf	L	5.27	-30	-62	40
Thalamus	R	5.27	18	-22	16
Precuneus	R	5.26	2	-70	32
Postcentral	R	5.25	10	-38	80
SupraMarginal	R	5.23	58	-46	24
Precuneus	L	5.23	-6	-54	72
Cingulum Post	L	5.22	-6	-38	32
Occipital Mid	L	5.22	-46	-70	16
Precuneus	R	5.21	2	-62	24
Lingual	R	5.21	10	-70	-8
Parietal Inf	L	5.21	-46	-46	56
Cuneus	R	5.18	2	-86	16
Calcarine	L	5.16	-14	-62	8
Cuneus	R	5.16	10	-78	24
Calcarine	R	5.16	10	-78	8
Parietal Inf	L	5.15	-30	-54	40
Lingual	L	5.15	-6	-62	0
Precuneus	R	5.12	2	-70	40
Precuneus	R	5.1	2	-54	64
Cingulum Mid	L	5.09	-6	-30	32
Temporal Inf	L	5.09	-46	-54	-8
Temporal Mid	R	5.08	50	-62	16
Cuneus	R	5.07	10	-70	24
Precuneus	L	5.07	-14	-62	64
SupraMarginal	R	5.06	66	-38	40
Calcarine	R	5.05	18	-62	16
Temporal Inf	L	5.05	-46	-30	-24
Precuneus	R	5.05	10	-54	48
Precuneus	L	5.04	-6	-70	40
Calcarine	R	5.03	18	-62	8
Lingual	R	5.03	10	-62	-8
SupraMarginal	R	5.03	66	-38	24
Occipital Mid	L	5.01	-46	-78	24
Lingual	R	5.01	10	-38	-8
Paracentr Lob	L	5	-14	-30	72
Fusiform	R	4.98	42	-54	-16
Precuneus	R	4.98	10	-54	16
Calcarine	L	4.97	-14	-70	8
Lingual	R	4.94	26	-54	-8
SupraMarginal	R	4.94	58	-38	24
Parietal Sup	L	4.94	-22	-54	64
Parietal Inf	L	4.94	-54	-46	48
Temporal Mid	R	4.94	50	-54	0
Calcarine	L	4.92	-22	-70	8
Calcarine	R	4.92	2	-86	8
Temporal Sup	R	4.91	58	-38	8
SupraMarginal	R	4.91	66	-46	32
Parietal Sup	L	4.88	-22	-62	48
Cuneus	L	4.88	-6	-86	16
Precuneus	L	4.86	-14	-54	16
Cingulum Post	L	4.86	-6	-46	16
Precuneus	R	4.85	26	-46	8
Temporal Mid	R	4.82	66	-54	-8
Paracentr Lob	L	4.82	-14	-38	64
Lingual	R	4.81	18	-70	-8
Postcentral	L	4.81	-46	-30	64
Angular	L	4.8	-46	-54	24
Temporal Inf	L	4.79	-38	-30	-24
Lingual	R	4.76	2	-78	0
Temporal Mid	R	4.75	66	-14	-24
Precuneus	R	4.74	10	-70	32
Occipital Mid	L	4.74	-38	-70	8
Calcarine	L	4.72	-6	-78	16
Cuneus	R	4.71	2	-86	24
Precuneus	R	4.71	2	-62	56
Precentral	R	4.7	18	-30	64
Temporal Sup	R	4.7	66	-38	8
Postcentral	L	4.68	-54	-30	56
Occipital Mid	L	4.68	-22	-62	40
Angular	L	4.67	-46	-62	48
Temporal Inf	L	4.64	-62	-22	-24
Calcarine	L	4.64	-14	-70	16
Precuneus	R	4.64	2	-78	40
Temporal Mid	R	4.63	50	-54	16
Temporal Inf	L	4.63	-54	-62	-16
Precuneus	L	4.63	-6	-54	8
Temporal Inf	L	4.63	-54	-22	-24
Occipital Mid	L	4.63	-46	-78	8
Angular	R	4.62	50	-54	24
Temporal Inf	R	4.61	50	-54	-16
Temporal Mid	L	4.61	-46	-54	8
Parietal Inf	R	4.6	50	-54	40
Cingulum Mid	R	4.6	10	-22	32
Calcarine	L	4.58	-6	-78	8
Occipital Mid	L	4.57	-30	-78	24
Postcentral	L	4.57	-22	-46	56
Cuneus	R	4.56	2	-78	32
Occipital Sup	R	4.56	26	-62	32
Precuneus	L	4.56	-14	-46	72
SupraMarginal	L	4.55	-46	-46	32
Occipital Mid	L	4.54	-38	-70	16
Lingual	L	4.54	-14	-46	-8
Cuneus	R	4.52	10	-86	16
Cingulum Post	R	4.51	10	-46	24
SupraMarginal	L	4.51	-46	-46	24
Calcarine	L	4.51	-14	-54	8
Temporal Mid	L	4.5	-54	-70	0
Cingulum Post	L	4.49	-6	-46	24
Precuneus	L	4.49	-14	-54	72
Temporal Mid	R	4.48	58	-62	0
Temporal Inf	L	4.47	-46	-38	-24
Lingual	R	4.46	18	-62	-8
Fusiform	L	4.46	-38	-62	-16
Precuneus	R	4.46	18	-54	16
Parietal Sup	R	4.46	34	-54	56
Lingual	R	4.45	10	-54	0
Calcarine	R	4.44	10	-94	8
Precuneus	R	4.44	18	-62	24
Temporal Inf	R	4.44	58	-54	-16
Angular	R	4.43	50	-54	32
Cuneus	R	4.42	18	-62	32
Lingual	L	4.41	-6	-78	-8
Precuneus	L	4.41	-14	-62	72
Cingulum Post	R	4.41	2	-46	24
Parietal Inf	L	4.4	-30	-46	40
Precuneus	R	4.4	2	-78	48
SupraMarginal	R	4.4	50	-38	32
Temporal Inf	R	4.39	58	-54	-24
Postcentral	R	4.39	42	-30	56
Lingual	L	4.37	-6	-54	0
Fusiform	L	4.37	-38	-38	-24
Cuneus	R	4.36	26	-62	24
Fusiform	R	4.36	42	-22	-32
Postcentral	L	4.35	-46	-38	64
Angular	R	4.34	42	-54	24
Precuneus	R	4.34	2	-70	56
Temporal Mid	L	4.34	-46	-54	16
Precuneus	R	4.34	10	-70	40
Cuneus	L	4.34	-14	-78	32
Precuneus	R	4.33	2	-70	48
Parietal Inf	L	4.3	-30	-46	48
Parietal Inf	L	4.3	-54	-54	48
Precuneus	L	4.3	-14	-70	56
Angular	R	4.3	42	-54	32
Parietal Inf	L	4.3	-38	-62	48
Postcentral	L	4.29	-30	-30	64
Fusiform	L	4.29	-22	-78	-8
Temporal Sup	R	4.27	66	-46	16
Fusiform	L	4.27	-22	-38	-16
Postcentral	R	4.27	18	-38	64
Calcarine	R	4.25	18	-70	8
Cuneus	R	4.25	2	-94	16
SupraMarginal	R	4.25	50	-46	32
Occipital Sup	L	4.24	-22	-70	32
SupraMarginal	L	4.24	-62	-38	32
Postcentral	R	4.24	34	-30	56
Postcentral	R	4.23	42	-38	64
Postcentral	R	4.23	50	-22	32
Postcentral	L	4.23	-38	-30	64
Precuneus	R	4.23	10	-54	8
Occipital Mid	L	4.22	-46	-70	0
Precuneus	R	4.2	10	-46	72
Precuneus	R	4.2	10	-70	48
Temporal Mid	L	4.19	-46	-62	0
Precuneus	R	4.19	10	-62	48
SupraMarginal	R	4.17	66	-22	32
Postcentral	R	4.16	26	-38	56
Cuneus	L	4.16	-6	-78	24
Calcarine	R	4.15	26	-70	8
Angular	L	4.14	-38	-70	48
Parietal Sup	L	4.14	-30	-54	64
Calcarine	R	4.13	18	-70	16
SupraMarginal	R	4.13	58	-46	32
Postcentral	L	4.13	-22	-38	64
Temporal Mid	R	4.12	66	-46	8
Parietal Sup	L	4.12	-14	-70	48
Angular	R	4.12	50	-62	24
Temporal Mid	L	4.11	-46	-22	-16
Calcarine	R	4.11	18	-78	16
Parietal Inf	L	4.1	-30	-54	48
Angular	R	4.1	58	-54	24
Fusiform	L	4.09	-30	-54	-8
Temporal Inf	R	4.08	50	-54	-24
Fusiform	R	4.06	42	-14	-40
Occipital Mid	L	4.06	-38	-70	0
Fusiform	L	4.06	-30	-62	-16
Hippocampus	R	4.05	34	-14	-24
Temporal Mid	R	4.05	66	-14	-16
Parietal Inf	R	4.04	58	-46	40
Parietal Sup	L	4.04	-22	-46	72
Lingual	R	4.03	10	-94	-8
Calcarine	L	4.03	-22	-54	8
Temporal Mid	L	4.02	-62	-46	0
Lingual	R	4.01	18	-46	-8
Lingual	R	4.01	18	-54	-8
Parietal Sup	L	3.99	-22	-62	56
Precentral	R	3.99	18	-30	72
SupraMarginal	R	3.99	66	-30	24
Temporal Mid	R	3.97	50	-14	-16
SupraMarginal	L	3.97	-62	-54	24
Postcentral	L	3.96	-22	-30	64
Temporal Mid	R	3.95	50	-62	0
Parietal Inf	R	3.95	34	-46	48
Parietal Sup	L	3.95	-30	-46	56
Cuneus	L	3.95	-6	-78	32
Postcentral	R	3.95	18	-30	80
Calcarine	L	3.95	-6	-94	8
Occipital Mid	L	3.94	-30	-78	40
ParaHippocamp	R	3.94	18	-14	-24
Occipital Mid	L	3.94	-38	-78	40
Fusiform	R	3.93	34	-22	-32
Parietal Sup	L	3.93	-14	-70	40
Parietal Inf	R	3.93	42	-62	56
Calcarine	R	3.93	2	-94	8
Occipital Mid	L	3.93	-30	-78	16
Calcarine	L	3.93	-14	-78	16
Parietal Inf	R	3.92	50	-46	56
Parietal Inf	L	3.92	-38	-46	48
Parietal Sup	R	3.92	26	-54	48
Fusiform	L	3.91	-30	-62	-8
SupraMarginal	L	3.9	-62	-46	24
Parietal Sup	L	3.9	-22	-46	64
Lingual	L	3.89	-22	-78	-16
SupraMarginal	R	3.89	58	-38	32
Angular	L	3.88	-54	-54	24
Lingual	L	3.88	-6	-78	0
Parietal Inf	L	3.88	-54	-38	40
Cuneus	R	3.88	10	-94	16
Occipital Mid	L	3.88	-46	-78	16
Parietal Sup	L	3.87	-22	-70	40
Occipital Sup	L	3.87	-22	-78	32
SupraMarginal	L	3.86	-54	-38	32
Fusiform	R	3.86	26	-62	-16
Calcarine	R	3.84	18	-54	8
Temporal Mid	R	3.84	58	-14	-24
Parietal Sup	L	3.83	-30	-54	56
Calcarine	R	3.83	2	-86	0
Parietal Inf	R	3.81	34	-54	48
Lingual	L	3.81	-14	-62	0
Fusiform	R	3.8	42	-14	-32
Temporal Mid	R	3.8	58	-14	-16
Lingual	R	3.79	18	-78	-8
SupraMarginal	L	3.78	-46	-38	32
Parietal Sup	L	3.78	-30	-62	48
Cuneus	L	3.78	-6	-86	24
Postcentral	L	3.78	-38	-30	40
Occipital Mid	L	3.77	-38	-78	24
Occipital Mid	L	3.76	-38	-62	0
Lingual	L	3.76	-22	-70	-8
Fusiform	L	3.76	-30	-70	-8
Lingual	L	3.75	-14	-78	-8
Lingual	R	3.75	10	-78	-8
Cuneus	R	3.74	18	-70	24
Parietal Sup	L	3.74	-22	-54	72
Occipital Mid	L	3.72	-38	-78	16
Lingual	L	3.72	-14	-70	-8
Cuneus	R	3.72	18	-102	8
Parietal Sup	R	3.72	34	-62	56
Fusiform	L	3.7	-46	-62	-16
Occipital Inf	L	3.7	-22	-86	-8
Temporal Mid	L	3.68	-62	-22	-16
Lingual	L	3.67	-14	-62	-8
Calcarine	L	3.67	-6	-86	8
Postcentral	R	3.67	50	-30	56
Parietal Inf	L	3.67	-54	-30	48
Precuneus	R	3.67	2	-62	64
Cuneus	R	3.66	10	-86	40
Occipital Mid	L	3.66	-30	-70	40
Lingual	R	3.66	10	-78	0
Angular	R	3.66	42	-62	24
Angular	R	3.66	42	-62	40
Cuneus	R	3.66	10	-78	32
Calcarine	R	3.65	26	-62	8
Paracentr Lob	L	3.65	-14	-38	72
Angular	R	3.65	58	-54	32
Temporal Sup	R	3.64	58	-46	16
Cuneus	R	3.64	10	-94	24
Calcarine	R	3.64	18	-78	8
Precuneus	L	3.63	-14	-70	32
Calcarine	R	3.63	2	-86	-8
Precuneus	R	3.6	10	-46	8
Occipital Mid	L	3.6	-46	-78	0
Precuneus	R	3.6	10	-46	16
Precuneus	L	3.59	-6	-70	56
Cuneus	R	3.59	18	-70	32
Temporal Mid	R	3.59	50	-46	16
SupraMarginal	R	3.58	66	-38	32
Lingual	R	3.56	18	-70	0
Occipital Inf	L	3.56	-30	-86	-8
Temporal Mid	R	3.55	58	-62	16
Postcentral	L	3.54	-38	-38	64
Occipital Inf	L	3.54	-30	-94	-8
Thalamus	R	3.53	10	-22	16
Temporal Inf	R	3.53	58	-62	-8
Cuneus	R	3.52	10	-86	24
Cuneus	R	3.51	18	-94	8
Calcarine	L	3.51	-6	-86	-8
Temporal Inf	R	3.51	42	-62	-8
Occipital Mid	L	3.51	-30	-78	32
Parietal Sup	L	3.5	-22	-62	64
Temporal Mid	L	3.5	-54	-46	0
Thalamus	R	3.49	18	-30	8
Angular	R	3.49	34	-62	40
Postcentral	L	3.47	-30	-38	64
Cuneus	R	3.47	2	-86	32
Fusiform	R	3.47	34	-62	-16
Parietal Sup	R	3.46	42	-46	56
Postcentral	L	3.46	-22	-30	72
Parietal Inf	R	3.46	50	-54	48
Precuneus	L	3.45	-6	-78	48
Temporal Mid	R	3.45	58	-54	0
Parietal Sup	L	3.44	-38	-46	56
Parietal Inf	R	3.43	58	-54	40
Lingual	L	3.43	-22	-62	-8
Lingual	L	3.42	-14	-54	-8
Precuneus	R	3.41	10	-62	64
Temporal Inf	R	3.41	50	-14	-32
Postcentral	R	3.4	18	-38	72
Fusiform	L	3.4	-22	-54	-16
Parietal Sup	L	3.39	-30	-46	64
Occipital Sup	R	3.38	18	-94	16
Angular	R	3.38	34	-62	48
Postcentral	L	3.38	-14	-38	80
Occipital Mid	L	3.37	-30	-94	0
Precuneus	R	3.34	10	-54	56
Occipital Inf	R	3.34	42	-62	-16
Calcarine	R	3.34	26	-54	8
Cuneus	R	3.33	10	-78	40
SupraMarginal	R	3.33	50	-46	24
SupraMarginal	L	3.33	-54	-46	24
Lingual	L	3.33	-22	-54	-8
Angular	R	3.33	42	-62	32
Lingual	L	3.32	-14	-46	0
Temporal Mid	R	3.32	42	-70	16
Postcentral	R	3.31	10	-54	72
ParaHippocamp	R	3.3	26	-14	-32
Temporal Inf	R	3.28	58	-62	-16
Precuneus	L	3.27	-6	-78	40
Parietal Sup	L	3.26	-14	-78	56
Parietal Sup	L	3.25	-38	-62	56
Parietal Inf	R	3.25	58	-54	48
Angular	R	3.23	50	-62	32
Angular	R	3.23	42	-70	40
Angular	R	3.23	34	-54	40
Temporal Mid	R	3.23	66	-46	0
Occipital Sup	R	3.22	26	-70	24
Calcarine	R	3.22	18	-86	16
Angular	R	3.22	42	-62	48
Calcarine	L	3.21	-14	-78	8
Fusiform	R	3.21	42	-14	-24
Cuneus	R	3.21	18	-78	32
Occipital Mid	L	3.2	-22	-86	0
Postcentral	R	3.2	34	-38	64
Angular	R	3.2	50	-70	40
Lingual	R	3.19	26	-62	0
Cuneus	R	3.19	18	-78	24
Occipital Mid	L	3.19	-38	-86	32
Occipital Mid	R	3.19	50	-70	24
Fusiform	L	3.19	-22	-70	-16
Lingual	R	3.19	18	-54	0
Occipital Mid	L	3.19	-38	-86	24
Parietal Sup	R	3.19	18	-62	48
Temporal Mid	R	3.19	50	-70	8
Lingual	R	3.19	18	-46	0
Angular	R	3.18	42	-78	40
Fusiform	R	3.17	26	-70	-8
Occipital Mid	R	3.16	34	-86	16
Parietal Inf	L	3.16	-46	-30	40
Precuneus	R	3.15	10	-70	56
Temporal Mid	R	3.15	42	-62	0
Lingual	R	3.14	18	-78	0
Occipital Mid	R	3.14	34	-94	0
Occipital Sup	L	3.13	-14	-78	24
Occipital Inf	L	3.13	-30	-78	-8
Precuneus	R	3.13	18	-46	8
Postcentral	R	3.12	58	-22	48
Occipital Mid	L	3.12	-22	-94	0
Thalamus	R	3.11	10	-30	8
Temporal Mid	R	3.1	50	-70	16
Occipital Inf	L	3.1	-38	-70	-8
Occipital Mid	R	3.1	42	-86	24
Temporal Mid	R	3.1	58	-46	0
Occipital Inf	L	3.09	-22	-94	-8
Cuneus	L	3.08	-14	-86	16
Precuneus	R	3.06	18	-70	40
Occipital Mid	L	3.06	-38	-78	0
Parietal Sup	L	3.06	-22	-70	56
Temporal Inf	L	3.06	-46	-62	-8
Parietal Sup	R	3.06	34	-70	56
Postcentral	R	3.05	26	-30	64
Parietal Inf	L	3.05	-54	-30	40
Occipital Sup	R	3.05	26	-86	40
Occipital Mid	L	3.03	-22	-86	16
Occipital Mid	L	3.02	-30	-86	16
Cuneus	L	3.02	-6	-94	16
Occipital Sup	L	3.01	-22	-78	24
Occipital Sup	R	3.01	26	-62	40
Cuneus	L	3	-6	-86	32
Temporal Inf	R	2.99	50	-62	-8
Calcarine	L	2.99	-6	-86	0
Fusiform	L	2.99	-30	-38	-24
Parietal Inf	R	2.97	42	-54	48
Calcarine	L	2.97	-6	-94	-8
Occipital Sup	R	2.97	26	-78	16
Parietal Sup	L	2.96	-30	-70	56
Precuneus	L	2.96	-6	-78	56
Angular	R	2.96	26	-62	48
Parietal Sup	L	2.96	-22	-70	48
Temporal Inf	R	2.95	58	-14	-32
SupraMarginal	L	2.95	-54	-46	32
Occipital Sup	L	2.94	-14	-86	24
Angular	R	2.94	42	-70	48
Parietal Inf	L	2.94	-54	-46	40
Angular	R	2.94	58	-62	24
Parietal Sup	R	2.94	42	-46	64
Precuneus	R	2.93	10	-62	56
Occipital Mid	L	2.93	-30	-94	8
Temporal Mid	R	2.93	50	-70	0
Occipital Sup	R	2.92	18	-94	32
Lingual	R	2.92	26	-70	0
Angular	R	2.92	50	-70	32
Temporal Mid	R	2.92	66	-54	8
Occipital Sup	R	2.91	26	-94	24
Parietal Inf	L	2.91	-38	-54	48
Occipital Inf	L	2.91	-38	-62	-8
Temporal Inf	R	2.91	42	-70	-8
Occipital Sup	R	2.9	26	-78	24
Fusiform	R	2.9	34	-14	-32
Cuneus	L	2.9	-14	-86	32
Parietal Sup	R	2.89	34	-62	64
Calcarine	R	2.89	2	-94	-8
Occipital Mid	R	2.89	42	-86	16
Occipital Sup	L	2.89	-22	-86	32
Fusiform	L	2.88	-30	-70	-16
Parietal Inf	L	2.87	-46	-54	56
Postcentral	L	2.86	-30	-30	72
Precuneus	R	2.86	10	-70	64
Lingual	L	2.86	-14	-54	0
Occipital Mid	L	2.86	-30	-86	8
Parietal Sup	R	2.85	42	-54	56
Postcentral	R	2.84	34	-30	64
Occipital Inf	L	2.83	-46	-70	-8
Temporal Inf	R	2.82	50	-62	-16
Occipital Mid	L	2.82	-30	-78	0
Parietal Sup	L	2.82	-38	-54	64
Parietal Sup	R	2.82	34	-54	64
Lingual	R	2.82	10	-46	0
Lingual	L	2.81	-22	-86	-16
Postcentral	R	2.81	42	-22	40
Occipital Mid	R	2.81	34	-86	0
Fusiform	R	2.8	26	-70	-16
Parietal Sup	R	2.8	26	-70	56
Parietal Inf	L	2.8	-30	-70	48
Occipital Sup	R	2.79	26	-78	32
Occipital Mid	R	2.78	42	-70	24
Occipital Sup	R	2.78	26	-86	32
Occipital Sup	L	2.77	-22	-86	40
Fusiform	R	2.76	26	-62	-8
Angular	R	2.76	58	-62	32
Occipital Mid	R	2.76	34	-70	24
Parietal Sup	L	2.75	-38	-46	64
Occipital Mid	L	2.74	-22	-94	16
Parietal Sup	R	2.74	26	-54	56
Occipital Sup	L	2.74	-14	-94	32
Parietal Inf	L	2.74	-30	-78	48
Parietal Sup	R	2.73	18	-78	56
SupraMarginal	L	2.73	-62	-30	40
Occipital Inf	R	2.72	50	-78	-8
Lingual	L	2.72	-14	-86	-8
Postcentral	L	2.71	-30	-38	72
Occipital Mid	R	2.7	50	-78	0
Occipital Inf	L	2.7	-54	-70	-16
Occipital Mid	L	2.7	-38	-78	8
Angular	R	2.69	34	-70	48
Occipital Mid	R	2.69	42	-70	32
Calcarine	L	2.69	-14	-94	-8
Calcarine	R	2.68	26	-102	0
Postcentral	L	2.68	-22	-38	72
ParaHippocamp	R	2.68	26	-14	-24
Temporal Mid	R	2.67	66	-54	0
Lingual	R	2.66	10	-86	-8
Parietal Sup	L	2.65	-30	-62	56
Occipital Sup	R	2.65	26	-70	32
Occipital Mid	L	2.65	-30	-86	32
Fusiform	R	2.64	26	-78	-16
Cuneus	R	2.64	18	-86	24
Occipital Inf	L	2.63	-38	-78	-8
Cuneus	R	2.62	18	-86	40
Parietal Inf	L	2.62	-38	-54	56
Postcentral	R	2.61	34	-38	72
Parietal Sup	L	2.61	-30	-46	72
Lingual	L	2.61	-14	-86	-16
Fusiform	L	2.61	-38	-70	-16
Occipital Sup	L	2.61	-22	-78	40
Cuneus	L	2.6	-6	-94	24
Postcentral	R	2.6	26	-38	64
Lingual	R	2.59	18	-86	-8
Lingual	L	2.59	-6	-94	-16
Parietal Sup	R	2.57	18	-54	56
Occipital Inf	L	2.57	-54	-70	-8
Parietal Sup	L	2.56	-22	-78	48
Parietal Sup	R	2.56	26	-62	56
Calcarine	L	2.55	-6	-94	0
Occipital Mid	L	2.55	-22	-102	0
Occipital Sup	L	2.52	-14	-94	24
Temporal Mid	R	2.52	42	-70	8
Occipital Sup	L	2.52	-14	-94	16
Fusiform	L	2.51	-38	-78	-16
Lingual	R	2.5	26	-86	-8
Precuneus	R	2.49	10	-78	48
Temporal Inf	L	2.49	-54	-62	-8
Occipital Mid	R	2.49	34	-70	32
Occipital Sup	R	2.49	26	-78	40
Calcarine	R	2.48	10	-86	0
Parietal Sup	R	2.48	18	-70	64
Postcentral	R	2.47	34	-46	72
Lingual	L	2.47	-14	-70	0
Occipital Sup	R	2.47	18	-94	24
Occipital Mid	R	2.46	34	-94	16
Calcarine	R	2.46	18	-86	8
Postcentral	R	2.45	26	-46	56
Occipital Mid	L	2.45	-30	-86	24
Angular	R	2.44	50	-62	48
Parietal Sup	L	2.43	-30	-62	64
Temporal Mid	L	2.43	-54	-22	-8
Parietal Sup	R	2.43	26	-70	48
Fusiform	L	2.41	-30	-78	-16
Occipital Inf	R	2.41	50	-70	-16
Occipital Mid	L	2.41	-38	-86	16
Postcentral	R	2.41	42	-30	64
Occipital Inf	R	2.41	34	-86	-8
Occipital Sup	R	2.41	18	-86	32
Occipital Mid	L	2.4	-30	-86	40
Postcentral	R	2.4	18	-46	72
Cuneus	L	2.4	-6	-94	32
Occipital Mid	R	2.4	50	-78	16
Fusiform	R	2.39	26	-86	-16
Occipital Inf	L	2.39	-46	-78	-8
Temporal Mid	R	2.36	58	-54	16
Occipital Sup	L	2.36	-22	-86	24
Precuneus	R	2.36	18	-70	48
Temporal Mid	R	2.35	42	-70	0
Occipital Mid	R	2.35	42	-78	8
Parietal Sup	R	2.34	34	-46	56
Cuneus	L	2.34	-6	-102	16
Occipital Sup	L	2.34	-14	-102	16
Occipital Mid	R	2.33	42	-78	16
Postcentral	R	2.33	26	-38	72
Parietal Sup	R	2.32	18	-62	64
Calcarine	L	2.32	-6	-102	-8
Parietal Sup	R	2.32	26	-78	48
Parietal Sup	R	2.31	26	-54	64
Occipital Mid	R	2.29	26	-86	16
Temporal Inf	R	2.28	50	-70	-8
Occipital Sup	R	2.27	34	-70	40
Occipital Inf	R	2.27	26	-94	-8
Precuneus	R	2.26	10	-78	56
Occipital Mid	L	2.24	-38	-86	8
Lingual	L	2.24	-30	-86	-16
Cuneus	R	2.24	10	-86	32
Occipital Sup	L	2.23	-14	-86	8
Occipital Inf	L	2.22	-14	-102	-8
Occipital Inf	R	2.22	34	-94	-8
Calcarine	R	2.21	18	-102	0
Parietal Sup	R	2.21	18	-46	64
Occipital Mid	R	2.2	26	-86	8
Occipital Inf	R	2.19	42	-78	-8
Precentral	R	2.19	26	-30	72
Parietal Inf	R	2.18	42	-54	40
Occipital Mid	L	2.17	-14	-102	8
Occipital Inf	R	2.16	42	-70	-16
Cuneus	R	2.15	18	-78	40
SupraMarginal	L	2.15	-62	-46	32
Occipital Sup	R	2.14	26	-86	24
Parietal Inf	R	2.12	50	-54	56
Occipital Sup	L	2.12	-22	-94	24
Occipital Inf	L	2.12	-46	-70	-16
Occipital Mid	R	2.12	34	-78	24
Angular	R	2.11	50	-62	40
Occipital Mid	R	2.1	34	-86	24
Occipital Mid	R	2.1	34	-78	16
Parietal Sup	R	2.1	34	-78	48
Occipital Mid	R	2.09	34	-78	32
Temporal Mid	R	2.09	50	-46	8
Occipital Sup	L	2.09	-14	-94	8
Occipital Sup	R	2.08	26	-70	40
Parietal Sup	R	2.08	26	-62	64
Parietal Sup	R	2.08	18	-70	56
Lingual	R	2.08	18	-94	-8
Occipital Mid	L	2.08	-14	-94	0
Lingual	L	2.08	-14	-78	0
Precuneus	R	2.07	10	-54	64
Cuneus	L	2.05	-6	-86	40
Calcarine	R	2.05	2	-94	0
Occipital Mid	L	2.05	-30	-86	0
Occipital Mid	R	2.05	34	-94	8
Occipital Mid	L	2.04	-38	-86	0
Postcentral	R	2.04	42	-22	48
Lingual	R	2.04	18	-102	-8
Occipital Mid	L	2	-30	-94	16
Postcentral	R	2	34	-46	64
Occipital Mid	R	2	42	-86	8
Occipital Sup	L	1.99	-6	-102	8
Lingual	L	1.98	-22	-94	-16
Lingual	L	1.98	-14	-94	-16
Occipital Sup	L	1.97	-6	-86	48
Occipital Mid	R	1.97	42	-86	0
Occipital Mid	R	1.96	42	-78	32
Postcentral	R	1.95	34	-30	72
Lingual	R	1.95	18	-94	-16
Postcentral	R	1.94	18	-38	80
Occipital Sup	L	1.93	-14	-86	48
Calcarine	R	1.93	18	-94	0
Occipital Mid	R	1.92	34	-86	8
Temporal Mid	R	1.9	50	-78	8
Occipital Sup	L	1.9	-14	-86	40
Calcarine	R	1.89	26	-94	0
Occipital Inf	L	1.88	-38	-86	-8
Occipital Mid	R	1.87	42	-78	24
Parietal Sup	R	1.86	18	-62	56
Parietal Sup	R	1.85	26	-54	72
Occipital Mid	L	1.84	-22	-94	8
Fusiform	R	1.82	26	-78	-8
Occipital Mid	R	1.82	34	-78	40
Fusiform	R	1.8	34	-70	-16
Lingual	R	1.76	26	-94	-16
Fusiform	R	1.74	34	-78	-16
Occipital Inf	R	1.73	42	-78	-16
Parietal Sup	R	1.72	18	-62	72
Occipital Sup	L	1.71	-14	-78	40
Occipital Mid	R	1.7	26	-94	8
Lingual	L	1.68	-14	-102	-16
Calcarine	R	1.67	18	-86	0
Occipital Mid	L	1.66	-38	-94	0
Occipital Mid	R	1.64	42	-78	0
Occipital Sup	R	1.61	26	-94	16
Postcentral	R	1.6	50	-22	40
Precuneus	R	1.58	18	-78	48
Occipital Inf	R	1.55	42	-86	-16
Temporal Mid	R	1.55	58	-46	8
Calcarine	R	1.55	10	-94	0
Parietal Sup	R	1.53	18	-54	72
Occipital Inf	R	1.53	42	-86	-8
Occipital Mid	L	1.52	-22	-102	8
Occipital Inf	R	1.52	34	-78	-8
Calcarine	L	1.51	-6	-102	0
Lingual	L	1.51	-30	-94	-16
Parietal Sup	R	1.47	18	-54	64
Occipital Mid	R	1.46	34	-86	32
Postcentral	R	1.45	50	-22	48
Postcentral	R	1.43	26	-46	64
Postcentral	R	1.37	26	-46	72
Parietal Sup	L	1.29	-14	-78	48
Occipital Inf	R	1.25	34	-86	-16
Occipital Mid	L	1.25	-14	-102	0

## Sheet: Parcel2
Brain region	Hemisphere	T-stat	MNI coordinates
			X	Y	Z
Postcentral	L	7.11	-54	-14	32
Supp Motor Ar	R	7.11	10	-14	72
Front Sup Med	L	7.11	-6	34	32
Cingulum Ant	R	7.1	2	34	24
Front Inf Ope	R	7.09	58	18	0
Postcentral	R	7.08	58	-6	32
Tempr Pol Sup	R	7.06	50	18	-16
Putamen	L	7.06	-30	2	-8
Supp Motor Ar	R	7.06	10	-14	56
Temporal Sup	L	7.03	-62	-6	0
Paracentr Lob	R	7.02	10	-22	72
Rolandic Oper	L	7.01	-38	2	16
Caudate	R	7.01	18	-14	24
Tempr Pol Sup	R	7	42	10	-24
Putamen	L	6.99	-22	-6	8
Front Med Orb	L	6.97	-6	26	-16
Precentral	R	6.96	50	2	32
ParaHippocamp	R	6.96	18	-6	-24
Postcentral	L	6.95	-62	-14	32
Cingulum Ant	R	6.91	2	26	16
Precentral	L	6.9	-54	2	32
Supp Motor Ar	R	6.9	2	2	56
Front Inf Orb	R	6.89	42	26	-8
Precentral	L	6.88	-46	2	32
Temporal Mid	L	6.88	-46	-6	-24
Front Med Orb	R	6.86	2	26	-24
Precentral	L	6.86	-54	2	24
Tempr Pol Sup	R	6.86	58	10	-16
Cingulum Mid	R	6.83	10	-14	48
ParaHippocamp	R	6.79	18	2	-24
Thalamus	L	6.79	-14	-6	0
Precentral	R	6.78	42	2	32
Putamen	R	6.78	26	18	0
Front Sup Med	L	6.76	-6	26	40
Paracentr Lob	L	6.76	-6	-14	72
Subgenual	R	6.75	18	10	-16
Front Inf Orb	R	6.68	50	26	-8
Temporal Mid	L	6.66	-62	-6	-16
Precentral	L	6.64	-62	2	32
Precentral	R	6.63	42	-6	40
Caudate	R	6.62	18	-6	24
Temporal Mid	L	6.59	-62	-6	-8
Front Inf Ope	L	6.58	-38	10	16
Front Inf Ope	L	6.58	-46	10	24
Cingulum Mid	R	6.57	10	-22	40
Insula	L	6.57	-38	2	-8
Front Inf Ope	L	6.54	-46	10	16
Cingulum Mid	R	6.53	2	-22	40
Postcentral	R	6.51	58	-14	32
Precentral	L	6.49	-62	2	24
Supp Motor Ar	L	6.49	-6	18	48
Caudate	R	6.48	10	18	-8
Front Sup Orb	L	6.48	-14	34	-24
Front Inf Tri	L	6.47	-38	10	24
Front Inf Orb	R	6.46	50	34	-16
Rolandic Oper	L	6.46	-46	2	16
Cingulum Ant	R	6.45	2	42	0
Supp Motor Ar	R	6.44	10	-6	48
Temporal Inf	L	6.44	-38	-14	-32
Insula	R	6.43	34	18	0
Caudate	R	6.42	10	10	0
Supp Motor Ar	R	6.42	10	2	48
Postcentral	R	6.41	50	-14	32
Front Inf Ope	L	6.41	-54	10	24
Temporal Inf	L	6.4	-46	-14	-32
Insula	R	6.4	34	18	8
Cingulum Mid	L	6.39	-6	-22	40
ParaHippocamp	R	6.39	26	10	-24
Precentral	R	6.37	34	2	32
Tempr Pol Mid	R	6.36	50	18	-32
Front Inf Tri	R	6.35	58	26	0
Cingulum Ant	R	6.33	2	42	8
Putamen	R	6.33	26	18	-8
Precentral	L	6.32	-38	2	32
Subgenual	R	6.31	2	18	-16
Front Inf Orb	R	6.31	50	34	-8
Amygdala	L	6.31	-22	2	-16
Front Inf Ope	R	6.3	58	18	8
Front Inf Ope	R	6.29	58	10	24
Precentral	R	6.28	50	2	40
Front Inf Ope	R	6.28	42	10	24
Cingulum Ant	L	6.27	-6	42	0
Tempr Pol Sup	R	6.27	42	26	-24
Paracentr Lob	L	6.27	-6	-22	72
Front Inf Ope	R	6.27	50	18	8
Supp Motor Ar	R	6.26	2	-6	72
Cingulum Ant	L	6.26	-6	34	24
Supp Motor Ar	R	6.23	10	-6	72
Caudate	R	6.22	18	10	16
Temporal Mid	R	6.22	58	2	-24
Supp Motor Ar	R	6.22	2	2	48
Front Med Orb	R	6.21	10	18	-16
Front Inf Tri	R	6.21	58	34	0
Front Med Orb	L	6.2	-6	26	-24
Front Inf Ope	L	6.18	-54	10	16
Fusiform	L	6.17	-30	-14	-32
Subgenual	L	6.16	-6	10	-16
Front Inf Ope	R	6.15	50	10	24
Supp Motor Ar	R	6.15	10	2	64
Insula	L	6.14	-30	10	16
Tempr Pol Mid	R	6.14	50	10	-24
Front Sup Med	L	6.13	-6	34	40
Front Sup Orb	L	6.12	-14	26	-24
Tempr Pol Sup	L	6.11	-54	10	-16
Cingulum Mid	R	6.11	2	-14	32
Front Inf Ope	L	6.09	-62	10	24
Temporal Inf	L	6.08	-54	-14	-32
Cingulum Mid	R	6.08	2	-14	40
Front Inf Orb	R	6.07	42	26	-16
Cingulum Mid	R	6.07	2	10	40
Putamen	L	6.06	-22	2	-8
Putamen	L	6.05	-30	2	0
Cingulum Mid	L	6.03	-6	10	40
Cingulum Ant	R	6.03	2	18	24
Front Med Orb	L	6.02	-6	42	-24
Temporal Mid	L	6.02	-54	2	-32
Insula	L	6.02	-46	2	0
Frontal Sup	L	6.01	-14	26	40
Precentral	R	6.01	50	-6	40
Front Inf Orb	R	5.99	34	18	-24
Front Med Orb	R	5.99	10	26	-24
Temporal Mid	L	5.98	-54	-6	-24
Tempr Pol Sup	R	5.97	50	18	-24
Temporal Sup	L	5.97	-46	2	-8
Tempr Pol Mid	R	5.97	42	2	-32
Paracentr Lob	L	5.96	-14	-22	64
Fusiform	R	5.96	34	-6	-32
Front Inf Tri	R	5.96	34	18	24
Front Med Orb	L	5.94	-6	34	-16
Front Inf Ope	R	5.94	42	18	8
Front Med Orb	R	5.94	2	34	-24
Front Med Orb	L	5.93	-6	18	-24
Tempr Pol Sup	R	5.89	42	18	-24
Caudate	L	5.89	-6	18	0
Precentral	L	5.89	-54	10	32
Cingulum Ant	L	5.89	-6	34	16
Front Med Orb	R	5.88	10	42	-16
Supp Motor Ar	L	5.87	-6	10	48
Front Inf Tri	R	5.87	50	26	0
Frontal Sup	L	5.86	-14	34	32
Supp Motor Ar	L	5.85	-6	-6	56
Caudate	R	5.84	10	2	8
Caudate	L	5.83	-6	10	0
Temporal Mid	L	5.82	-62	2	-24
Tempr Pol Mid	R	5.8	58	10	-24
Subgenual	L	5.79	-6	18	-16
Precentral	L	5.79	-54	2	16
Cingulum Mid	L	5.77	-6	-6	40
Precentral	R	5.77	58	2	32
Cingulum Ant	L	5.77	-6	42	8
Thalamus	R	5.76	10	-14	16
Hippocampus	R	5.76	18	-14	-16
Caudate	L	5.76	-6	10	8
Cingulum Ant	R	5.75	2	42	16
Cingulum Ant	L	5.74	-14	34	24
Insula	L	5.73	-38	2	8
Rolandic Oper	L	5.73	-46	2	8
Tempr Pol Sup	L	5.72	-46	18	-24
Cingulum Mid	R	5.72	2	10	32
Front Sup Med	R	5.72	2	34	32
Supp Motor Ar	R	5.72	10	10	56
Cingulum Ant	L	5.72	-6	18	24
Cingulum Mid	R	5.7	2	18	32
Front Mid	R	5.69	50	18	40
Precentral	L	5.69	-46	10	32
Front Sup Med	R	5.69	2	26	40
Tempr Pol Mid	L	5.66	-46	18	-32
Cingulum Mid	L	5.66	-6	-14	40
Tempr Pol Mid	L	5.66	-46	10	-32
Insula	L	5.66	-38	2	0
Front Sup Orb	L	5.66	-14	18	-24
Supp Motor Ar	R	5.65	10	2	56
Front Sup Med	L	5.65	-6	18	40
Front Inf Tri	L	5.63	-46	18	24
Cingulum Ant	R	5.63	2	42	24
ParaHippocamp	L	5.63	-22	-14	-32
Insula	R	5.62	26	18	-16
Supp Motor Ar	R	5.61	2	10	56
Front Inf Tri	L	5.61	-38	18	16
Cingulum Ant	R	5.6	2	26	24
Insula	R	5.6	34	26	0
Frontal Sup	L	5.59	-14	34	40
Subgenual	R	5.58	2	10	-8
Cingulum Ant	L	5.58	-6	42	16
Precentral	R	5.57	58	2	40
Front Inf Tri	L	5.57	-46	18	16
Front Med Orb	R	5.56	2	42	-24
Cingulum Mid	L	5.54	-6	26	32
Front Med Orb	R	5.54	2	42	-16
Precentral	L	5.54	-46	-6	40
Tempr Pol Sup	R	5.53	42	18	-32
Cingulum Mid	R	5.52	2	2	40
Cingulum Mid	R	5.52	2	-6	40
Front Inf Tri	R	5.51	42	26	0
Tempr Pol Sup	L	5.49	-46	10	-24
Thalamus	L	5.48	-14	-14	16
Supp Motor Ar	R	5.48	2	2	72
Front Sup Med	R	5.46	2	42	32
Supp Motor Ar	L	5.46	-6	-6	64
Supp Motor Ar	R	5.45	2	10	48
Precentral	L	5.45	-54	2	40
Cingulum Ant	R	5.44	2	10	24
Caudate	L	5.44	-6	2	8
Caudate	R	5.43	18	2	24
Cingulum Mid	R	5.42	2	-6	32
Supp Motor Ar	R	5.42	10	2	72
ParaHippocamp	L	5.42	-14	2	-24
Tempr Pol Sup	R	5.41	34	10	-32
Supp Motor Ar	R	5.41	2	2	64
Pallidum	L	5.4	-22	2	0
Front Mid	R	5.4	50	18	48
Supp Motor Ar	R	5.39	10	10	64
Front Med Orb	L	5.39	-6	42	-16
Putamen	L	5.39	-30	2	8
Front Sup Med	L	5.38	-6	42	24
Supp Motor Ar	L	5.37	-6	2	56
Insula	L	5.37	-38	10	8
Cingulum Mid	R	5.36	2	18	40
Cingulum Mid	L	5.36	-6	10	32
Front Inf Tri	R	5.36	58	26	8
Front Inf Tri	L	5.35	-54	18	24
Frontal Sup	R	5.35	18	10	56
Front Inf Tri	L	5.35	-38	18	24
Tempr Pol Mid	R	5.35	42	18	-40
Cingulum Mid	R	5.35	2	-22	32
Tempr Pol Sup	L	5.35	-46	18	-16
Precentral	R	5.34	42	-14	40
Supp Motor Ar	R	5.33	10	10	48
Supp Motor Ar	L	5.32	-14	-14	64
Front Inf Tri	R	5.32	50	34	0
Supp Motor Ar	R	5.3	2	18	48
Front Inf Tri	L	5.3	-54	18	16
Temporal Sup	L	5.29	-54	2	-8
Precentral	L	5.28	-38	10	32
Cingulum Mid	R	5.27	10	26	40
Temporal Mid	R	5.24	50	2	-32
Supp Motor Ar	L	5.22	-6	-6	72
Front Sup Med	R	5.22	2	34	40
Front Inf Ope	L	5.21	-46	10	8
Insula	L	5.2	-30	10	8
Temporal Inf	L	5.19	-46	2	-40
Precentral	R	5.19	42	2	40
Frontal Sup	L	5.18	-14	26	48
Fusiform	L	5.18	-38	-6	-40
Tempr Pol Mid	R	5.17	42	10	-32
Cingulum Mid	L	5.17	-6	-22	32
Front Inf Tri	R	5.17	50	18	16
Frontal Sup	L	5.17	-14	18	56
Front Sup Med	L	5.16	-6	26	48
Temporal Inf	L	5.16	-46	10	-40
Temporal Mid	R	5.15	58	-6	-24
Precentral	L	5.15	-46	2	40
Tempr Pol Mid	L	5.13	-22	10	-40
Tempr Pol Sup	L	5.13	-22	18	-32
Caudate	R	5.12	18	18	8
Front Inf Ope	L	5.11	-62	10	16
Front Inf Tri	R	5.11	34	26	24
Precentral	R	5.1	58	10	32
Frontal Sup	L	5.09	-14	42	32
Front Mid	R	5.09	34	18	32
Front Inf Orb	L	5.07	-22	26	-24
Front Sup Med	R	5.06	2	42	40
Precentral	R	5.06	50	10	32
Caudate	R	5.05	10	2	16
Postcentral	L	5.03	-62	2	16
Postcentral	L	5.01	-46	-14	40
Front Med Orb	L	5.01	-6	50	-16
Front Inf Tri	R	5	50	18	24
Frontal Sup	L	4.99	-14	26	56
Supp Motor Ar	R	4.99	2	18	56
Postcentral	L	4.99	-54	-6	40
Caudate	L	4.99	-14	18	16
Supp Motor Ar	R	4.97	2	10	64
Putamen	R	4.96	18	18	-8
Thalamus	L	4.95	-6	-6	0
Frontal Sup	L	4.95	-14	34	48
Fusiform	L	4.95	-30	-6	-40
Caudate	R	4.95	18	10	24
Front Med Orb	R	4.94	2	50	-16
Front Sup Orb	L	4.93	-14	42	-24
Front Inf Tri	R	4.93	42	26	24
Supp Motor Ar	L	4.93	-6	10	72
Front Inf Orb	R	4.93	26	18	-24
Precentral	L	4.93	-54	10	40
Temporal Sup	L	4.93	-54	2	0
Tempr Pol Mid	R	4.92	50	10	-32
Front Inf Tri	R	4.92	58	34	8
Front Inf Orb	R	4.91	34	26	-8
Front Inf Tri	R	4.91	58	18	24
Tempr Pol Sup	L	4.9	-38	18	-24
Cingulum Mid	R	4.9	2	2	32
Temporal Mid	L	4.88	-46	2	-32
Front Sup Med	R	4.88	10	26	48
Fusiform	L	4.88	-30	-6	-32
Temporal Mid	L	4.87	-62	-6	-24
Front Inf Orb	L	4.87	-46	26	-16
Caudate	R	4.87	18	18	16
Precentral	L	4.87	-14	-14	72
Supp Motor Ar	L	4.87	-6	18	56
Front Inf Ope	R	4.87	34	10	32
Cingulum Mid	R	4.86	2	26	32
Temporal Inf	L	4.86	-54	-6	-40
Front Sup Med	R	4.86	2	50	0
Frontal Sup	L	4.85	-14	10	48
Front Inf Ope	R	4.85	42	10	32
Temporal Inf	L	4.85	-38	-6	-32
Supp Motor Ar	L	4.85	-6	10	56
Supp Motor Ar	R	4.85	10	10	72
Front Inf Tri	R	4.84	42	34	0
Frontal Sup	L	4.84	-14	18	48
Cingulum Mid	R	4.84	10	34	32
Insula	L	4.84	-30	18	8
Frontal Sup	R	4.84	18	10	48
Front Sup Orb	R	4.84	18	34	-16
Cingulum Mid	R	4.83	10	26	32
Tempr Pol Mid	L	4.83	-38	10	-32
Cingulum Mid	R	4.82	10	-14	40
Temporal Inf	L	4.81	-46	-6	-40
Precentral	L	4.81	-38	-6	40
Rolandic Oper	L	4.81	-54	2	8
Caudate	R	4.81	10	10	-8
Cingulum Mid	R	4.8	10	10	40
Frontal Sup	R	4.8	18	-14	64
Front Mid	R	4.8	34	10	48
Supp Motor Ar	L	4.79	-6	2	64
Front Inf Ope	R	4.79	58	18	16
Frontal Sup	R	4.78	18	-6	64
Cingulum Ant	R	4.78	2	50	8
Frontal Sup	L	4.77	-22	34	32
Tempr Pol Sup	L	4.77	-46	2	-16
Tempr Pol Mid	L	4.76	-38	18	-32
Insula	L	4.76	-38	18	8
Subgenual	R	4.76	2	18	-8
Front Inf Orb	R	4.76	34	26	-16
Caudate	L	4.76	-14	2	24
Postcentral	L	4.76	-54	-14	40
Cingulum Mid	L	4.74	-6	-6	48
Frontal Sup	R	4.74	18	2	64
Front Mid	L	4.74	-22	34	40
Frontal Sup	L	4.73	-22	26	40
Precentral	R	4.72	34	-14	48
Front Inf Tri	R	4.71	42	18	24
Tempr Pol Mid	L	4.71	-30	18	-40
Front Inf Tri	R	4.71	50	34	8
Front Inf Tri	R	4.71	42	26	16
Temporal Mid	L	4.7	-54	2	-24
Cingulum Ant	L	4.69	-6	26	24
Front Sup Med	R	4.69	10	34	40
Front Mid	R	4.69	34	10	56
Front Sup Orb	L	4.69	-14	42	-16
Front Sup Med	L	4.68	-6	34	48
Front Sup Med	L	4.67	-6	42	32
Frontal Sup	R	4.66	18	-14	72
Caudate	L	4.66	-14	10	16
Front Inf Orb	R	4.65	26	26	-16
Front Inf Ope	L	4.65	-54	10	8
Amygdala	L	4.64	-22	2	-24
Front Med Orb	L	4.63	-6	50	-24
Cingulum Ant	L	4.63	-6	26	16
Temporal Mid	L	4.63	-62	2	-16
Cingulum Ant	R	4.63	10	42	24
Cingulum Ant	R	4.63	10	34	24
SupraMarginal	L	4.63	-62	-22	40
Tempr Pol Sup	R	4.62	34	18	-32
Front Med Orb	L	4.61	-14	26	-16
Postcentral	L	4.61	-38	-14	40
Cingulum Mid	R	4.61	10	18	40
Precentral	R	4.59	58	10	40
Putamen	L	4.59	-22	10	8
Supp Motor Ar	L	4.58	-6	2	48
Cingulum Ant	R	4.58	2	50	16
Front Med Orb	L	4.57	-14	34	-16
Front Mid	R	4.57	42	10	56
Front Mid	R	4.57	42	10	48
Front Sup Med	L	4.57	-6	26	56
ParaHippocamp	R	4.56	26	2	-32
Front Inf Tri	L	4.56	-54	18	8
Cingulum Ant	R	4.54	10	26	24
Supp Motor Ar	L	4.53	-6	10	64
Temporal Mid	R	4.53	66	-6	-16
Front Sup Med	L	4.52	-6	42	40
Temporal Mid	L	4.52	-54	2	-16
Putamen	L	4.52	-22	2	8
Front Mid	L	4.51	-22	50	32
Supp Motor Ar	L	4.5	-14	-6	64
Supp Motor Ar	R	4.5	10	18	48
Front Inf Orb	R	4.49	34	26	-24
ParaHippocamp	R	4.49	26	-6	-32
Cingulum Mid	R	4.48	10	2	40
Caudate	L	4.47	-14	26	0
Precentral	R	4.47	50	10	40
Tempr Pol Sup	L	4.46	-38	26	-24
Frontal Sup	L	4.46	-14	42	40
Precentral	R	4.45	18	-22	72
Fusiform	L	4.45	-22	2	-40
Cingulum Ant	L	4.43	-6	26	-8
Front Sup Med	R	4.42	2	50	24
Frontal Sup	R	4.41	18	10	64
Precentral	L	4.41	-38	2	40
Frontal Sup	R	4.4	18	-6	72
Front Med Orb	R	4.4	10	18	-24
Parietal Inf	L	4.4	-54	-22	40
Caudate	L	4.39	-14	2	16
Front Inf Ope	L	4.38	-46	18	32
Frontal Sup	R	4.38	18	2	72
Front Med Orb	L	4.37	-14	18	-16
Front Inf Orb	R	4.37	42	34	-8
Temporal Inf	L	4.36	-46	-6	-32
Front Med Orb	R	4.36	2	50	-24
Caudate	R	4.36	10	10	16
Frontal Sup	R	4.36	18	34	48
Postcentral	L	4.35	-54	-14	48
Cingulum Mid	R	4.35	10	-6	40
Temporal Inf	L	4.35	-38	10	-40
Front Mid	L	4.35	-22	18	40
Supp Motor Ar	L	4.35	-6	18	64
Supp Motor Ar	L	4.34	-14	10	64
Temporal Inf	L	4.34	-38	2	-40
Front Inf Tri	L	4.34	-46	18	8
Precentral	L	4.33	-46	10	40
Tempr Pol Sup	R	4.33	34	26	-32
Supp Motor Ar	L	4.33	-6	2	72
Front Mid	L	4.32	-22	42	24
Front Inf Tri	L	4.32	-46	26	24
Tempr Pol Sup	L	4.32	-22	10	-32
ParaHippocamp	L	4.31	-22	-6	-32
Front Inf Ope	L	4.31	-38	18	32
Temporal Inf	L	4.31	-38	2	-32
Front Mid	L	4.3	-30	10	32
Paracentr Lob	L	4.3	-14	-22	72
Precentral	R	4.29	18	-22	64
Cingulum Mid	L	4.29	-6	2	40
Temporal Inf	L	4.28	-54	-6	-32
Front Sup Med	R	4.27	2	26	48
Front Mid	L	4.27	-22	42	32
Front Sup Med	R	4.27	10	42	40
Front Inf Ope	L	4.27	-54	18	32
Supp Motor Ar	L	4.27	-14	18	64
Tempr Pol Sup	L	4.26	-38	10	-24
Frontal Sup	R	4.25	26	10	56
Front Mid	R	4.25	26	10	48
Front Mid	R	4.25	42	18	40
Front Sup Orb	R	4.24	10	42	-24
Tempr Pol Sup	L	4.24	-46	10	-16
Front Inf Tri	R	4.24	50	34	16
Front Inf Tri	L	4.23	-38	26	24
Front Mid	L	4.23	-22	26	48
Frontal Sup	L	4.22	-14	50	32
Tempr Pol Mid	R	4.2	26	10	-40
Caudate	L	4.19	-6	18	-8
Front Inf Tri	R	4.19	42	34	8
Front Inf Orb	L	4.19	-30	26	-24
Front Inf Ope	R	4.17	50	18	32
ParaHippocamp	R	4.17	26	10	-32
Putamen	L	4.16	-22	10	-8
Precentral	R	4.16	34	-6	48
Frontal Sup	L	4.16	-14	50	24
Postcentral	L	4.16	-54	-6	48
Cingulum Ant	R	4.16	10	34	-8
Frontal Sup	L	4.16	-22	42	40
Caudate	L	4.15	-14	18	8
Front Inf Tri	R	4.15	50	42	0
Front Inf Tri	R	4.14	50	26	8
Front Inf Orb	L	4.14	-22	18	-24
Insula	R	4.14	34	26	8
Front Inf Tri	R	4.14	42	34	16
Front Inf Tri	L	4.14	-54	26	24
Supp Motor Ar	R	4.14	10	18	56
ParaHippocamp	L	4.14	-22	2	-32
Caudate	L	4.13	-14	-6	24
Temporal Inf	R	4.13	42	2	-40
Frontal Sup	L	4.12	-14	10	56
Frontal Sup	R	4.12	18	2	56
Precentral	L	4.12	-46	-6	48
Precentral	R	4.11	42	-22	56
Front Inf Tri	L	4.11	-46	26	16
Precentral	R	4.11	50	-14	40
Frontal Sup	R	4.1	18	26	40
Front Inf Orb	L	4.09	-30	18	-24
Cingulum Ant	R	4.09	2	26	-8
Tempr Pol Sup	L	4.09	-30	10	-24
Front Inf Ope	R	4.08	42	18	32
Frontal Sup	R	4.08	18	34	40
Front Inf Orb	L	4.08	-38	18	-16
Front Mid	R	4.07	26	18	56
Fusiform	L	4.07	-22	-6	-40
Front Inf Orb	L	4.06	-38	26	-16
Tempr Pol Mid	L	4.06	-38	18	-40
Supp Motor Ar	L	4.05	-14	2	64
Front Mid	L	4.04	-46	26	32
Front Sup Med	R	4.04	2	34	48
Front Inf Tri	L	4.04	-54	26	16
Frontal Sup	L	4.04	-14	34	56
Tempr Pol Sup	L	4.03	-54	10	-8
Front Inf Orb	R	4.03	42	42	-8
Tempr Pol Sup	L	4.02	-30	18	-32
Tempr Pol Sup	L	4.02	-30	10	-32
Front Sup Orb	R	4.02	18	42	-16
Front Inf Orb	L	4.01	-30	34	-16
Front Mid	L	4.01	-22	18	48
Cingulum Mid	L	4.01	-6	18	32
Front Inf Tri	L	4.01	-38	26	16
Front Sup Med	R	4	10	34	48
Frontal Sup	L	4	-14	-6	72
Front Mid	L	4	-22	10	48
Tempr Pol Mid	R	4	42	10	-40
Front Inf Orb	L	4	-22	26	-16
Front Mid	R	3.99	26	42	24
Front Inf Orb	L	3.99	-30	26	-16
Postcentral	L	3.99	-46	-14	48
Front Sup Med	R	3.99	10	26	56
Front Med Orb	R	3.99	10	34	-24
Temporal Inf	R	3.99	42	-6	-32
Cingulum Ant	R	3.99	10	34	16
Postcentral	L	3.98	-38	-22	40
Subgenual	L	3.97	-14	10	-16
Front Med Orb	R	3.97	10	50	-16
Cingulum Ant	R	3.97	10	18	24
Fusiform	L	3.96	-30	2	-40
Front Mid	L	3.95	-30	18	48
Caudate	L	3.94	-14	10	8
Frontal Sup	R	3.94	18	42	24
Front Inf Orb	R	3.94	50	42	-8
Front Sup Med	L	3.94	-6	50	32
Front Sup Med	L	3.92	-6	50	24
Front Inf Orb	L	3.92	-22	10	-24
Front Inf Orb	R	3.92	26	26	-24
Precentral	L	3.92	-54	2	48
Precentral	R	3.92	58	-6	40
Front Sup Med	R	3.91	10	50	24
Front Inf Orb	L	3.91	-22	18	-16
Temporal Mid	R	3.9	58	2	-32
Front Inf Tri	L	3.89	-54	18	0
Postcentral	L	3.89	-46	-22	40
Front Sup Med	R	3.89	10	42	32
Cingulum Ant	L	3.88	-6	50	0
Temporal Mid	L	3.88	-46	2	-24
Precentral	R	3.88	42	-14	48
Insula	L	3.87	-30	18	-16
Temporal Inf	R	3.87	42	-6	-40
Front Mid	R	3.87	50	10	48
Cingulum Ant	R	3.86	10	50	8
Front Mid Orb	L	3.86	-22	34	-16
Frontal Sup	R	3.85	26	18	40
Frontal Sup	R	3.85	18	18	56
Frontal Sup	R	3.84	18	18	64
Tempr Pol Mid	R	3.84	34	18	-40
Thalamus	L	3.84	-6	-14	16
Front Sup Med	L	3.84	-6	34	56
Frontal Sup	R	3.83	26	18	64
Front Sup Med	R	3.82	2	42	48
Frontal Sup	R	3.82	18	18	48
Insula	L	3.81	-46	10	-8
Subgenual	L	3.81	-22	10	-16
Front Sup Orb	L	3.8	-14	50	-16
Front Sup Med	R	3.8	2	50	32
Front Mid Orb	R	3.8	34	42	-16
Caudate	L	3.8	-14	-6	16
Front Mid	R	3.79	50	26	40
Front Inf Orb	R	3.79	42	34	-16
Supp Motor Ar	L	3.78	-14	2	48
Front Med Orb	R	3.78	2	58	-16
Tempr Pol Mid	L	3.78	-30	10	-40
Precentral	L	3.77	-38	10	40
Frontal Sup	L	3.77	-22	10	64
Precentral	L	3.76	-30	-22	48
Front Mid	R	3.76	34	26	32
Parietal Inf	L	3.74	-54	-22	48
Supp Motor Ar	R	3.74	2	18	64
Frontal Sup	L	3.74	-22	18	56
Supp Motor Ar	L	3.74	-6	26	64
Insula	L	3.73	-30	10	-16
Front Inf Orb	R	3.72	26	34	-16
Frontal Sup	R	3.72	26	26	56
Front Mid	L	3.72	-22	50	24
Front Med Orb	L	3.72	-6	58	-24
Temporal Inf	R	3.71	50	-6	-40
Precentral	R	3.71	42	-6	48
Cingulum Ant	R	3.71	10	42	8
Temporal Inf	R	3.71	50	-6	-32
Frontal Sup	L	3.7	-14	42	48
Pallidum	L	3.7	-14	2	0
Rolandic Oper	L	3.7	-62	2	8
Front Mid	R	3.7	34	18	56
Temporal Inf	R	3.7	58	-6	-32
Postcentral	L	3.7	-46	-22	48
Front Sup Med	R	3.69	2	50	40
Cingulum Ant	R	3.68	10	42	16
Front Inf Tri	R	3.68	42	34	24
Front Sup Orb	R	3.68	18	26	-16
Frontal Sup	L	3.68	-22	34	48
Putamen	L	3.66	-22	18	0
Frontal Sup	R	3.66	26	10	64
Frontal Sup	L	3.65	-22	18	64
Precentral	R	3.64	34	-6	56
Front Sup Med	R	3.64	2	26	56
Front Mid Orb	R	3.64	26	50	-16
Tempr Pol Sup	R	3.64	26	18	-32
Cingulum Ant	R	3.64	10	26	16
Temporal Inf	R	3.63	50	2	-40
Supp Motor Ar	R	3.63	10	18	64
Frontal Sup	R	3.63	18	58	24
Front Mid	L	3.62	-22	26	56
Fusiform	R	3.62	34	-6	-40
Cingulum Ant	R	3.62	10	42	0
Front Inf Tri	R	3.6	50	42	8
Temporal Mid	R	3.6	66	-6	-24
Front Inf Tri	R	3.6	58	26	16
Front Sup Med	R	3.59	2	58	24
Precentral	L	3.59	-46	2	48
Front Mid	R	3.59	50	26	32
Caudate	R	3.58	10	18	8
Front Mid	R	3.58	42	26	32
Precentral	R	3.58	42	2	48
Front Mid	R	3.57	42	10	40
Front Sup Med	R	3.57	10	58	16
Front Sup Orb	R	3.57	26	66	-8
Front Inf Orb	L	3.57	-46	34	-16
Precentral	L	3.56	-38	-6	48
Frontal Sup	R	3.56	34	2	64
Precentral	R	3.56	42	-14	56
Front Sup Orb	R	3.55	26	58	-8
Ventr Med PFC	R	3.55	10	42	-8
Front Mid	L	3.55	-30	18	32
Frontal Sup	R	3.55	18	50	24
Precentral	R	3.54	50	-14	56
Front Sup Med	L	3.54	-6	50	40
Front Sup Med	R	3.54	2	58	16
Front Mid	L	3.53	-22	10	56
Tempr Pol Mid	R	3.52	34	10	-40
Front Mid	L	3.52	-30	10	40
Front Inf Orb	L	3.52	-38	34	-16
Front Sup Med	R	3.52	10	50	0
Front Inf Orb	R	3.51	34	34	-8
Front Inf Orb	R	3.49	26	34	-8
Front Mid Orb	R	3.48	34	50	-8
Putamen	L	3.47	-22	10	0
Precentral	L	3.46	-38	-14	48
Front Sup Med	L	3.45	-6	50	16
Front Sup Orb	R	3.45	18	58	-8
Caudate	L	3.44	-14	18	0
Precentral	L	3.44	-38	-22	64
Frontal Sup	R	3.43	18	-6	56
Front Sup Med	L	3.43	-6	50	8
Frontal Sup	L	3.43	-22	2	48
Front Inf Tri	R	3.43	50	26	16
Caudate	R	3.43	18	26	0
Precentral	R	3.42	50	-14	48
Precentral	L	3.42	-22	-22	64
Frontal Sup	L	3.42	-14	26	64
Insula	L	3.42	-30	26	8
Front Mid	L	3.42	-38	26	32
Caudate	L	3.41	-6	10	-8
Front Sup Med	L	3.4	-6	42	48
Precentral	L	3.39	-30	-22	56
Front Sup Med	R	3.39	10	58	0
Precentral	L	3.38	-22	-14	64
Precentral	R	3.37	26	-14	72
Frontal Sup	R	3.37	26	50	16
Front Mid	R	3.37	34	18	48
Front Inf Orb	L	3.37	-46	42	-16
Front Mid	R	3.36	34	18	40
Front Sup Med	R	3.35	2	66	24
Frontal Sup	R	3.35	18	34	56
Temporal Inf	R	3.35	50	10	-40
Frontal Sup	L	3.34	-14	58	32
Front Sup Orb	L	3.34	-6	66	-16
Front Mid Orb	R	3.33	42	50	-8
Front Mid Orb	R	3.33	26	58	-16
Front Mid	R	3.33	42	26	48
Front Sup Med	R	3.31	10	58	24
Front Inf Tri	R	3.31	42	42	0
Supp Motor Ar	R	3.31	10	26	64
Front Sup Med	L	3.31	-6	58	40
Frontal Sup	R	3.3	18	50	16
Front Sup Med	R	3.3	10	66	16
Ventr Med PFC	R	3.29	10	50	-8
Frontal Sup	R	3.28	18	26	48
Front Sup Med	L	3.27	-6	58	32
Front Inf Tri	L	3.27	-38	26	8
Postcentral	R	3.27	34	-22	48
Front Sup Med	R	3.27	2	58	32
Front Mid Orb	L	3.27	-14	58	-16
Front Sup Med	L	3.27	-6	58	0
Front Mid	R	3.26	26	42	32
Precentral	R	3.26	50	-6	48
Front Med Orb	R	3.26	18	18	-16
Tempr Pol Mid	R	3.26	26	2	-40
Front Mid	L	3.25	-30	18	56
Frontal Sup	R	3.25	26	2	64
Front Sup Med	R	3.25	10	50	16
Front Inf Tri	L	3.25	-46	18	0
Front Mid	R	3.24	34	50	0
Front Mid	L	3.24	-46	18	40
Front Mid	L	3.23	-38	18	40
Frontal Sup	R	3.23	26	58	32
Front Sup Med	R	3.23	2	34	56
Front Inf Tri	R	3.23	50	34	24
Cingulum Mid	L	3.23	-6	-14	32
Precentral	R	3.22	42	-14	64
Postcentral	L	3.22	-54	-22	56
Frontal Sup	R	3.22	18	42	32
Cingulum Mid	R	3.22	10	18	32
Front Sup Med	L	3.22	-6	58	8
Front Sup Med	L	3.2	-14	50	0
Front Med Orb	L	3.2	-6	58	-16
Front Mid	R	3.2	42	18	56
Front Mid	L	3.2	-30	26	48
Thalamus	L	3.19	-6	-6	8
Front Sup Med	R	3.18	10	42	48
Frontal Sup	R	3.18	26	34	48
Frontal Sup	L	3.17	-22	2	56
Precentral	L	3.16	-46	10	48
Front Mid	L	3.16	-30	10	64
Insula	L	3.16	-30	26	0
Front Inf Orb	R	3.16	50	42	-16
Frontal Sup	L	3.16	-22	34	56
Frontal Sup	R	3.16	18	42	40
Front Mid	R	3.15	42	58	0
Frontal Sup	R	3.15	18	34	32
Front Sup Med	R	3.15	10	34	56
Rolandic Oper	L	3.14	-54	10	0
Front Sup Orb	R	3.14	18	66	-8
Precentral	L	3.14	-38	2	48
Front Sup Med	L	3.14	-6	66	24
Putamen	L	3.14	-22	18	-8
Cingulum Mid	R	3.14	10	-6	32
Front Sup Orb	R	3.13	10	50	-24
Front Mid	R	3.13	26	58	24
Insula	L	3.13	-38	10	0
Front Mid	L	3.12	-30	50	32
Front Sup Med	R	3.11	10	58	32
Front Sup Orb	R	3.11	18	26	-24
Precentral	R	3.11	58	-6	48
Front Mid	R	3.11	42	26	40
Frontal Sup	L	3.1	-22	50	40
Front Mid	L	3.1	-30	10	48
Front Mid	R	3.1	42	34	40
Cingulum Mid	L	3.1	-6	-6	32
Temporal Sup	L	3.09	-62	2	0
Frontal Sup	R	3.09	34	-6	64
Insula	L	3.09	-30	18	-8
Frontal Sup	L	3.08	-22	58	32
Frontal Sup	L	3.08	-14	50	40
Front Inf Orb	L	3.08	-38	42	-16
Front Mid	R	3.08	42	42	16
Front Mid	R	3.07	34	42	24
Front Inf Tri	L	3.07	-54	26	0
Precentral	R	3.07	50	2	48
Front Sup Med	R	3.07	10	50	32
Front Inf Orb	L	3.07	-38	26	-8
Cingulum Mid	L	3.07	-6	2	32
Front Mid Orb	R	3.06	34	58	-8
Front Mid	R	3.06	50	42	16
Postcentral	L	3.06	-46	-22	64
Frontal Sup	L	3.06	-14	66	24
Front Mid	L	3.05	-38	18	56
Front Inf Orb	L	3.03	-38	34	-8
Front Mid	L	3.03	-30	18	40
Front Mid	R	3.03	50	34	32
Cingulum Ant	R	3.02	10	34	0
Ventr Med PFC	R	3.02	10	66	-8
Front Sup Med	R	3.02	10	66	24
Frontal Sup	R	3.02	26	2	48
Precentral	R	3.02	34	2	48
Precentral	L	3.02	-30	2	48
Front Sup Med	L	3.01	-6	66	16
Precentral	R	3.01	34	-14	72
Front Sup Med	L	3.01	-6	58	16
Front Inf Tri	R	3.01	50	26	24
Front Inf Orb	L	3.01	-46	26	-8
Front Sup Med	L	3	-6	58	24
Front Sup Med	R	3	2	66	8
Frontal Sup	R	3	18	42	48
Frontal Sup	R	3	18	58	32
Ventr Med PFC	L	2.99	-6	66	-8
Insula	L	2.99	-38	18	-8
Front Sup Med	R	2.99	2	66	16
Putamen	L	2.99	-14	10	-8
Front Inf Tri	L	2.99	-46	34	24
Postcentral	L	2.99	-38	-22	48
Precentral	R	2.99	42	-22	64
Insula	L	2.98	-38	10	-8
Front Mid Orb	L	2.98	-22	42	-16
Front Mid	L	2.97	-38	18	48
Caudate	R	2.97	10	10	8
Frontal Sup	R	2.97	26	18	48
Front Sup Orb	R	2.97	18	50	-16
Frontal Sup	R	2.96	26	26	48
Front Inf Tri	R	2.96	58	26	24
Front Inf Ope	L	2.96	-46	10	0
Ventr Med PFC	R	2.94	10	58	-8
Precentral	R	2.94	34	-14	56
Front Mid	L	2.94	-46	34	32
Temporal Inf	R	2.94	34	2	-40
Precentral	R	2.93	34	-22	56
Front Mid	R	2.92	42	34	32
Front Sup Med	R	2.92	10	50	40
Front Inf Tri	L	2.92	-54	34	0
Frontal Sup	L	2.91	-22	50	8
Front Mid	R	2.91	42	-6	56
Front Inf Orb	L	2.91	-46	18	-8
Insula	L	2.91	-30	26	-8
Precentral	R	2.9	26	-22	56
Front Mid	R	2.9	34	34	32
Precentral	L	2.89	-46	-6	56
Front Inf Orb	L	2.89	-30	42	-16
Front Mid	L	2.88	-38	34	32
Front Mid	L	2.88	-38	10	48
Putamen	L	2.88	-14	10	0
Front Inf Tri	L	2.88	-46	26	8
Precentral	R	2.88	42	-6	64
Front Mid	R	2.87	26	50	0
Frontal Sup	R	2.87	18	66	8
Front Mid	L	2.87	-46	26	40
Front Inf Tri	R	2.87	42	26	8
Front Mid	R	2.87	34	26	48
Front Sup Med	R	2.87	10	58	8
Front Inf Orb	L	2.86	-46	34	-8
Precentral	L	2.86	-22	-22	72
Front Sup Med	L	2.86	-6	50	48
Front Mid	L	2.86	-38	26	40
Frontal Sup	R	2.85	18	26	56
Ventr Med PFC	L	2.84	-6	50	-8
Frontal Sup	L	2.84	-14	2	72
Front Mid	L	2.84	-30	26	56
Front Mid Orb	R	2.83	26	42	-16
Front Sup Orb	R	2.82	18	66	-16
Front Mid	R	2.82	42	42	24
Front Inf Ope	L	2.81	-62	10	8
Front Sup Orb	L	2.81	-22	58	-8
Frontal Sup	L	2.81	-22	58	24
Front Mid	R	2.81	42	2	56
Precentral	L	2.81	-30	-14	48
Front Mid Orb	R	2.81	50	50	-8
Precentral	L	2.81	-30	-6	48
Front Inf Orb	L	2.81	-30	34	-8
Frontal Sup	R	2.81	26	-6	56
Precentral	L	2.8	-38	2	64
Front Inf Orb	R	2.78	18	18	-24
Frontal Sup	R	2.78	18	66	24
Front Mid	R	2.77	34	58	0
Frontal Sup	L	2.77	-22	2	64
Front Mid Orb	R	2.77	42	50	-16
Front Sup Med	R	2.77	10	58	40
Front Mid	L	2.77	-38	26	48
Front Mid	R	2.77	42	50	0
Precentral	L	2.77	-30	-22	64
Front Mid Orb	L	2.75	-22	50	-16
Front Inf Tri	L	2.75	-38	34	24
Front Sup Med	L	2.74	-14	50	8
Frontal Sup	L	2.74	-14	58	24
Front Mid	R	2.74	42	18	48
Precentral	R	2.73	34	-14	64
Front Mid	L	2.73	-30	42	32
Cingulum Ant	R	2.72	2	34	-8
Frontal Sup	L	2.72	-22	-6	56
Front Mid	R	2.72	50	42	24
Front Sup Med	R	2.71	2	50	48
Front Inf Orb	L	2.71	-54	34	-8
Front Inf Orb	R	2.71	34	34	-16
Front Mid	R	2.7	34	50	32
Front Sup Orb	L	2.7	-14	66	-8
Frontal Sup	R	2.7	18	58	8
Front Mid	L	2.7	-30	26	32
Ventr Med PFC	L	2.7	-6	58	-8
Frontal Sup	L	2.69	-22	50	0
Front Sup Med	R	2.68	10	66	0
Precentral	R	2.68	26	-14	64
Front Inf Orb	R	2.68	42	42	-16
Precentral	R	2.67	26	-22	64
Frontal Sup	L	2.67	-22	58	8
Front Mid	R	2.66	26	50	32
Caudate	R	2.66	10	18	0
Postcentral	L	2.65	-46	-22	56
Caudate	L	2.65	-14	18	-8
Front Mid	L	2.64	-38	34	40
Front Mid	L	2.64	-30	2	56
Tempr Pol Mid	R	2.63	26	18	-40
Front Mid	R	2.63	34	34	48
Front Mid	L	2.62	-30	26	40
Precentral	L	2.62	-30	-14	64
Frontal Sup	L	2.62	-30	42	40
Front Sup Orb	R	2.62	10	58	-24
Front Mid	L	2.62	-38	10	56
Ventr Med PFC	R	2.61	2	66	-8
Front Mid Orb	R	2.61	34	50	-16
Frontal Sup	R	2.61	18	58	16
Front Mid	L	2.6	-30	50	8
Front Mid	L	2.6	-22	50	16
Insula	L	2.59	-38	18	0
Cingulum Ant	R	2.59	10	34	8
Front Mid	R	2.58	34	2	56
Front Sup Med	R	2.58	10	66	8
Front Sup Med	R	2.58	10	42	56
Frontal Sup	R	2.58	26	2	56
Front Sup Orb	L	2.58	-14	58	-8
Front Mid	R	2.57	34	34	24
Front Mid	R	2.57	42	42	8
Frontal Sup	L	2.56	-30	50	0
Precentral	L	2.56	-46	2	56
Front Mid	L	2.56	-46	42	24
Front Mid	L	2.55	-30	2	64
Front Mid Orb	R	2.55	42	58	-8
Front Mid	L	2.55	-30	10	56
Precentral	R	2.54	26	-22	72
Front Mid	L	2.54	-30	34	32
Postcentral	L	2.53	-46	-14	56
Precentral	R	2.53	34	-22	72
Front Mid	R	2.52	34	50	24
Frontal Sup	R	2.52	26	58	0
Front Mid	L	2.52	-30	34	48
Frontal Sup	R	2.51	26	58	16
Front Mid	R	2.5	34	26	40
Front Mid	L	2.5	-30	50	16
Front Sup Med	L	2.49	-6	42	56
Frontal Sup	R	2.49	18	66	0
Postcentral	R	2.48	58	-14	40
Frontal Sup	L	2.48	-14	66	16
Frontal Sup	L	2.48	-22	58	16
Front Mid	R	2.48	26	34	40
Front Mid	R	2.48	34	42	32
Front Mid Orb	R	2.48	34	58	-16
Front Inf Tri	L	2.47	-46	34	16
Front Mid	R	2.47	42	42	32
Frontal Sup	R	2.46	18	50	32
Front Sup Med	L	2.46	-6	66	8
Front Mid Orb	L	2.45	-22	58	-16
Front Mid	L	2.44	-30	42	8
Precentral	R	2.44	34	-22	64
Ventr Med PFC	R	2.43	2	50	-8
Front Mid	L	2.43	-30	34	24
Cingulum Mid	R	2.43	10	-14	32
Precentral	L	2.41	-38	-22	56
Frontal Sup	R	2.41	26	42	40
Front Mid	R	2.41	26	50	24
Front Mid	R	2.41	34	42	16
Front Sup Med	R	2.41	10	50	48
Front Inf Tri	L	2.4	-54	34	16
Front Inf Tri	L	2.4	-38	34	16
Precentral	L	2.39	-22	-14	72
Front Mid Orb	L	2.38	-30	58	-8
Frontal Sup	R	2.38	26	42	48
Frontal Sup	R	2.37	26	66	0
Frontal Sup	R	2.37	26	50	40
Frontal Sup	R	2.37	18	58	0
Front Inf Orb	L	2.35	-30	50	-16
Frontal Sup	L	2.34	-30	58	0
Precentral	L	2.33	-38	-6	64
Front Mid	R	2.33	26	26	40
Frontal Sup	R	2.33	26	-6	64
Frontal Sup	L	2.32	-22	42	48
Front Mid	R	2.32	34	34	40
Front Inf Tri	L	2.31	-46	34	0
Frontal Sup	L	2.31	-22	2	72
Front Mid	L	2.31	-30	34	40
Front Mid	L	2.3	-30	58	16
Front Mid	L	2.29	-30	-6	64
Front Mid	L	2.27	-38	42	32
Front Mid Orb	L	2.27	-38	58	-8
Precentral	R	2.26	26	-14	56
Postcentral	R	2.26	50	-22	56
Front Mid	R	2.26	34	50	8
Ventr Med PFC	R	2.26	10	58	-16
Front Sup Orb	R	2.25	18	34	-24
Front Inf Tri	L	2.25	-54	26	8
Front Mid	L	2.25	-38	42	16
Front Mid	L	2.24	-30	42	24
Front Mid Orb	L	2.23	-30	50	-8
Front Inf Orb	L	2.23	-46	42	-8
Front Mid	L	2.23	-38	50	0
Front Mid	R	2.23	26	34	32
Front Inf Orb	L	2.22	-22	34	-8
Frontal Sup	L	2.22	-22	-6	64
Frontal Sup	R	2.22	18	50	40
Precentral	L	2.21	-38	-14	64
Front Inf Tri	L	2.21	-30	34	0
Precentral	L	2.2	-38	2	56
Front Mid	R	2.2	26	26	32
Front Sup Med	L	2.19	-14	58	0
Ventr Med PFC	R	2.19	2	58	-8
Front Mid Orb	L	2.19	-38	50	-8
Frontal Sup	R	2.17	18	50	0
Front Inf Tri	L	2.17	-46	26	0
Front Mid	L	2.17	-30	42	16
Front Inf Tri	L	2.16	-46	42	0
Ventr Med PFC	R	2.16	2	42	-8
Frontal Sup	L	2.14	-14	66	8
Front Mid	R	2.14	34	42	40
Front Inf Tri	L	2.13	-46	34	8
Frontal Sup	R	2.13	26	-6	72
Frontal Sup	L	2.13	-14	58	16
Precentral	L	2.12	-38	-6	56
Frontal Sup	L	2.12	-22	66	8
Front Inf Orb	L	2.11	-38	50	-16
Frontal Sup	R	2.09	18	66	16
Ventr Med PFC	R	2.08	10	66	-16
Front Mid	L	2.08	-38	58	8
Front Mid	L	2.08	-46	18	48
Front Mid	R	2.07	34	50	16
Front Sup Orb	L	2.07	-22	50	-8
Front Mid	L	2.07	-30	50	24
Precentral	L	2.07	-30	-14	72
Front Sup Orb	L	2.07	-22	66	-8
Frontal Sup	L	2.06	-22	66	0
Front Mid Orb	L	2.04	-30	42	-8
Frontal Sup	L	2.03	-22	-6	72
Front Mid	R	2.03	42	50	24
Front Mid Orb	L	2.03	-30	58	-16
Precentral	L	2.01	-30	-14	56
Frontal Sup	L	2.01	-22	58	0
Front Mid Orb	L	2.01	-38	42	-8
Front Mid	R	2	34	58	16
Subgenual	R	2	10	10	-16
Front Mid	L	2	-38	50	8
Front Sup Med	L	1.99	-6	66	0
Postcentral	R	1.99	58	-14	48
Front Inf Tri	L	1.98	-38	34	8
Front Mid	L	1.97	-38	50	24
Front Mid	R	1.97	34	58	24
Front Mid	L	1.97	-30	34	16
Front Inf Tri	R	1.96	50	50	0
Front Inf Tri	L	1.96	-30	34	8
Front Mid	L	1.94	-38	42	24
Frontal Sup	L	1.94	-30	58	24
Front Inf Tri	L	1.92	-38	26	0
Frontal Sup	R	1.92	26	50	8
Front Sup Med	L	1.92	-14	58	8
Precentral	L	1.91	-30	-22	72
Front Mid	L	1.88	-30	58	8
Front Mid	L	1.88	-38	58	0
Frontal Sup	R	1.85	26	66	16
Front Mid	R	1.84	34	58	8
Precentral	L	1.82	-30	-6	56
Ventr Med PFC	L	1.8	-6	42	-8
Front Mid	L	1.78	-38	50	16
Front Inf Tri	L	1.78	-38	34	0
Precentral	L	1.78	-38	-14	56
Front Mid	R	1.75	50	-6	56
Front Inf Tri	L	1.75	-38	42	0
Front Mid	L	1.74	-38	42	8
Front Sup Orb	R	1.74	18	58	-16
Front Mid	R	1.72	42	50	8
Cingulum Ant	L	1.69	-6	34	-8
Frontal Sup	R	1.69	26	58	8
Front Mid	L	1.69	-46	50	8
Front Mid	L	1.67	-46	50	0
Front Mid	L	1.65	-46	42	16
Front Inf Tri	L	1.58	-46	42	8
Front Inf Tri	L	1.58	-54	34	8
Frontal Sup	L	1.56	-22	66	16
Front Mid Orb	L	1.56	-46	50	-8
Frontal Sup	R	1.55	26	66	8
Front Sup Med	L	1.51	-14	66	0
Front Mid	L	1.49	-38	58	16
Front Mid	R	1.48	42	50	16
Front Mid	R	1.41	42	58	8

## Sheet: Parcel3
Brain region	Hemisphere	T-stat	MNI coordinates
			X	Y	Z
SupraMarginal	L	10.99	-54	-38	24
Hippocampus	L	10.97	-14	-38	8
Temporal Inf	L	10.88	-62	-38	-16
Insula	L	10.71	-38	-6	-8
Putamen	L	10.6	-30	-6	-8
Rolandic Oper	L	10.48	-46	-6	8
Thalamus	L	10.47	-6	-22	0
Temporal Sup	L	10.47	-46	-6	-8
Temporal Inf	L	10.42	-54	-38	-16
Thalamus	L	10.41	-6	-14	0
Putamen	L	10.34	-30	-6	0
Insula	L	10.32	-38	-6	0
Temporal Mid	L	10.3	-54	-14	-16
Insula	L	10.29	-46	-6	0
Temporal Mid	L	10.26	-70	-38	-8
Rolandic Oper	L	10.17	-46	-6	16
Fusiform	L	10.15	-38	-14	-24
SupraMarginal	L	10.14	-46	-38	24
SupraMarginal	L	10.07	-62	-38	24
Temporal Mid	L	10.05	-62	-38	0
Postcentral	L	9.95	-54	-6	16
Fusiform	L	9.88	-30	-14	-24
Temporal Mid	L	9.85	-46	-14	-24
Insula	L	9.82	-38	-6	8
Temporal Sup	L	9.77	-54	-6	-8
Angular	L	9.76	-46	-70	32
Hippocampus	L	9.68	-30	-6	-16
Thalamus	L	9.63	-14	-22	16
ParaHippocamp	L	9.61	-22	-38	-8
Postcentral	L	9.61	-62	-6	16
Amygdala	L	9.54	-22	-6	-16
Temporal Inf	L	9.51	-54	-54	-24
Temporal Sup	L	9.49	-54	-6	0
Hippocampus	L	9.36	-22	-14	-24
Cingulum Post	L	9.35	-6	-38	8
Temporal Inf	L	9.31	-38	-22	-24
Temporal Inf	L	9.3	-46	-38	-16
Rolandic Oper	L	9.27	-54	-6	8
ParaHippocamp	L	9.22	-30	-22	-24
Thalamus	L	9.15	-14	-14	8
Rolandic Oper	L	9.13	-38	-6	16
Thalamus	L	9.07	-14	-30	0
Temporal Mid	L	9.03	-62	-14	-16
Occipital Mid	L	8.98	-38	-70	32
Temporal Mid	L	8.97	-54	-14	-24
Temporal Inf	L	8.95	-62	-46	-16
Temporal Inf	L	8.84	-54	-46	-24
Temporal Inf	L	8.83	-62	-54	-16
Temporal Mid	L	8.83	-62	-46	-8
Temporal Mid	L	8.82	-46	-6	-16
Putamen	L	8.75	-30	-6	8
Angular	L	8.74	-46	-62	32
Temporal Inf	L	8.74	-38	-30	-16
Fusiform	L	8.7	-38	-46	-24
SupraMarginal	L	8.7	-62	-22	32
SupraMarginal	L	8.68	-62	-30	32
ParaHippocamp	L	8.68	-22	-22	-24
Postcentral	L	8.62	-62	-6	24
Hippocampus	L	8.62	-30	-22	-16
Angular	L	8.59	-46	-70	24
Pallidum	L	8.54	-22	-6	0
Fusiform	L	8.5	-30	-46	-16
Postcentral	L	8.49	-54	-6	24
Temporal Inf	L	8.49	-46	-54	-24
Temporal Inf	L	8.47	-38	-38	-16
Hippocampus	L	8.45	-14	-6	-16
Precentral	L	8.36	-46	-6	24
Cingulum Post	L	8.33	-6	-38	16
Postcentral	L	8.32	-54	-22	32
Thalamus	L	8.3	-6	-14	8
Temporal Mid	L	8.3	-54	-46	-8
Thalamus	L	8.3	-6	-22	16
Angular	L	8.29	-38	-62	24
Temporal Mid	L	8.28	-70	-38	0
Temporal Inf	L	8.27	-46	-46	-24
Angular	L	8.26	-38	-54	32
Angular	L	8.18	-38	-62	32
Temporal Inf	L	8.15	-46	-46	-16
Angular	L	8.11	-46	-62	24
Temporal Inf	L	8.06	-38	-46	-16
Temporal Mid	L	7.99	-62	-54	-8
Hippocampus	L	7.99	-30	-38	0
Angular	L	7.91	-46	-62	40
Occipital Mid	L	7.88	-30	-62	32
SupraMarginal	L	7.86	-54	-30	32
Postcentral	L	7.83	-46	-22	32
Fusiform	L	7.83	-30	-46	-8
Angular	L	7.8	-54	-70	24
Temporal Mid	L	7.78	-54	-6	-16
Temporal Mid	L	7.73	-54	-62	8
Temporal Inf	L	7.7	-54	-54	-16
Precuneus	L	7.69	-6	-62	16
Occipital Mid	L	7.65	-38	-70	24
Hippocampus	L	7.64	-22	-38	0
Precentral	L	7.59	-46	2	24
Angular	L	7.57	-54	-62	32
Front Inf Ope	L	7.57	-38	2	24
Temporal Mid	L	7.52	-62	-22	-8
Precentral	L	7.5	-46	-6	32
SupraMarginal	L	7.46	-46	-30	32
Temporal Mid	L	7.43	-62	-54	8
Tempr Pol Mid	L	7.41	-54	10	-32
Fusiform	L	7.4	-30	-38	-16
Precentral	L	7.4	-54	-6	32
Rolandic Oper	L	7.4	-62	-6	8
Temporal Mid	L	7.38	-62	-54	16
Temporal Mid	L	7.33	-54	-62	16
Hippocampus	L	7.29	-22	-6	-24
Temporal Inf	L	7.25	-46	-54	-16
Temporal Mid	L	7.24	-54	-54	8
Temporal Mid	L	7.22	-46	-46	8
Postcentral	L	7.22	-46	-14	32
Temporal Mid	L	7.21	-54	-46	8
Hippocampus	L	7.19	-22	-22	-16
Lingual	L	7.19	-14	-38	-8
Tempr Pol Mid	L	7.18	-54	10	-24
Temporal Inf	L	7.17	-54	-46	-16
Temporal Mid	L	7.15	-62	-14	-24
ParaHippocamp	L	7.15	-14	-6	-24
Postcentral	L	7.14	-62	-6	32
Fusiform	L	7.14	-38	-54	-16

## Sheet: Parcel4
Brain region	Hemisphere	T-stat	MNI coordinates
			X	Y	Z
Putamen	R	11.12	26	10	-8
Front Inf Ope	R	11.05	58	10	8
Fusiform	R	10.96	42	-38	-16
Thalamus	R	10.92	10	-14	8
Tempr Pol Mid	R	10.7	50	2	-16
Temporal Inf	R	10.68	58	-30	-16
Putamen	R	10.57	26	10	0
Front Inf Ope	R	10.55	42	10	8
Thalamus	R	10.52	2	-14	8
Amygdala	R	10.47	18	2	-16
Temporal Mid	R	10.47	58	-22	-8
Insula	R	10.39	42	10	-8
Insula	R	10.38	34	10	8
Fusiform	R	10.32	26	-38	-16
Hippocampus	R	10.29	18	-6	-16
SupraMarginal	R	10.25	58	-30	40
Insula	R	10.22	42	-14	-8
Front Inf Ope	R	10.18	50	10	0
Fusiform	R	10.15	34	-38	-16
ParaHippocamp	R	10.05	26	-30	-16
Temporal Mid	R	10.01	66	-30	-16
ParaHippocamp	R	9.89	26	-38	-8
Precentral	R	9.88	58	2	24
ParaHippocamp	R	9.87	18	-30	-16
Temporal Sup	R	9.86	50	-30	8
Front Inf Ope	R	9.81	50	10	8
Thalamus	R	9.76	18	-14	16
Precentral	R	9.76	66	2	24
Front Inf Ope	R	9.66	42	2	24
ParaHippocamp	R	9.65	34	-38	-8
Thalamus	R	9.64	18	-30	0
Subgenual	R	9.58	26	10	-16
Amygdala	R	9.51	34	2	-24
Insula	R	9.48	50	10	-8
Temporal Inf	R	9.45	50	-30	-24
Putamen	R	9.4	26	10	8
Temporal Mid	R	9.37	50	-6	-16
SupraMarginal	R	9.36	66	-30	40
Temporal Sup	R	9.34	58	-14	-8
Temporal Sup	R	9.32	50	-14	-8
Hippocampus	R	9.31	34	-6	-24
Fusiform	R	9.25	42	-30	-24
Hippocampus	R	9.24	34	-22	-16
Thalamus	R	9.24	10	-6	8
Temporal Mid	R	9.22	50	-38	-8
Thalamus	R	9.19	10	-22	8
Precentral	R	9.13	50	2	24
Rolandic Oper	R	9.1	58	10	0
Front Inf Ope	R	9.09	50	10	16
Fusiform	R	9.04	34	-46	-8
Fusiform	R	9.02	34	-46	-16
Front Inf Ope	R	8.99	58	10	16
Insula	R	8.89	34	18	-8
Temporal Sup	R	8.86	50	-30	16
Temporal Mid	R	8.83	66	-30	-8
Temporal Mid	R	8.7	58	-46	-8
Hippocampus	R	8.7	34	-22	-8
Temporal Inf	R	8.67	58	-30	-24
Postcentral	R	8.65	66	-6	32
Putamen	R	8.61	18	10	-8
Tempr Pol Mid	R	8.59	58	2	-16
SupraMarginal	R	8.53	66	-22	24
Fusiform	R	8.51	26	-30	-24
Temporal Sup	R	8.5	42	-30	16
Insula	R	8.47	42	18	-8
Postcentral	R	8.46	66	-14	32
Temporal Inf	R	8.43	58	-38	-16
Temporal Sup	R	8.39	58	-30	16
Temporal Inf	R	8.38	50	-46	-8
Temporal Sup	R	8.32	42	-30	8
Postcentral	R	8.3	50	-6	32
Fusiform	R	8.27	34	-30	-24
Tempr Pol Sup	R	8.26	58	10	-8
Temporal Mid	R	8.25	58	-38	-8
Hippocampus	R	8.19	26	-22	-16
Temporal Inf	R	8.08	50	-22	-24
Front Inf Orb	R	8.08	50	18	-8
Temporal Sup	R	8.04	66	-14	-8
Fusiform	R	8.02	26	-46	-16
Temporal Inf	R	8.01	66	-22	-24
Temporal Inf	R	7.94	66	-38	-16
Amygdala	R	7.93	26	2	-24
Fusiform	R	7.92	34	-38	-24
Temporal Inf	R	7.89	58	-22	-24
Lingual	R	7.88	26	-46	-8
Cingulum Ant	R	7.84	2	34	16
Cingulum Ant	R	7.84	2	34	0
Temporal Mid	R	7.8	66	-38	-8
Front Med Orb	L	7.79	-6	34	-24
Fusiform	R	7.72	42	-46	-16
SupraMarginal	R	7.67	66	-22	40
Postcentral	R	7.63	42	-14	32
Temporal Sup	R	7.58	58	-38	16
Fusiform	R	7.58	42	-38	-24
Temporal Sup	R	7.52	58	-30	8
Front Inf Orb	R	7.47	42	18	-16
Front Med Orb	R	7.47	10	26	-16
Insula	R	7.45	42	18	0
Tempr Pol Sup	R	7.43	34	10	-24
Tempr Pol Sup	R	7.43	50	10	-16
Hippocampus	R	7.42	26	-38	0
Temporal Mid	R	7.42	66	-46	-8
Caudate	R	7.4	18	2	16
Temporal Sup	R	7.35	50	-30	0
Temporal Inf	R	7.33	50	-38	-24
Temporal Sup	R	7.31	50	-38	16
Front Inf Ope	R	7.3	50	18	0
Cingulum Ant	L	7.3	-6	34	0
Temporal Mid	R	7.25	58	-6	-16
Temporal Mid	R	7.23	50	-6	-24
Temporal Mid	R	7.23	50	2	-24
Front Med Orb	R	7.2	10	34	-16
Insula	R	7.19	34	18	-16
Tempr Pol Sup	R	7.16	42	26	-32
Hippocampus	R	7.15	26	-14	-16
Front Med Orb	R	7.15	2	34	-16
Hippocampus	R	7.13	26	-38	8
Front Med Orb	R	7.12	2	26	-16
Hippocampus	R	7.12	26	-6	-24
SupraMarginal	R	7.12	58	-30	32

## Sheet: Parcel5
Brain region	Hemisphere	T-stat	MNI coordinates
			X	Y	Z
Insula	R	17.65	34	-22	16
Thalamus	R	17.64	18	-14	0
Putamen	R	17.55	34	-6	0
Putamen	R	17.07	34	-6	8
Rolandic Oper	R	17.03	42	-6	16
Pallidum	R	17.01	26	-6	0
SupraMarginal	R	16.66	58	-14	24
Temporal Sup	R	16.62	66	-22	0
Putamen	R	16.51	34	-6	-8
Insula	R	16.2	42	-6	-8
Rolandic Oper	R	16.15	58	2	8
Postcentral	R	16.11	66	-14	24
Thalamus	R	16.04	10	-14	0
Rolandic Oper	R	15.89	50	2	8
Putamen	R	15.72	26	-6	8
Temporal Sup	R	15.67	50	-6	-8
Insula	R	15.21	50	2	0
Putamen	R	15.13	34	2	0
Insula	R	15	42	2	0
Insula	R	14.95	34	-6	16
Putamen	R	14.8	34	2	-8
Temporal Sup	R	14.73	58	-6	-8
Insula	R	14.73	42	2	8
Tempr Pol Sup	R	14.64	58	2	0
Thalamus	R	14.55	18	-14	8
Temporal Sup	R	14.48	66	-22	16
Insula	R	14.48	42	2	-8
Putamen	R	14.43	26	2	0
Postcentral	R	14.37	66	2	16
Postcentral	R	14.19	66	-6	24
Rolandic Oper	R	14.11	58	2	16
Postcentral	R	14.07	58	-6	24
Rolandic Oper	R	13.76	50	2	16
Thalamus	R	13.59	10	-22	0
Thalamus	R	13.49	10	-6	0
Hippocampus	R	13.21	34	-30	-8
Amygdala	R	13.12	26	-6	-16
Hippocampus	R	13.08	26	-30	-8
Thalamus	R	13.04	18	-22	0
Putamen	R	12.86	26	2	8
Temporal Sup	R	12.77	66	-6	-8
Tempr Pol Sup	R	12.77	50	2	-8
Rolandic Oper	R	12.68	42	2	16
Putamen	R	12.65	34	-14	-8
Temporal Mid	R	12.63	58	-30	-8
Temporal Mid	R	12.59	58	-22	-16
Fusiform	R	12.38	42	-30	-16
Temporal Mid	R	12.36	50	-30	-8
Lingual	R	12.24	18	-30	-8
SupraMarginal	R	12.14	58	-22	24
Amygdala	R	11.91	26	2	-16
Pallidum	R	11.66	18	2	0
Temporal Mid	R	11.61	50	-22	-8
Temporal Mid	R	11.61	66	-22	-16
ParaHippocamp	R	11.6	34	-30	-16
Insula	R	11.59	42	10	0
Tempr Pol Sup	R	11.42	58	2	-8
Thalamus	R	11.34	18	-22	8

## Sheet: Parcel6
Brain region	Hemisphere	T-stat	MNI coordinates
			X	Y	Z
Supp Motor Ar	R	11.26	2	-30	56
Cingulum Mid	R	11.02	2	-30	48
Precuneus	R	10.54	2	-38	56
Cingulum Mid	L	10.32	-6	-30	48
Cingulum Mid	L	10.28	-6	-38	48
Cingulum Mid	R	10.28	2	-38	48
Precuneus	L	9.68	-6	-38	56
Cingulum Mid	R	9.6	2	-22	48
Paracentr Lob	L	9.53	-6	-30	56
Paracentr Lob	R	9.48	2	-38	64
Supp Motor Ar	R	9.38	2	-22	64
Paracentr Lob	R	9.08	2	-30	64
Supp Motor Ar	R	9.08	2	-22	56
Precuneus	L	8.85	-6	-46	48
Cingulum Mid	R	8.82	2	-14	48
Supp Motor Ar	R	8.8	2	-6	56
Precuneus	L	8.72	-6	-46	56
Supp Motor Ar	R	8.59	10	-22	56
Supp Motor Ar	R	8.59	2	-14	56
Cingulum Mid	R	8.42	10	-30	48
Paracentr Lob	L	8.41	-6	-22	56
Paracentr Lob	R	8.38	10	-30	56
Paracentr Lob	L	8.37	-6	-22	64
SupraMarginal	R	8.32	34	-38	40
Cingulum Mid	R	8.27	2	-38	40
SupraMarginal	R	8.26	58	-30	48
Paracentr Lob	R	8.24	2	-38	72
Precuneus	L	8.23	-6	-54	48
Supp Motor Ar	R	8.17	2	-14	64
Supp Motor Ar	R	8.15	10	-22	64
Supp Motor Ar	R	8.11	10	-6	56
Paracentr Lob	L	8.1	-6	-30	64
Precuneus	R	8.04	2	-46	56
Parietal Inf	R	8.01	42	-38	48
Precuneus	R	8.01	2	-46	48
Cingulum Mid	L	7.99	-6	-38	40
Paracentr Lob	R	7.98	10	-38	56
Parietal Inf	L	7.96	-38	-38	48
Paracentr Lob	L	7.94	-6	-38	64
Cingulum Mid	L	7.92	-6	-22	48
SupraMarginal	R	7.9	42	-38	40
Cingulum Mid	L	7.86	-14	-30	48
Cingulum Mid	R	7.84	2	-30	40
Paracentr Lob	R	7.83	2	-30	72
Angular	L	7.82	-38	-62	40
Cingulum Mid	L	7.81	-6	-30	40
Parietal Inf	R	7.79	42	-46	40
Supp Motor Ar	R	7.79	10	-22	48
Paracentr Lob	R	7.73	2	-22	72
Parietal Inf	R	7.7	50	-38	48
Cingulum Mid	R	7.7	10	-38	48
Supp Motor Ar	L	7.69	-6	-14	48
Supp Motor Ar	R	7.68	2	-6	48
Precuneus	R	7.68	2	-46	40
Precuneus	L	7.65	-6	-54	56
Precuneus	L	7.62	-6	-54	40
Cingulum Mid	L	7.6	-14	-38	48
Supp Motor Ar	L	7.54	-6	-14	64
Precuneus	R	7.52	2	-54	40
Paracentr Lob	R	7.51	10	-30	64
Precuneus	L	7.5	-6	-46	40
Precuneus	L	7.5	-6	-62	24
Supp Motor Ar	R	7.47	10	-14	64
Supp Motor Ar	L	7.43	-6	-14	56
Precuneus	L	7.39	-6	-46	64
Parietal Inf	L	7.37	-46	-38	48
Supp Motor Ar	R	7.37	2	-14	72
Postcentral	R	7.33	34	-30	48
Paracentr Lob	L	7.31	-6	-30	72
SupraMarginal	R	7.29	50	-38	40
Precuneus	R	7.26	2	-46	64
Cingulum Mid	R	7.23	10	-38	40
Postcentral	R	7.21	26	-38	48
Postcentral	R	7.19	42	-30	48
Cingulum Mid	L	7.14	-14	-38	40
Precuneus	R	7.14	26	-54	24
Precuneus	L	7.13	-14	-62	32
Supp Motor Ar	R	7.12	10	-6	64

## Sheet: Parcel7
Brain region	Hemisphere	T-stat	MNI coordinates
			X	Y	Z
Temporal Mid	L	17.7	-62	-22	0
Temporal Mid	L	17.51	-62	-30	-8
Heschl	L	17.25	-46	-14	8
SupraMarginal	L	17.04	-46	-30	24
Rolandic Oper	L	16.9	-46	-14	16
Postcentral	L	16.77	-54	-14	16
Hippocampus	L	16.76	-30	-30	-8
Thalamus	L	16.7	-22	-22	0
SupraMarginal	L	16.64	-54	-22	24
Heschl	L	16.41	-54	-14	8
Insula	L	16.19	-38	-14	8
SupraMarginal	L	16.18	-54	-30	24
Temporal Sup	L	16.13	-46	-38	16
Insula	L	16.06	-38	-14	0
Postcentral	L	15.9	-62	-22	24
Temporal Sup	L	15.87	-54	-38	16
Postcentral	L	15.76	-62	-14	16
Temporal Sup	L	15.67	-46	-14	0
Temporal Mid	L	15.64	-62	-38	8
SupraMarginal	L	15.37	-62	-30	24
Temporal Mid	L	15.17	-54	-38	-8
Temporal Sup	L	15.03	-38	-38	16
Thalamus	L	14.9	-14	-30	8
Temporal Sup	L	14.9	-62	-14	8
Insula	L	14.87	-38	-14	16
Temporal Sup	L	14.76	-46	-14	-8
Temporal Sup	L	14.45	-54	-14	0
Putamen	L	14.1	-30	-14	8
Temporal Sup	L	14.07	-62	-38	16
Hippocampus	L	14.04	-22	-30	-8
Temporal Mid	L	13.78	-54	-14	-8
Putamen	L	13.7	-30	-14	0
Temporal Mid	L	13.55	-62	-38	-8
Thalamus	L	13.3	-14	-22	0
Thalamus	L	13.23	-6	-30	8
Postcentral	L	13.17	-54	-14	24
Hippocampus	L	13.17	-22	-38	8
Postcentral	L	13.13	-62	-14	24
Thalamus	L	13.05	-14	-22	8
Temporal Mid	L	12.99	-70	-30	-8
Thalamus	L	12.6	-6	-22	8
ParaHippocamp	L	12.56	-30	-38	-8
Hippocampus	L	12.39	-30	-14	-16
Temporal Mid	L	12.37	-62	-14	-8
Hippocampus	L	12.36	-22	-14	-16
Temporal Mid	L	12.08	-54	-38	0
Temporal Mid	L	12.03	-62	-14	0
Temporal Mid	L	11.95	-54	-30	-16
Hippocampus	L	11.88	-14	-30	-8
Thalamus	L	11.65	-14	-14	0
Temporal Mid	L	11.61	-62	-30	-16
Temporal Mid	L	11.41	-46	-14	-16
Temporal Inf	L	11.36	-46	-30	-16

## Sheet: Parcel8
Brain region	Hemisphere	T-stat	MNI coordinates
			X	Y	Z
Heschl	R	27.37	50	-14	8
Insula	R	25.59	42	-14	8
Temporal Sup	R	25.58	50	-14	0
Heschl	R	25.47	42	-22	8
Temporal Sup	R	25.24	50	-22	8
Temporal Sup	R	25.03	58	-14	8
Insula	R	24.61	42	-14	0
Rolandic Oper	R	24.57	50	-14	16
Temporal Sup	R	23.69	58	-14	0
Rolandic Oper	R	23.46	58	-14	16
Temporal Sup	R	23.13	50	-22	0
Rolandic Oper	R	23.08	42	-14	16
Insula	R	22.92	34	-14	8
Insula	R	22.62	34	-22	8
Rolandic Oper	R	22.45	58	-6	8
Rolandic Oper	R	22.37	42	-22	16
Rolandic Oper	R	22.33	50	-6	8
Putamen	R	22.31	34	-14	0
Temporal Sup	R	22.08	66	-14	8
Temporal Sup	R	21.65	58	-22	8
Temporal Sup	R	21.63	42	-22	0
Rolandic Oper	R	21.59	50	-22	16
Rolandic Oper	R	21.08	66	-6	8
Postcentral	R	21.06	66	-14	16
Temporal Sup	R	20.84	50	-6	0
Rolandic Oper	R	20.42	58	-6	16
Temporal Sup	R	20.33	66	-14	0
Insula	R	20.14	42	-6	8
Temporal Sup	R	20.01	58	-6	0
Insula	R	19.66	42	-6	0
Postcentral	R	19.53	66	-6	16
Rolandic Oper	R	19.52	50	-6	16
Temporal Sup	R	19.36	58	-22	0
Insula	R	18.87	34	-14	16
Temporal Sup	R	18.73	58	-22	16
Temporal Sup	R	18.28	66	-6	0
Temporal Sup	R	18.04	66	-22	8

## Sheet: Parcel9
Brain region	Hemisphere	T-stat	MNI coordinates
			X	Y	Z
Temporal Sup	L	26.81	-46	-30	8
Temporal Sup	L	25.41	-54	-30	8
Heschl	L	24.92	-38	-30	8
Temporal Sup	L	24.37	-46	-22	8
Temporal Sup	L	24.18	-46	-30	16
Temporal Sup	L	23.39	-54	-22	8
Rolandic Oper	L	23.2	-46	-22	16
Heschl	L	22.74	-38	-22	8
Temporal Sup	L	22.64	-54	-30	16
Rolandic Oper	L	22.61	-38	-30	16
Temporal Sup	L	22.43	-62	-30	8
SupraMarginal	L	21.84	-54	-22	16
Temporal Sup	L	21.35	-46	-22	0
Temporal Mid	L	21.19	-54	-30	0
Temporal Sup	L	20.97	-62	-22	8
Rolandic Oper	L	20.82	-38	-22	16
Temporal Mid	L	20.29	-46	-30	0
Temporal Mid	L	20.12	-54	-30	-8
SupraMarginal	L	20.1	-62	-22	16
Temporal Sup	L	19.81	-62	-30	16
Temporal Mid	L	19.74	-54	-22	0
Temporal Mid	L	18.62	-62	-30	0
Temporal Mid	L	18.32	-70	-30	8
Temporal Sup	L	18.3	-46	-38	8
Temporal Mid	L	18.21	-54	-38	8
