# Supplementary material for: Brain recognition of previously learned versus novel temporal sequences: a differential simultaneous processing
Source: Cereb Cortex. 2022 Nov 8;33(9):5524–37. doi: 10.1093/cercor/bhac439 (PMC10152090; doi:10.1093/cercor/bhac439)
Supplement: TableS6_bhac439 [file tables6_bhac439.xlsx]

## Sheet: Parcel1
Brain region	Hemisphere	T-stat	MNI coordinates
			X	Y	Z
Paracentr Lob	R	7.79	10	-30	64
Paracentr Lob	R	7.78	10	-38	64
Postcentral	R	7.77	26	-38	48
Precuneus	L	7.76	-6	-54	64
Precuneus	L	7.75	-6	-46	40
Temporal Inf	L	7.74	-46	-22	-32
Temporal Sup	R	7.74	66	-14	-8
Temporal Mid	R	7.73	66	-38	0
Calcarine	L	7.73	-6	-86	-8
Temporal Inf	L	7.73	-46	-22	-24
Cingulum Mid	L	7.71	-6	-38	40
Temporal Mid	L	7.7	-62	-54	8
Temporal Mid	L	7.69	-54	-62	8
Temporal Inf	R	7.69	58	-54	-8
Fusiform	R	7.67	34	-54	-16
Temporal Mid	L	7.65	-62	-22	-8
Precuneus	R	7.64	2	-62	48
Cingulum Mid	L	7.64	-14	-38	48
Calcarine	R	7.62	2	-86	8
Paracentr Lob	L	7.61	-6	-38	72
SupraMarginal	R	7.61	58	-30	40
Precuneus	R	7.59	2	-54	64
Precuneus	L	7.58	-6	-62	16
SupraMarginal	R	7.57	42	-38	40
Calcarine	L	7.56	-6	-62	8
Cingulum Post	L	7.51	-6	-54	32
Paracentr Lob	L	7.48	-6	-30	64
Parietal Inf	R	7.48	42	-38	48
Precuneus	R	7.48	2	-62	40
Fusiform	L	7.48	-22	-46	-16
Hippocampus	R	7.47	26	-22	-16
Temporal Mid	L	7.47	-62	-46	8
Parietal Inf	L	7.47	-38	-38	48
Cingulum Mid	R	7.46	2	-30	40
Calcarine	L	7.43	-6	-70	16
Calcarine	L	7.37	-14	-62	16
Fusiform	L	7.37	-30	-22	-32
Occipital Mid	L	7.35	-38	-70	32
Temporal Inf	R	7.34	66	-22	-24
Precuneus	R	7.34	10	-54	32
Temporal Inf	R	7.33	66	-46	-16
Cuneus	L	7.33	-14	-62	24
Calcarine	R	7.32	2	-86	-8
Cuneus	L	7.32	-6	-70	24
Precuneus	L	7.32	-6	-62	24
Occipital Sup	L	7.3	-22	-62	24
Cuneus	R	7.27	2	-86	16
Precuneus	L	7.27	-6	-62	40
Cingulum Mid	L	7.24	-14	-30	48
Cingulum Mid	R	7.22	10	-38	40
Thalamus	R	7.21	18	-30	8
Temporal Sup	L	7.19	-62	-46	16
Temporal Inf	R	7.16	50	-54	-16
Precuneus	R	7.12	10	-46	40
Temporal Mid	L	7.11	-62	-54	0
Precuneus	L	7.08	-6	-62	56
Lingual	R	7.06	10	-62	8
Postcentral	R	7.05	42	-38	56
Precuneus	R	7.04	10	-46	64
SupraMarginal	R	7.04	50	-38	40
Calcarine	L	7.03	-14	-78	16
Cuneus	R	7.03	2	-78	24
Fusiform	R	7.03	42	-54	-16
Cuneus	L	7.03	-6	-86	16
Precuneus	L	7.02	-6	-46	72
SupraMarginal	L	7.02	-62	-30	32
SupraMarginal	R	7.02	66	-30	40
Fusiform	R	7.01	26	-54	-16
Temporal Sup	R	6.99	66	-38	16
Precuneus	L	6.99	-14	-62	40
Parietal Inf	L	6.99	-46	-38	48
Lingual	L	6.98	-22	-46	-8
Temporal Mid	R	6.97	42	-54	16
Fusiform	R	6.96	42	-22	-24
Temporal Inf	R	6.96	58	-46	-24
Temporal Inf	L	6.96	-54	-22	-24
Precuneus	L	6.95	-14	-54	48
Fusiform	L	6.95	-30	-54	-16
Calcarine	L	6.95	-6	-78	16
Precuneus	L	6.94	-6	-62	32
Calcarine	R	6.92	10	-70	8
Postcentral	R	6.9	34	-38	56
Calcarine	R	6.9	10	-70	16
Angular	L	6.89	-46	-70	32
Lingual	R	6.89	26	-54	-8
Temporal Inf	L	6.88	-46	-38	-24
Parietal Inf	L	6.87	-46	-38	40
Precuneus	R	6.83	10	-46	48
Precuneus	L	6.82	-14	-54	40
Lingual	R	6.8	10	-38	0
Precuneus	R	6.79	10	-54	24
Lingual	R	6.78	10	-70	-8
Parietal Inf	L	6.78	-54	-38	48
Parietal Inf	L	6.77	-38	-38	40
Precuneus	R	6.77	2	-62	24
Occipital Mid	L	6.77	-22	-62	32
Cingulum Mid	R	6.77	2	-46	32
Calcarine	L	6.77	-14	-62	8
SupraMarginal	L	6.76	-54	-30	32
Temporal Mid	L	6.76	-54	-22	-16
Precuneus	R	6.75	10	-54	40
Postcentral	R	6.73	10	-38	72
Cingulum Mid	R	6.73	10	-46	32
Temporal Mid	L	6.72	-54	-54	8
Precuneus	L	6.71	-14	-46	48
Cuneus	L	6.71	-14	-70	24
Calcarine	L	6.69	-14	-70	16
Cuneus	R	6.67	2	-86	24
Precuneus	R	6.65	10	-62	32
Temporal Mid	L	6.64	-62	-54	-8
Temporal Mid	L	6.63	-54	-62	16
Precuneus	R	6.61	10	-46	56
Parietal Inf	R	6.61	50	-38	48
Temporal Inf	L	6.6	-54	-22	-32
Precuneus	L	6.59	-14	-54	24
Temporal Inf	L	6.57	-38	-30	-24
SupraMarginal	R	6.57	66	-22	24
Precuneus	L	6.55	-6	-54	72
Calcarine	R	6.53	10	-86	8
Cuneus	L	6.53	-14	-86	16
Angular	L	6.53	-46	-62	32
Precuneus	L	6.51	-14	-38	56
Precuneus	L	6.51	-14	-46	56
Temporal Sup	R	6.5	66	-30	16
Precuneus	R	6.49	10	-62	24
Cingulum Mid	L	6.47	-6	-30	40
Postcentral	R	6.46	34	-30	48
Lingual	R	6.44	2	-78	0
SupraMarginal	L	6.44	-46	-30	32
Lingual	R	6.44	18	-46	-8
Parietal Sup	L	6.43	-14	-62	48
Occipital Mid	L	6.43	-30	-62	32
Lingual	R	6.43	10	-38	-8
Parietal Inf	R	6.42	42	-46	40
Precuneus	L	6.41	-14	-46	40
Cingulum Mid	R	6.39	18	-30	48
Calcarine	R	6.39	10	-62	16
Fusiform	L	6.38	-38	-38	-24
Precuneus	L	6.37	-6	-62	64
Temporal Mid	R	6.37	66	-54	-8
Temporal Inf	L	6.36	-46	-30	-24
Postcentral	L	6.35	-38	-30	48
Angular	L	6.33	-46	-70	24
Calcarine	L	6.33	-6	-86	8
Cingulum Post	L	6.32	-6	-46	32
Parietal Inf	L	6.32	-30	-38	40
Angular	L	6.31	-38	-62	24
Angular	L	6.3	-46	-62	24
Temporal Mid	L	6.3	-46	-54	0
Lingual	L	6.29	-6	-70	0
Precuneus	L	6.28	-6	-70	32
Calcarine	L	6.27	-22	-62	8
Precuneus	L	6.27	-6	-70	48
Occipital Sup	L	6.24	-22	-70	24
Temporal Mid	L	6.23	-46	-62	16
Parietal Inf	R	6.22	50	-38	56
Temporal Inf	L	6.22	-54	-54	-8
ParaHippocamp	R	6.21	34	-22	-24
Calcarine	R	6.21	10	-78	16
Thalamus	R	6.19	10	-30	8
Calcarine	R	6.19	2	-86	0
Angular	L	6.19	-54	-70	24
Occipital Sup	L	6.17	-14	-78	24
Postcentral	R	6.17	10	-38	80
Fusiform	L	6.16	-22	-38	-16
SupraMarginal	R	6.16	58	-38	24
Temporal Mid	L	6.15	-46	-62	8
Precuneus	L	6.14	-14	-54	56
Lingual	R	6.13	2	-70	0
Calcarine	L	6.12	-14	-70	8
Angular	L	6.11	-38	-62	32
Cingulum Mid	R	6.09	10	-30	40
Temporal Inf	R	6.09	58	-54	-16
Precuneus	L	6.09	-14	-46	64
Precuneus	L	6.08	-6	-54	24
Cuneus	L	6.04	-6	-78	24
SupraMarginal	R	6.02	58	-38	40
SupraMarginal	R	6.01	66	-22	40
Temporal Mid	L	6.01	-46	-22	-16
SupraMarginal	R	6	50	-30	24
Postcentral	R	5.99	26	-30	56
Precuneus	R	5.98	10	-62	40
Paracentr Lob	R	5.96	10	-30	72
Cuneus	R	5.95	10	-70	24
SupraMarginal	R	5.95	58	-30	48
Precuneus	R	5.94	2	-46	72
Precuneus	R	5.93	2	-54	24
SupraMarginal	L	5.92	-62	-46	24
Parietal Inf	L	5.92	-46	-46	40
Precuneus	L	5.92	-14	-62	56
SupraMarginal	R	5.91	50	-38	24
Precuneus	L	5.9	-6	-70	56
Paracentr Lob	L	5.89	-6	-30	72
Precuneus	R	5.88	18	-54	24
SupraMarginal	L	5.88	-46	-46	24
Precuneus	R	5.86	2	-70	32
Lingual	R	5.85	18	-62	-8
SupraMarginal	R	5.84	66	-38	24
Postcentral	L	5.84	-30	-30	48
Precuneus	R	5.83	26	-54	24
Postcentral	L	5.82	-46	-38	56
SupraMarginal	L	5.81	-54	-46	24
Temporal Sup	R	5.79	66	-30	8
Angular	L	5.79	-54	-62	24
Precuneus	R	5.78	10	-54	48
Temporal Inf	L	5.78	-62	-22	-24
Angular	L	5.74	-38	-70	40
Cingulum Mid	L	5.71	-14	-38	40
Precuneus	R	5.7	2	-70	56
Cingulum Mid	L	5.68	-14	-46	32
Precuneus	L	5.67	-6	-70	40
Fusiform	R	5.66	42	-54	-24
Temporal Mid	L	5.65	-54	-62	0
Temporal Mid	R	5.65	42	-62	16
Cuneus	R	5.64	2	-94	16
Lingual	R	5.64	10	-62	-8
Occipital Mid	L	5.63	-30	-70	32
Parietal Inf	R	5.63	34	-46	40
Fusiform	L	5.62	-30	-54	-8
Occipital Mid	L	5.62	-38	-78	32
Cingulum Mid	R	5.61	2	-38	32
Calcarine	R	5.61	10	-78	8
Angular	L	5.6	-54	-62	32
Fusiform	R	5.6	26	-62	-16
Angular	L	5.6	-38	-54	32
Fusiform	L	5.6	-38	-62	-16
Precentral	R	5.58	18	-30	64
Postcentral	R	5.57	26	-38	56
Calcarine	R	5.56	18	-70	16
Temporal Mid	L	5.56	-54	-54	16
Temporal Mid	R	5.56	58	-54	8
Postcentral	L	5.55	-38	-38	56
Cingulum Mid	R	5.54	10	-38	32
Precuneus	R	5.54	26	-46	8
Temporal Mid	R	5.53	50	-54	8
Precuneus	L	5.51	-14	-46	8
Temporal Inf	L	5.49	-46	-54	-8
Precuneus	R	5.49	10	-62	48
Temporal Mid	L	5.48	-54	-54	0
Postcentral	L	5.46	-30	-38	48
Lingual	L	5.44	-14	-62	-8
Parietal Inf	R	5.44	42	-46	48
Precuneus	R	5.43	2	-62	56
Fusiform	R	5.42	26	-62	-8
Temporal Mid	R	5.41	66	-14	-16
Fusiform	R	5.41	42	-14	-32
Precuneus	R	5.4	2	-62	64
Calcarine	R	5.4	2	-94	-8
Calcarine	L	5.4	-6	-94	8
Occipital Mid	L	5.39	-38	-62	8
Temporal Mid	L	5.39	-54	-70	16
Calcarine	R	5.38	18	-62	16
Temporal Mid	R	5.38	50	-62	16
Occipital Sup	L	5.38	-14	-86	8
Calcarine	R	5.35	2	-94	8
Cuneus	R	5.35	10	-86	16
Precuneus	R	5.34	2	-70	48
Precuneus	R	5.34	10	-54	64
Temporal Inf	L	5.33	-54	-62	-16
Temporal Mid	R	5.31	50	-54	16
Calcarine	R	5.31	18	-62	8
Precuneus	R	5.31	10	-54	56
Occipital Mid	L	5.3	-22	-62	40
Precuneus	R	5.28	2	-70	40
Angular	L	5.27	-46	-70	40
Cuneus	L	5.27	-6	-78	32
Calcarine	L	5.26	-22	-70	8
Cingulum Post	L	5.26	-6	-38	32
Occipital Mid	L	5.26	-30	-70	24
Temporal Mid	R	5.25	50	-62	8
Postcentral	L	5.25	-38	-30	56
Temporal Sup	R	5.25	66	-46	16
Cuneus	R	5.25	10	-78	24
Temporal Mid	R	5.22	66	-46	8
Lingual	L	5.21	-6	-62	0
Postcentral	R	5.21	18	-38	64
Temporal Mid	R	5.19	58	-62	8
Precentral	R	5.18	18	-30	72
Postcentral	L	5.18	-46	-30	48
Postcentral	L	5.17	-46	-30	56
Angular	L	5.17	-46	-54	32
Temporal Inf	R	5.17	50	-62	-8
Temporal Mid	R	5.17	50	-14	-16
Calcarine	R	5.17	26	-62	8
Lingual	R	5.16	10	-78	-8
Precuneus	R	5.15	10	-54	16
Parietal Inf	L	5.14	-54	-38	56
Temporal Sup	R	5.14	58	-46	16
SupraMarginal	R	5.13	58	-46	24
Calcarine	L	5.13	-6	-94	-8
Lingual	R	5.13	18	-70	-8
Occipital Mid	L	5.13	-38	-70	24
SupraMarginal	R	5.12	58	-22	40
SupraMarginal	R	5.11	58	-30	32
Temporal Mid	L	5.11	-54	-70	8
Angular	L	5.09	-30	-54	32
Precuneus	L	5.08	-6	-54	16
Cuneus	R	5.08	2	-78	32
Precuneus	L	5.06	-14	-70	56
SupraMarginal	R	5.06	66	-46	24
Temporal Inf	R	5.05	42	-62	-8
Hippocampus	R	5.05	34	-14	-24
Occipital Mid	L	5.03	-38	-62	0
Occipital Sup	L	5.02	-14	-94	8
Precuneus	R	5.02	10	-46	72
Precuneus	L	5.01	-14	-46	72
Cingulum Mid	R	5	10	-30	32
Calcarine	L	5	-6	-86	0
Cingulum Mid	L	4.99	-14	-30	40
Angular	L	4.99	-38	-62	40
Calcarine	R	4.98	18	-78	16
Parietal Inf	L	4.96	-46	-46	48
Calcarine	R	4.96	18	-70	8
Temporal Mid	L	4.94	-46	-54	16
Angular	L	4.94	-38	-54	24
Temporal Mid	L	4.92	-46	-70	8
Precuneus	L	4.91	-14	-54	64
Occipital Sup	L	4.9	-22	-70	32
Cingulum Mid	R	4.89	2	-22	32
Temporal Mid	L	4.89	-46	-62	0
Angular	L	4.87	-46	-62	40
Precuneus	L	4.87	-6	-46	8
Lingual	L	4.87	-14	-86	-8
SupraMarginal	L	4.87	-54	-38	32
SupraMarginal	L	4.86	-46	-38	32
SupraMarginal	R	4.86	58	-30	24
Parietal Inf	R	4.85	50	-46	48
Temporal Inf	R	4.85	50	-14	-32
Calcarine	R	4.85	10	-94	8
Occipital Mid	L	4.85	-38	-70	8
Postcentral	R	4.83	42	-38	64
Fusiform	R	4.83	34	-62	-16
Fusiform	L	4.82	-22	-54	-16
Temporal Inf	R	4.82	58	-54	-24
Cuneus	L	4.78	-6	-86	24
Calcarine	R	4.78	18	-78	8
Precuneus	R	4.76	10	-54	8
Parietal Sup	L	4.75	-22	-54	48
Parietal Inf	L	4.75	-54	-38	40
Cuneus	R	4.75	18	-70	24
Fusiform	L	4.75	-46	-62	-16
Temporal Inf	R	4.73	58	-14	-32
Precuneus	L	4.73	-14	-62	64
Cingulum Mid	R	4.73	2	-30	32
Parietal Inf	L	4.71	-46	-46	56
Precentral	L	4.71	-30	-30	56
Precuneus	R	4.7	18	-46	8
Temporal Inf	R	4.7	50	-54	-24
Temporal Mid	R	4.69	58	-14	-16
Occipital Mid	L	4.69	-46	-70	16
Parietal Sup	L	4.69	-22	-54	56
Occipital Sup	L	4.69	-14	-94	16
Parietal Inf	L	4.69	-38	-62	48
Temporal Mid	R	4.68	58	-62	16
Angular	R	4.68	42	-54	24
Temporal Mid	L	4.67	-54	-46	0
Angular	R	4.67	50	-54	24
Parietal Inf	L	4.66	-30	-62	40
Calcarine	L	4.66	-14	-78	8
Parietal Sup	L	4.65	-14	-70	48
Parietal Inf	R	4.64	58	-38	48
SupraMarginal	R	4.64	50	-30	40
Angular	L	4.63	-46	-62	48
Cuneus	R	4.63	18	-78	24
Angular	R	4.63	50	-62	24
Parietal Sup	L	4.61	-22	-70	40
Precuneus	R	4.61	18	-54	16
Postcentral	L	4.6	-30	-38	56
Angular	L	4.59	-46	-54	24
SupraMarginal	L	4.58	-62	-54	24
Occipital Sup	L	4.58	-14	-86	24
Angular	L	4.58	-38	-70	48
Temporal Mid	L	4.57	-54	-70	0
Occipital Mid	L	4.57	-38	-78	40
Temporal Mid	R	4.56	50	-70	8
Precuneus	R	4.55	10	-70	48
Precuneus	R	4.55	10	-70	32
Postcentral	R	4.54	10	-54	72
Fusiform	L	4.52	-22	-78	-8
Fusiform	L	4.52	-30	-62	-16
Postcentral	R	4.52	34	-30	56
Parietal Sup	L	4.51	-22	-62	48
Postcentral	R	4.49	18	-38	72
Occipital Inf	R	4.48	42	-62	-16
Temporal Mid	R	4.48	66	-14	-24
Occipital Mid	L	4.47	-30	-78	40
Postcentral	R	4.47	34	-22	48
Precuneus	R	4.47	10	-70	40
Angular	L	4.46	-54	-54	32
Precuneus	R	4.46	10	-46	16
Temporal Inf	L	4.45	-54	-62	-8
Occipital Mid	L	4.44	-38	-70	16
Precuneus	L	4.43	-6	-78	40
Parietal Inf	L	4.43	-54	-30	40
Calcarine	L	4.41	-14	-94	-8
Occipital Sup	R	4.4	26	-62	32
Cuneus	R	4.4	10	-94	16
Fusiform	R	4.39	34	-14	-32
SupraMarginal	R	4.39	50	-38	32
Parietal Inf	L	4.39	-54	-46	48
Lingual	L	4.38	-6	-78	0
Lingual	R	4.37	18	-54	-8
Parietal Inf	L	4.37	-54	-30	48
Occipital Mid	L	4.35	-38	-70	0
Cingulum Mid	L	4.35	-6	-30	32
Precuneus	R	4.35	10	-46	8
Parietal Inf	R	4.35	50	-46	56
Precuneus	R	4.33	2	-78	40
Occipital Inf	L	4.32	-22	-86	-8
Occipital Sup	L	4.31	-22	-86	24
Angular	R	4.3	50	-70	40
Calcarine	R	4.3	26	-70	8
Temporal Mid	L	4.3	-46	-54	8
Parietal Inf	R	4.3	42	-62	56
Cingulum Post	R	4.29	10	-46	24
Fusiform	R	4.28	42	-22	-32
ParaHippocamp	R	4.28	26	-22	-24
Postcentral	L	4.28	-38	-30	64
Fusiform	L	4.27	-30	-38	-24
SupraMarginal	L	4.27	-62	-38	32
Precuneus	L	4.26	-6	-78	56
Postcentral	R	4.26	18	-30	80
Cuneus	R	4.26	10	-94	24
Parietal Inf	L	4.26	-54	-54	40
Cuneus	R	4.25	2	-86	32
Postcentral	R	4.25	26	-38	64
SupraMarginal	L	4.24	-54	-46	32
Parietal Sup	R	4.24	42	-46	56
Cuneus	L	4.24	-6	-94	16
Precuneus	R	4.23	18	-62	24
Temporal Mid	R	4.23	58	-14	-24
Parietal Sup	R	4.22	34	-46	56
Parietal Sup	R	4.22	34	-54	56
Parietal Sup	L	4.22	-14	-78	56
Temporal Mid	L	4.22	-62	-46	0
Occipital Mid	L	4.21	-30	-70	40
Parietal Inf	L	4.19	-46	-54	40
Parietal Inf	R	4.19	50	-46	40
Temporal Mid	R	4.19	50	-46	16
Occipital Mid	L	4.18	-22	-86	16
Parietal Inf	L	4.18	-30	-46	48
Cuneus	R	4.17	18	-62	32
Parietal Sup	R	4.17	42	-46	64
Occipital Sup	L	4.17	-22	-78	24
SupraMarginal	L	4.17	-46	-46	32
Lingual	R	4.16	10	-62	0
Occipital Mid	L	4.16	-30	-78	32
Precuneus	L	4.14	-14	-62	72
Angular	R	4.13	50	-54	32
Fusiform	R	4.13	34	-22	-32
Calcarine	R	4.13	18	-54	8
Temporal Mid	L	4.12	-62	-22	-16
Parietal Inf	L	4.12	-30	-54	40
Postcentral	L	4.11	-22	-30	56
Occipital Sup	L	4.11	-6	-102	8
Calcarine	R	4.1	18	-86	16
Fusiform	R	4.1	34	-70	-16
Parietal Inf	R	4.09	58	-30	56
Cingulum Post	R	4.09	2	-46	24
Postcentral	L	4.09	-22	-38	56
Occipital Mid	L	4.08	-46	-70	0
Parietal Inf	L	4.08	-46	-54	48
Calcarine	L	4.07	-6	-94	0
Temporal Inf	R	4.05	58	-62	-8
Postcentral	L	4.05	-54	-30	56
Precuneus	L	4.04	-14	-54	16
Occipital Inf	L	4.04	-22	-94	-8
Lingual	L	4.03	-6	-94	-16
Cingulum Mid	R	4.03	10	-22	32
Temporal Inf	R	4.01	50	-62	-16
Postcentral	R	4	34	-38	64
Lingual	L	4	-14	-62	0
Calcarine	R	3.99	26	-54	8
Parietal Inf	R	3.99	34	-46	48
Fusiform	L	3.98	-22	-70	-16
SupraMarginal	R	3.98	66	-46	32
Postcentral	R	3.97	50	-30	48
Angular	R	3.97	50	-62	40
Precuneus	R	3.97	2	-78	48
Parietal Inf	L	3.97	-54	-46	40
Paracentr Lob	L	3.95	-14	-38	64
Precuneus	L	3.95	-14	-54	72
Cingulum Post	L	3.95	-6	-46	24
Occipital Mid	R	3.95	42	-78	32
Angular	R	3.94	42	-62	24
Cuneus	L	3.94	-6	-94	24
Lingual	R	3.93	10	-94	-8
Fusiform	R	3.92	26	-70	-8
Cingulum Post	L	3.91	-6	-46	16
Thalamus	R	3.91	18	-22	16
Calcarine	R	3.91	18	-86	8
Cuneus	R	3.9	18	-70	32
Parietal Inf	L	3.89	-38	-54	40
Cuneus	L	3.89	-6	-86	32
Fusiform	R	3.88	42	-14	-24
Occipital Sup	L	3.88	-14	-94	24
Cuneus	R	3.87	26	-62	24
Lingual	R	3.86	10	-86	-8
Precuneus	L	3.85	-6	-78	48
Postcentral	L	3.85	-38	-38	64
Parietal Sup	L	3.85	-22	-54	64
Occipital Mid	L	3.84	-30	-78	24
Temporal Mid	R	3.83	42	-70	8
Precuneus	R	3.82	10	-62	56
Occipital Sup	R	3.81	26	-70	24
Postcentral	R	3.81	42	-22	48
Parietal Inf	L	3.81	-46	-30	40
Postcentral	L	3.8	-22	-38	64
Angular	L	3.8	-54	-54	24
Temporal Inf	L	3.8	-46	-62	-8
Occipital Mid	R	3.79	34	-70	32
Postcentral	L	3.79	-46	-38	64
Cingulum Mid	L	3.79	-6	-22	32
Angular	R	3.78	50	-62	48
Calcarine	R	3.78	2	-94	0
Temporal Mid	R	3.77	50	-70	0
Postcentral	R	3.77	50	-22	32
Lingual	L	3.77	-14	-46	-8
Paracentr Lob	L	3.77	-14	-30	64
Lingual	L	3.76	-14	-46	0
Parietal Inf	L	3.76	-30	-54	48
Lingual	L	3.75	-22	-70	-8
Parietal Sup	L	3.75	-30	-70	56
Lingual	R	3.75	26	-70	0
SupraMarginal	L	3.75	-62	-30	40
Angular	R	3.75	50	-70	32
Parietal Sup	L	3.73	-30	-62	48
Cuneus	L	3.73	-14	-78	32
Fusiform	L	3.73	-30	-62	-8
Calcarine	L	3.72	-22	-54	8
Occipital Inf	L	3.71	-14	-102	-8
Angular	L	3.7	-54	-62	40
ParaHippocamp	R	3.7	18	-14	-24
Postcentral	R	3.69	42	-30	48
Occipital Inf	L	3.68	-38	-62	-8
Postcentral	L	3.67	-38	-30	40
Postcentral	R	3.67	42	-22	40
Temporal Inf	R	3.66	58	-62	-16
Lingual	L	3.66	-22	-78	-16
Parietal Sup	L	3.65	-38	-46	64
Cuneus	R	3.65	10	-78	32
Calcarine	L	3.64	-14	-54	8
Temporal Mid	R	3.64	58	-46	0
Angular	R	3.63	34	-62	40
Postcentral	L	3.63	-22	-46	56
Postcentral	R	3.61	58	-22	32
Occipital Mid	L	3.61	-38	-78	24
Temporal Mid	R	3.61	58	-54	16
Angular	R	3.61	42	-78	40
Occipital Mid	L	3.59	-46	-78	24
Parietal Sup	R	3.59	34	-54	64
Parietal Sup	R	3.58	34	-62	56
Occipital Mid	L	3.58	-30	-86	16
Parietal Sup	L	3.58	-30	-46	64
Occipital Mid	R	3.57	34	-78	24
Parietal Sup	L	3.57	-22	-46	72
Parietal Sup	L	3.57	-38	-62	56
Fusiform	R	3.55	42	-14	-40
Cuneus	R	3.55	18	-78	32
Lingual	R	3.55	18	-78	0
Thalamus	R	3.55	10	-22	16
Precuneus	R	3.54	10	-62	64
Angular	R	3.53	42	-62	40
Parietal Sup	L	3.53	-22	-46	64
Occipital Sup	R	3.53	26	-62	40
Cuneus	R	3.52	10	-86	24
Occipital Sup	L	3.52	-22	-94	24
Angular	R	3.52	42	-62	48
SupraMarginal	L	3.51	-62	-46	32
Angular	R	3.51	34	-54	40
Fusiform	R	3.5	26	-70	-16
Parietal Inf	L	3.49	-30	-46	40
Parietal Inf	R	3.49	58	-46	48
Fusiform	L	3.49	-30	-70	-16
Temporal Mid	R	3.48	42	-70	16
Occipital Inf	R	3.48	42	-70	-16
Occipital Mid	L	3.48	-22	-94	8
Angular	R	3.47	58	-54	24
Occipital Mid	R	3.47	34	-70	24
Temporal Mid	R	3.46	50	-54	0
Parietal Sup	L	3.45	-22	-62	56
Occipital Mid	R	3.45	42	-70	24
Lingual	R	3.45	10	-70	0
Occipital Sup	R	3.44	26	-70	32
Angular	R	3.44	58	-62	24
Occipital Mid	L	3.44	-22	-94	16
Postcentral	R	3.44	50	-30	56
Precuneus	R	3.44	10	-70	56
Parietal Sup	R	3.43	18	-46	64
Occipital Mid	R	3.43	42	-78	16
Precuneus	L	3.42	-6	-54	8
Parietal Sup	L	3.41	-22	-54	72
Parietal Sup	L	3.41	-30	-46	56
Occipital Sup	R	3.41	34	-70	40
Calcarine	R	3.38	26	-102	0
Temporal Mid	R	3.37	66	-46	0
Parietal Inf	R	3.37	58	-46	40
Occipital Mid	R	3.37	42	-78	24
Occipital Inf	L	3.36	-30	-86	-8
Occipital Mid	R	3.35	34	-78	32
Occipital Sup	R	3.35	26	-78	32
Calcarine	R	3.34	10	-86	0
SupraMarginal	R	3.34	50	-46	32
Occipital Mid	L	3.32	-38	-78	0
Occipital Inf	L	3.32	-30	-78	-8
Occipital Mid	R	3.31	42	-86	24
Postcentral	R	3.31	26	-46	56
Postcentral	R	3.31	42	-30	40
Occipital Sup	L	3.31	-6	-86	48
Temporal Mid	R	3.31	42	-70	0
Calcarine	L	3.3	-6	-102	0
Occipital Sup	R	3.29	26	-86	24
Cuneus	R	3.29	10	-78	40
SupraMarginal	R	3.29	66	-22	32
Occipital Sup	L	3.29	-22	-78	32
Cuneus	L	3.27	-6	-86	40
Occipital Mid	R	3.27	42	-70	32
Occipital Mid	L	3.27	-30	-86	32
Paracentr Lob	L	3.26	-14	-38	72
Occipital Sup	R	3.26	26	-94	24
SupraMarginal	R	3.25	66	-30	32
Lingual	L	3.25	-14	-102	-16
Occipital Inf	R	3.25	34	-86	-16
SupraMarginal	R	3.25	66	-38	32
Parietal Inf	R	3.25	34	-54	48
Occipital Mid	L	3.23	-46	-78	8
SupraMarginal	R	3.23	66	-30	24
Parietal Sup	L	3.23	-30	-54	64
Parietal Sup	R	3.23	26	-62	64
SupraMarginal	R	3.22	66	-38	40
Angular	R	3.22	58	-54	32
Temporal Mid	L	3.22	-54	-22	-8
Occipital Sup	L	3.22	-14	-102	16
Parietal Sup	L	3.21	-30	-54	56
Parietal Sup	L	3.21	-22	-62	64
Angular	R	3.2	42	-54	32
Temporal Mid	R	3.2	50	-46	8
Postcentral	L	3.19	-30	-30	64
ParaHippocamp	R	3.19	26	-14	-32
Postcentral	R	3.18	26	-30	64
Parietal Sup	R	3.18	18	-62	48
Precuneus	L	3.18	-14	-70	32
Calcarine	L	3.17	-6	-102	-8
Cuneus	R	3.17	18	-86	24
Occipital Inf	R	3.16	42	-86	-16
Angular	R	3.16	42	-70	40
Occipital Mid	R	3.15	34	-86	24
ParaHippocamp	R	3.15	26	-14	-24
Occipital Sup	R	3.15	26	-70	40
Occipital Mid	R	3.15	50	-78	0
Lingual	R	3.14	26	-62	0
Occipital Inf	L	3.14	-54	-70	-16
Postcentral	R	3.14	42	-30	56
Occipital Sup	R	3.13	26	-78	24
Occipital Sup	L	3.13	-22	-86	32
Occipital Mid	L	3.13	-46	-78	0
Lingual	R	3.12	18	-62	0
Parietal Sup	R	3.12	34	-78	48
Occipital Inf	L	3.12	-30	-94	-8
Parietal Inf	L	3.12	-30	-70	48
Angular	R	3.12	42	-62	32
Occipital Mid	L	3.11	-30	-86	8
Occipital Inf	L	3.1	-46	-70	-16
Parietal Sup	L	3.09	-30	-62	56
Occipital Inf	R	3.08	34	-78	-8
Temporal Mid	R	3.07	50	-70	16
Occipital Mid	L	3.07	-46	-78	16
Precuneus	R	3.07	10	-78	48
Parietal Sup	R	3.03	18	-62	72
Postcentral	R	3.03	18	-46	72
Parietal Sup	R	3.02	34	-62	64
Cuneus	R	3.01	10	-86	32
Occipital Sup	R	3.01	26	-78	16
Occipital Mid	L	3.01	-38	-78	8
Occipital Mid	L	3.01	-30	-86	40
Cuneus	R	3	18	-102	8
Parietal Inf	L	3	-38	-46	40
Occipital Inf	R	3	50	-70	-16
Lingual	L	2.99	-14	-86	-16
Fusiform	R	2.99	34	-78	-16
Occipital Mid	L	2.98	-30	-94	0
Occipital Mid	R	2.97	34	-78	16
Parietal Inf	L	2.97	-46	-54	56
Postcentral	R	2.97	34	-38	72
Occipital Mid	L	2.96	-30	-78	0
Parietal Sup	R	2.96	18	-62	64
Parietal Sup	L	2.96	-30	-46	72
Cuneus	L	2.95	-6	-102	16
Temporal Inf	R	2.95	42	-70	-8
Temporal Mid	R	2.95	58	-62	0
Precuneus	R	2.94	10	-70	64
Fusiform	L	2.94	-38	-70	-16
Postcentral	R	2.93	34	-30	64
Parietal Inf	L	2.93	-38	-46	48
Occipital Mid	L	2.93	-38	-78	16
Calcarine	R	2.93	26	-94	0
Postcentral	R	2.92	18	-38	80
Lingual	R	2.91	10	-46	0
Parietal Inf	R	2.9	42	-54	40
Occipital Inf	R	2.89	42	-78	-16
Postcentral	L	2.88	-46	-30	64
Angular	R	2.88	26	-62	48
Temporal Mid	R	2.88	58	-46	8
Lingual	R	2.88	18	-46	0
Postcentral	R	2.87	34	-30	40
Occipital Mid	L	2.87	-22	-94	0
Angular	R	2.86	34	-62	48
Occipital Mid	R	2.86	42	-86	16
Paracentr Lob	L	2.86	-14	-30	72
Parietal Sup	R	2.85	42	-54	56
Temporal Mid	R	2.85	42	-62	0
Occipital Mid	L	2.85	-30	-94	16
Postcentral	R	2.84	34	-30	72
Fusiform	L	2.84	-30	-78	-16
Postcentral	L	2.84	-14	-38	80
Lingual	L	2.84	-14	-54	0
SupraMarginal	R	2.84	58	-46	32
Postcentral	L	2.83	-30	-38	64
Occipital Mid	R	2.83	42	-78	0
Postcentral	L	2.82	-30	-38	72
Parietal Sup	L	2.82	-30	-62	64
Parietal Sup	L	2.81	-38	-46	56
Lingual	L	2.81	-6	-54	0
Temporal Mid	R	2.81	50	-78	8
Precentral	R	2.8	26	-30	72
Parietal Sup	L	2.79	-22	-70	56
Lingual	R	2.78	10	-78	0
Parietal Sup	R	2.78	26	-54	48
Lingual	R	2.77	18	-54	0
Cuneus	R	2.77	18	-86	40
Occipital Sup	R	2.76	18	-86	32
Occipital Mid	L	2.75	-30	-94	8
Occipital Mid	L	2.74	-38	-94	0
Cuneus	L	2.73	-6	-94	32
Parietal Inf	R	2.73	58	-54	48
Precuneus	R	2.73	18	-70	40
Parietal Sup	L	2.73	-14	-70	40
Lingual	L	2.71	-14	-78	0
Occipital Mid	L	2.71	-14	-102	8
Occipital Mid	L	2.7	-38	-86	8
Parietal Sup	R	2.7	26	-62	56
Parietal Sup	R	2.69	34	-70	56
Fusiform	L	2.68	-38	-78	-16
Parietal Sup	R	2.68	26	-78	48
Fusiform	L	2.67	-30	-70	-8
Lingual	L	2.67	-22	-54	-8
Parietal Sup	R	2.65	18	-62	56
Lingual	R	2.65	10	-54	0
Cuneus	R	2.64	18	-78	40
Occipital Inf	L	2.63	-54	-70	-8
Occipital Inf	R	2.63	50	-78	-8
Parietal Sup	L	2.63	-22	-70	48
Occipital Sup	R	2.62	26	-86	40
Occipital Inf	L	2.62	-46	-78	-8
Occipital Mid	R	2.62	42	-78	8
Lingual	L	2.61	-14	-54	-8
SupraMarginal	R	2.61	50	-46	24
Parietal Sup	R	2.61	26	-54	64
Occipital Mid	L	2.58	-22	-102	8
Postcentral	R	2.57	42	-30	64
Parietal Sup	R	2.57	26	-54	56
Postcentral	L	2.56	-22	-30	64
Occipital Mid	R	2.55	34	-78	40
Temporal Inf	R	2.55	50	-70	-8
Parietal Inf	L	2.55	-38	-54	48
Occipital Sup	R	2.55	26	-86	32
Lingual	R	2.54	18	-70	0
Occipital Mid	L	2.54	-30	-78	16
Parietal Inf	L	2.54	-54	-54	48
Parietal Inf	R	2.54	58	-54	40
Occipital Mid	L	2.54	-38	-86	32
Occipital Mid	L	2.53	-30	-86	24
Temporal Mid	R	2.52	58	-54	0
Precuneus	R	2.51	18	-70	48
Precuneus	R	2.5	10	-78	56
SupraMarginal	R	2.49	58	-38	32
Postcentral	R	2.49	58	-22	48
Occipital Sup	R	2.47	18	-94	24
Temporal Mid	R	2.47	50	-62	0
Occipital Mid	L	2.47	-22	-102	0
Parietal Inf	L	2.46	-30	-78	48
Calcarine	R	2.45	10	-94	0
Parietal Sup	R	2.45	18	-70	64
Occipital Mid	R	2.45	26	-86	8
Occipital Mid	R	2.44	50	-70	24
Occipital Inf	L	2.44	-38	-78	-8
Occipital Mid	R	2.44	34	-86	16
Occipital Inf	L	2.44	-46	-70	-8
Occipital Mid	R	2.43	50	-78	16
Postcentral	R	2.43	26	-46	64
Parietal Sup	R	2.42	18	-54	72
Lingual	L	2.42	-14	-70	0
Cuneus	R	2.41	18	-94	8
Lingual	R	2.41	18	-94	-16
Cuneus	L	2.41	-14	-86	32
Cuneus	R	2.4	10	-86	40
Occipital Sup	L	2.38	-14	-86	48
Occipital Inf	R	2.38	34	-86	-8
Parietal Inf	R	2.37	50	-54	40
Occipital Mid	R	2.37	26	-86	16
Postcentral	R	2.35	34	-46	64
Angular	R	2.35	34	-70	48
Postcentral	R	2.35	26	-46	72
Parietal Sup	R	2.34	18	-78	56
Lingual	L	2.34	-14	-94	-16
Temporal Mid	R	2.34	66	-54	8
Postcentral	R	2.33	50	-22	48
Occipital Sup	R	2.32	26	-78	40
Lingual	R	2.32	18	-102	-8
Occipital Sup	R	2.32	18	-94	16
Parietal Sup	R	2.31	18	-70	56
Occipital Inf	L	2.3	-38	-86	-8
Occipital Mid	L	2.29	-22	-86	0
Parietal Sup	R	2.29	18	-54	64
Calcarine	R	2.29	18	-102	0
Precuneus	R	2.27	18	-78	48
Lingual	L	2.27	-22	-62	-8
Fusiform	R	2.25	26	-86	-16
Postcentral	L	2.25	-22	-38	72
Occipital Inf	L	2.22	-38	-70	-8
Occipital Sup	L	2.21	-14	-94	32
Parietal Inf	R	2.21	42	-54	48
Occipital Mid	R	2.2	34	-86	8
Lingual	R	2.19	18	-78	-8
Occipital Mid	R	2.18	34	-94	16
Lingual	L	2.18	-30	-86	-16
Occipital Mid	L	2.18	-30	-86	0
Occipital Mid	L	2.18	-14	-102	0
Lingual	R	2.17	18	-94	-8
Temporal Mid	R	2.15	66	-54	0
Occipital Inf	R	2.11	42	-86	-8
Parietal Sup	R	2.09	18	-54	56
Postcentral	R	2.06	50	-22	40
Postcentral	L	2.06	-22	-30	72
Occipital Mid	R	2.06	34	-94	0
Calcarine	R	2.05	18	-86	0
Occipital Mid	R	2.04	34	-94	8
Postcentral	R	2.04	26	-38	72
Parietal Sup	L	2.03	-38	-54	64
Fusiform	R	2.02	26	-78	-8
Lingual	L	2.01	-22	-94	-16
Lingual	R	2	18	-86	-8
Occipital Mid	R	2	34	-86	32
Postcentral	L	2	-30	-30	72
Parietal Sup	L	1.98	-14	-78	48
Angular	R	1.97	42	-70	48
Parietal Inf	L	1.96	-38	-54	56
Occipital Sup	L	1.95	-22	-86	40
Occipital Inf	R	1.94	26	-94	-8
Occipital Mid	R	1.94	42	-86	8
Parietal Inf	R	1.94	50	-54	56
Occipital Mid	R	1.92	42	-86	0
Occipital Sup	L	1.91	-14	-78	40
Occipital Sup	R	1.89	18	-94	32
Occipital Sup	L	1.89	-22	-78	40
Occipital Sup	L	1.89	-14	-86	40
Occipital Mid	R	1.87	34	-86	0
Occipital Mid	L	1.86	-38	-86	0
Parietal Inf	R	1.85	50	-54	48
Fusiform	R	1.85	26	-78	-16
Parietal Sup	L	1.85	-22	-78	48
Occipital Mid	R	1.85	26	-94	8
Occipital Sup	R	1.83	26	-94	16
Occipital Mid	L	1.82	-38	-86	24
Parietal Sup	R	1.82	26	-54	72
Angular	R	1.81	58	-62	32
Parietal Sup	R	1.8	26	-70	56
Occipital Mid	L	1.78	-38	-86	16
Postcentral	R	1.77	34	-46	72
Lingual	L	1.77	-22	-86	-16
Lingual	R	1.77	26	-86	-8
Calcarine	R	1.75	18	-94	0
Angular	R	1.74	50	-62	32
Parietal Sup	R	1.72	26	-70	48
Occipital Mid	L	1.65	-14	-94	0
Occipital Inf	R	1.64	42	-78	-8
Lingual	R	1.55	26	-94	-16
Lingual	L	1.5	-30	-94	-16
Occipital Inf	R	1.45	34	-94	-8

## Sheet: Parcel2
Brain region	Hemisphere	T-stat	MNI coordinates
			X	Y	Z
Supp Motor Ar	R	7.79	2	-6	56
Temporal Mid	R	7.78	58	2	-24
Tempr Pol Sup	L	7.77	-46	18	-24
Putamen	R	7.77	26	18	0
Pallidum	L	7.73	-22	2	0
Front Inf Ope	L	7.73	-38	10	16
Tempr Pol Mid	R	7.72	50	18	-32
Subgenual	R	7.67	18	10	-16
Front Inf Ope	R	7.67	50	10	24
Hippocampus	R	7.67	26	-6	-24
Temporal Inf	L	7.66	-38	-14	-32
Insula	R	7.66	42	18	0
Postcentral	L	7.64	-62	-6	32
Front Inf Ope	L	7.62	-54	10	16
Precentral	L	7.62	-38	2	32
Front Med Orb	L	7.6	-6	34	-24
Tempr Pol Sup	R	7.6	42	10	-24
Paracentr Lob	R	7.59	10	-22	72
Hippocampus	R	7.57	26	-14	-16
Precentral	L	7.57	-46	10	32
Front Inf Tri	L	7.55	-46	18	24
Postcentral	R	7.54	66	-14	32
Front Inf Ope	L	7.53	-62	10	24
Postcentral	L	7.51	-46	-14	32
Front Inf Orb	R	7.51	42	18	-16
Precentral	L	7.46	-62	2	32
Insula	R	7.45	34	18	-16
Precentral	L	7.43	-62	2	24
Precentral	L	7.42	-54	10	32
Rolandic Oper	L	7.41	-46	2	16
Insula	R	7.4	34	18	0
Front Med Orb	R	7.4	2	26	-16
Putamen	L	7.39	-30	2	8
Temporal Inf	L	7.36	-46	-14	-32
Precentral	L	7.34	-54	2	16
Precentral	R	7.33	42	2	32
Temporal Sup	L	7.32	-54	2	-8
Front Inf Tri	L	7.31	-46	18	16
Temporal Inf	R	7.31	42	2	-40
Tempr Pol Sup	L	7.29	-46	18	-16
Fusiform	L	7.28	-30	-14	-32
Caudate	R	7.28	18	10	16
Front Inf Tri	L	7.28	-54	18	16
Front Med Orb	R	7.26	10	26	-16
Supp Motor Ar	L	7.26	-6	-14	48
Front Inf Tri	L	7.24	-54	18	24
Temporal Mid	R	7.24	58	-6	-24
Tempr Pol Mid	R	7.2	42	2	-32
Postcentral	L	7.19	-54	-14	32
Front Inf Tri	R	7.18	42	18	24
Front Med Orb	R	7.16	10	34	-16
Paracentr Lob	L	7.14	-6	-22	56
Cingulum Ant	R	7.13	2	34	24
ParaHippocamp	R	7.12	18	-6	-24
Tempr Pol Mid	R	7.11	50	10	-24
Precentral	R	7.11	34	2	32
Insula	L	7.1	-38	2	8
Supp Motor Ar	R	7.09	2	-14	64
Paracentr Lob	L	7.08	-6	-22	64
Supp Motor Ar	R	7.08	2	-6	48
Tempr Pol Sup	R	7.07	42	26	-24
Tempr Pol Mid	L	7.07	-46	10	-32
Thalamus	L	7.06	-6	-6	0
Tempr Pol Sup	R	7.05	50	18	-16
Tempr Pol Sup	R	7.03	58	10	-16
Thalamus	L	7.03	-14	-14	16
Precentral	R	7.01	50	2	32
Precentral	L	7	-38	10	32
ParaHippocamp	R	7	26	10	-24
Caudate	R	6.99	18	18	16
Cingulum Ant	R	6.99	2	42	8
Tempr Pol Sup	L	6.98	-46	10	-24
Front Inf Tri	R	6.97	34	18	24
Supp Motor Ar	R	6.95	2	2	56
Front Inf Tri	L	6.94	-38	18	24
Front Inf Tri	R	6.94	50	18	16
Postcentral	L	6.93	-54	-22	32
Cingulum Ant	L	6.93	-6	34	0
Front Inf Tri	L	6.92	-38	18	16
Tempr Pol Mid	L	6.92	-46	18	-32
Temporal Mid	L	6.92	-54	-6	-24
Front Inf Ope	R	6.91	34	10	32
Front Inf Ope	R	6.9	50	18	0
SupraMarginal	L	6.89	-62	-22	32
Front Inf Ope	R	6.88	50	18	8
Front Med Orb	L	6.87	-6	42	-24
Front Inf Ope	R	6.87	58	10	24
Caudate	R	6.86	18	-6	24
Front Inf Ope	L	6.86	-62	10	16
Tempr Pol Sup	R	6.86	42	18	-32
Postcentral	L	6.86	-46	-22	32
Precentral	L	6.86	-54	2	40
Rolandic Oper	L	6.85	-46	2	8
Supp Motor Ar	R	6.81	10	-22	48
Temporal Inf	L	6.79	-54	-14	-32
Precentral	R	6.72	58	10	32
Cingulum Mid	R	6.71	2	18	32
Tempr Pol Mid	R	6.71	58	10	-24
Temporal Inf	L	6.68	-38	-6	-32
Temporal Sup	L	6.67	-54	2	0
Insula	L	6.67	-30	10	16
Paracentr Lob	R	6.66	2	-22	72
Tempr Pol Mid	R	6.65	42	10	-32
Tempr Pol Sup	L	6.63	-54	10	-16
ParaHippocamp	R	6.62	18	2	-24
Front Med Orb	R	6.6	2	50	-24
Front Inf Ope	R	6.59	42	18	8
Caudate	R	6.57	18	2	24
Temporal Mid	R	6.57	66	-6	-16
Cingulum Ant	R	6.55	2	42	16
Tempr Pol Sup	R	6.55	34	10	-32
Supp Motor Ar	R	6.53	10	-14	64
Front Med Orb	R	6.52	10	42	-16
Tempr Pol Sup	L	6.51	-46	2	-16
Fusiform	L	6.48	-30	-6	-32
Front Inf Orb	R	6.48	42	26	-8
Front Med Orb	R	6.46	2	50	-16
Precentral	L	6.46	-46	2	40
Temporal Mid	L	6.46	-54	2	-32
Cingulum Ant	R	6.46	2	42	0
Front Inf Ope	R	6.45	42	10	32
Postcentral	L	6.45	-54	-6	40
Precentral	L	6.44	-46	-6	40
Front Inf Ope	R	6.44	58	18	0
Front Sup Med	R	6.43	2	34	32
Precentral	R	6.43	58	2	32
Fusiform	L	6.42	-38	-6	-40
Cingulum Ant	R	6.41	2	26	16
Cingulum Ant	R	6.4	2	18	24
Temporal Inf	L	6.39	-46	-6	-32
Temporal Inf	L	6.38	-46	-6	-40
Front Inf Orb	R	6.36	34	18	-24
Cingulum Mid	R	6.33	10	-14	48
Front Inf Orb	L	6.31	-46	26	-16
Front Med Orb	R	6.3	2	34	-16
Caudate	R	6.29	18	-14	24
Front Med Orb	R	6.29	2	26	-24
Cingulum Mid	R	6.28	10	-22	40
Precentral	L	6.27	-54	10	40
Front Inf Ope	R	6.27	58	18	16
Putamen	L	6.26	-22	2	8
Front Inf Orb	R	6.24	50	26	-8
Fusiform	R	6.24	34	-6	-32
Temporal Mid	R	6.23	66	-6	-24
Front Inf Ope	R	6.2	58	18	8
Caudate	R	6.2	18	10	24
Temporal Mid	R	6.2	50	2	-32
Putamen	R	6.19	26	18	-8
Cingulum Mid	L	6.18	-6	-22	48
Front Med Orb	R	6.16	2	42	-16
Tempr Pol Mid	R	6.15	34	18	-40
Tempr Pol Sup	R	6.14	34	18	-32
ParaHippocamp	L	6.14	-22	-14	-32
Postcentral	L	6.12	-62	-14	32
Precentral	L	6.12	-46	10	40
Tempr Pol Sup	R	6.12	50	18	-24
Tempr Pol Sup	L	6.11	-38	18	-24
Supp Motor Ar	R	6.11	2	-14	72
Caudate	R	6.09	18	18	8
Tempr Pol Mid	R	6.09	42	10	-40
Cingulum Ant	R	6.07	2	42	24
Front Sup Orb	L	6.07	-14	34	-24
Postcentral	R	6.07	58	-14	32
Rolandic Oper	L	6.07	-54	2	8
Front Med Orb	L	6.06	-6	18	-24
Precentral	R	6.06	50	2	40
Insula	R	6.05	26	18	-16
Front Inf Ope	L	6.04	-46	18	32
Temporal Inf	L	6.03	-54	-6	-40
Cingulum Mid	R	6.02	2	-22	40
Front Inf Orb	R	6.02	42	26	-16
Tempr Pol Sup	R	6.01	42	18	-24
Tempr Pol Sup	R	6.01	34	26	-32
Front Mid	R	5.99	34	10	48
Putamen	L	5.98	-22	10	-8
Front Med Orb	L	5.95	-6	34	-16
Temporal Inf	L	5.95	-46	10	-40
Temporal Inf	L	5.92	-54	-6	-32
Front Sup Med	R	5.91	2	26	40
Cingulum Ant	L	5.91	-6	26	24
Front Med Orb	L	5.91	-6	26	-16
Temporal Inf	L	5.9	-38	2	-32
Front Inf Tri	R	5.9	58	26	0
Front Inf Ope	L	5.9	-46	10	8
Temporal Inf	R	5.9	50	2	-40
Supp Motor Ar	L	5.9	-6	-6	56
Precentral	R	5.89	34	-14	48
Cingulum Ant	L	5.89	-6	18	24
Front Med Orb	L	5.87	-6	50	-16
Cingulum Mid	L	5.87	-6	-6	48
Cingulum Ant	R	5.84	2	26	24
Front Inf Orb	R	5.84	34	26	-24
Tempr Pol Mid	R	5.82	50	10	-32
Cingulum Ant	L	5.81	-6	34	16
Temporal Inf	L	5.8	-46	2	-40
Front Inf Ope	L	5.8	-54	18	32
Pallidum	L	5.8	-14	2	0
Cingulum Mid	R	5.77	2	10	40
Front Inf Tri	R	5.76	58	34	0
Fusiform	L	5.76	-30	-6	-40
Supp Motor Ar	R	5.75	2	-6	72
Insula	R	5.75	34	26	0
Cingulum Ant	L	5.75	-6	42	0
Precentral	R	5.74	50	10	32
Temporal Inf	L	5.74	-38	2	-40
Supp Motor Ar	R	5.71	2	2	48
Precentral	R	5.71	42	-6	40
Supp Motor Ar	R	5.7	10	-14	72
Cingulum Mid	R	5.7	2	26	32
Supp Motor Ar	L	5.68	-6	2	56
Postcentral	L	5.65	-46	-14	40
Temporal Mid	L	5.65	-62	-6	-24
Cingulum Mid	R	5.65	2	-14	40
Front Inf Tri	R	5.65	34	26	24
Caudate	L	5.65	-6	18	0
ParaHippocamp	L	5.64	-22	-6	-32
Front Med Orb	L	5.64	-6	26	-24
Hippocampus	R	5.64	18	-14	-16
Postcentral	L	5.63	-54	-14	40
Tempr Pol Mid	L	5.63	-38	18	-32
Subgenual	L	5.63	-6	10	-16
Temporal Mid	L	5.62	-46	2	-32
Front Inf Orb	L	5.61	-38	18	-16
Amygdala	L	5.61	-22	2	-24
Supp Motor Ar	R	5.61	10	-14	56
Front Med Orb	R	5.59	2	42	-24
Insula	L	5.56	-38	10	8
Precentral	R	5.54	58	2	40
Hippocampus	R	5.54	34	-14	-16
Tempr Pol Mid	L	5.53	-38	10	-32
Precentral	L	5.53	-38	2	40
Precentral	R	5.51	42	-14	40
Caudate	L	5.51	-14	26	0
Cingulum Ant	L	5.51	-6	26	16
Temporal Mid	L	5.5	-54	2	-16
Temporal Mid	L	5.49	-62	2	-24
Tempr Pol Sup	L	5.47	-46	10	-16
Front Inf Orb	R	5.47	50	34	-16
Temporal Mid	L	5.47	-62	2	-16
Cingulum Mid	R	5.47	2	18	40
Front Inf Ope	L	5.46	-38	18	32
Front Inf Tri	R	5.45	50	26	0
Supp Motor Ar	R	5.44	2	18	48
Temporal Mid	L	5.44	-46	2	-24
Front Sup Orb	L	5.44	-14	42	-24
Front Sup Orb	R	5.44	18	34	-16
Supp Motor Ar	R	5.42	10	-6	56
Front Mid	L	5.41	-30	10	32
Tempr Pol Sup	L	5.41	-38	26	-24
Temporal Mid	L	5.41	-54	2	-24
Front Inf Tri	R	5.4	50	34	0
Tempr Pol Mid	R	5.4	34	10	-40
Temporal Inf	R	5.4	34	2	-40
Supp Motor Ar	L	5.37	-6	-14	64
Temporal Inf	R	5.36	42	-6	-40
Precentral	R	5.36	42	2	40
Precentral	L	5.35	-38	-6	40
Front Sup Med	R	5.35	2	34	40
Front Inf Tri	L	5.33	-46	26	16
Front Med Orb	L	5.33	-6	42	-16
Cingulum Ant	R	5.33	2	50	8
Front Mid	R	5.33	34	18	48
Fusiform	L	5.32	-30	2	-40
Precentral	L	5.32	-38	10	40
Cingulum Mid	L	5.3	-6	-22	40
Rolandic Oper	L	5.3	-62	2	8
Front Inf Tri	R	5.29	50	18	24
Temporal Inf	R	5.28	50	10	-40
Temporal Inf	R	5.27	50	-6	-40
Tempr Pol Sup	L	5.27	-38	10	-24
Precentral	L	5.26	-46	-6	48
Front Sup Med	L	5.26	-6	26	40
Front Med Orb	L	5.25	-6	58	-16
Front Inf Tri	L	5.25	-54	26	24
Front Inf Orb	R	5.24	50	34	-8
Front Inf Tri	L	5.24	-46	26	24
Precentral	R	5.24	50	-6	40
Front Med Orb	R	5.23	2	34	-24
Front Sup Orb	R	5.22	18	42	-16
Cingulum Mid	R	5.22	10	26	40
Parietal Inf	L	5.22	-54	-22	40
Cingulum Ant	R	5.2	2	10	24
Front Med Orb	R	5.2	10	26	-24
Cingulum Mid	L	5.19	-6	26	32
Supp Motor Ar	L	5.19	-6	-14	56
Insula	L	5.18	-38	18	8
Precentral	L	5.17	-54	2	48
Front Sup Med	R	5.17	10	26	48
Cingulum Ant	L	5.17	-6	34	24
Front Inf Orb	R	5.17	50	42	-8
Front Med Orb	R	5.16	10	50	-16
Front Inf Tri	L	5.15	-54	18	8
Front Inf Tri	R	5.15	58	18	24
Tempr Pol Sup	L	5.14	-30	10	-32
Cingulum Mid	R	5.14	2	10	32
Supp Motor Ar	R	5.13	2	2	64
Putamen	L	5.13	-22	10	0
Front Sup Med	R	5.12	2	26	48
Front Inf Orb	R	5.12	26	18	-24
Supp Motor Ar	L	5.11	-6	2	64
Front Inf Orb	R	5.11	42	34	-8
SupraMarginal	L	5.1	-62	-22	40
Supp Motor Ar	R	5.1	10	-6	64
Front Inf Ope	L	5.09	-54	10	8
Front Inf Orb	L	5.08	-38	26	-16
ParaHippocamp	L	5.07	-22	2	-32
Thalamus	R	5.05	10	-14	16
Front Inf Tri	L	5.05	-38	26	24
Temporal Inf	L	5.04	-38	10	-40
Front Inf Tri	L	5.03	-38	26	16
Insula	L	5.03	-46	10	-8
Caudate	L	5.03	-14	18	16
Front Sup Med	R	5.02	2	42	32
Fusiform	R	5.01	34	-6	-40
Subgenual	R	5.01	2	18	-16
Front Sup Orb	L	5	-14	42	-16
Front Sup Orb	L	5	-14	50	-16
Temporal Inf	R	4.99	42	-6	-32
Cingulum Mid	R	4.99	10	18	32
Front Inf Tri	R	4.98	58	34	8
Cingulum Ant	L	4.97	-6	42	8
Cingulum Mid	R	4.97	10	10	40
Front Med Orb	L	4.97	-6	50	-24
Insula	L	4.96	-30	10	8
Front Inf Tri	L	4.95	-46	18	8
Postcentral	L	4.95	-54	-6	48
Front Sup Med	R	4.95	10	34	40
Supp Motor Ar	R	4.94	2	10	48
Front Sup Med	R	4.94	2	50	0
Postcentral	L	4.93	-38	-14	40
Front Sup Orb	L	4.92	-6	66	-16
Cingulum Mid	L	4.92	-6	-14	40
Front Inf Tri	R	4.92	50	34	16
Precentral	L	4.91	-46	2	48
Subgenual	L	4.91	-6	18	-16
ParaHippocamp	L	4.91	-14	2	-24
Postcentral	L	4.9	-46	-14	48
Cingulum Mid	R	4.88	2	2	40
Insula	L	4.88	-30	18	8
Supp Motor Ar	R	4.88	10	18	48
Front Inf Orb	L	4.87	-46	26	-8
Caudate	L	4.87	-14	18	8
Postcentral	L	4.86	-46	-22	40
Paracentr Lob	L	4.86	-6	-22	72
Front Inf Tri	R	4.86	42	26	0
Paracentr Lob	L	4.86	-6	-14	72
Cingulum Mid	R	4.85	10	26	32
Supp Motor Ar	R	4.85	2	2	72
Front Mid	L	4.85	-46	18	40
Front Inf Tri	L	4.84	-54	26	16
ParaHippocamp	R	4.84	26	-6	-32
Postcentral	L	4.82	-54	-14	48
Supp Motor Ar	R	4.81	10	-6	72
Parietal Inf	L	4.81	-54	-22	48
Front Mid	R	4.81	42	34	32
Front Inf Tri	R	4.81	42	26	16
Cingulum Ant	R	4.79	2	50	16
Tempr Pol Sup	L	4.79	-30	10	-24
Front Inf Orb	R	4.78	34	26	-8
Front Inf Tri	R	4.77	42	34	0
Tempr Pol Mid	L	4.77	-30	10	-40
Front Med Orb	L	4.77	-6	58	-24
Front Inf Tri	R	4.76	58	26	8
Precentral	R	4.75	58	10	40
Temporal Mid	R	4.73	58	2	-32
Subgenual	R	4.72	2	10	-8
Tempr Pol Sup	L	4.72	-30	18	-32
Insula	L	4.72	-38	10	0
Cingulum Ant	L	4.7	-6	42	16
Front Sup Orb	L	4.69	-14	26	-24
Supp Motor Ar	L	4.68	-6	18	56
Subgenual	L	4.68	-22	10	-16
Front Sup Med	R	4.68	2	50	24
Caudate	R	4.68	10	2	8
Caudate	L	4.67	-6	10	0
Tempr Pol Sup	L	4.67	-54	10	-8
Frontal Sup	R	4.67	26	34	48
Precentral	L	4.66	-38	-6	48
ParaHippocamp	R	4.66	26	2	-32
Supp Motor Ar	L	4.66	-6	10	72
Supp Motor Ar	R	4.66	2	10	64
Insula	R	4.65	34	26	8
Cingulum Mid	L	4.64	-6	18	32
Supp Motor Ar	L	4.64	-14	-6	64
Supp Motor Ar	R	4.64	10	2	64
Front Sup Orb	R	4.63	10	42	-24
Tempr Pol Sup	L	4.62	-22	10	-32
Front Sup Med	L	4.62	-6	34	32
Front Mid Orb	L	4.61	-14	58	-16
Thalamus	L	4.6	-6	-14	16
Front Inf Orb	L	4.6	-30	18	-24
Supp Motor Ar	L	4.58	-6	-6	64
Frontal Sup	R	4.58	18	34	40
Cingulum Mid	R	4.57	2	-6	40
Front Inf Tri	R	4.57	50	34	8
Cingulum Mid	R	4.57	10	-14	40
Insula	L	4.57	-30	10	-16
Temporal Inf	R	4.57	58	-6	-32
Supp Motor Ar	L	4.57	-6	10	56
Supp Motor Ar	R	4.56	2	18	64
Precentral	L	4.55	-38	-14	48
Cingulum Ant	R	4.55	10	34	24
Front Inf Orb	R	4.55	34	26	-16
Front Mid	R	4.54	50	18	48
ParaHippocamp	R	4.51	26	10	-32
Front Med Orb	R	4.51	10	34	-24
Cingulum Mid	L	4.51	-6	10	32
Supp Motor Ar	R	4.5	2	10	56
Caudate	L	4.5	-14	18	0
Supp Motor Ar	L	4.5	-6	-6	72
Supp Motor Ar	R	4.49	2	18	56
Front Med Orb	R	4.49	2	58	-16
Supp Motor Ar	L	4.48	-6	2	48
Cingulum Mid	R	4.48	2	2	32
Cingulum Ant	R	4.48	10	42	24
Supp Motor Ar	R	4.48	10	-6	48
Precentral	R	4.47	42	-22	56
Supp Motor Ar	R	4.46	10	2	56
Caudate	R	4.46	10	10	0
Tempr Pol Mid	L	4.45	-38	18	-40
Front Sup Med	R	4.45	10	42	32
Front Mid	L	4.45	-46	26	32
Front Sup Med	R	4.45	10	50	24
Cingulum Mid	L	4.45	-6	-6	40
Fusiform	L	4.44	-22	2	-40
Supp Motor Ar	R	4.43	10	2	48
Front Inf Orb	L	4.42	-22	10	-24
Front Inf Tri	R	4.41	58	26	16
Front Med Orb	R	4.4	10	18	-16
Supp Motor Ar	L	4.4	-6	2	72
Supp Motor Ar	L	4.4	-14	2	64
Front Inf Orb	L	4.39	-30	26	-24
Supp Motor Ar	R	4.39	10	10	56
Cingulum Mid	R	4.38	10	18	40
Cingulum Ant	R	4.38	10	42	8
Fusiform	L	4.38	-22	-6	-40
Tempr Pol Mid	L	4.36	-30	18	-40
Front Mid	L	4.35	-38	18	40
Tempr Pol Sup	L	4.35	-22	18	-32
Front Inf Ope	R	4.35	50	18	32
Front Mid	R	4.35	42	34	40
Supp Motor Ar	L	4.34	-6	18	48
Frontal Sup	R	4.33	26	18	40
Cingulum Mid	L	4.33	-6	10	40
Front Mid	R	4.32	42	18	40
Cingulum Mid	R	4.32	2	-6	32
Front Inf Orb	L	4.31	-22	18	-24
Putamen	L	4.31	-22	10	8
Front Inf Tri	R	4.31	50	42	0
Precentral	L	4.3	-38	2	48
Front Sup Med	R	4.3	2	34	48
Frontal Sup	R	4.29	18	26	48
Front Sup Med	L	4.29	-6	26	48
Frontal Sup	R	4.28	18	34	48
Temporal Inf	R	4.28	50	-6	-32
Front Mid	R	4.26	42	10	56
Supp Motor Ar	R	4.26	10	10	48
Front Sup Med	L	4.26	-6	26	56
Caudate	R	4.25	18	26	0
Supp Motor Ar	L	4.25	-14	-14	64
Front Mid	L	4.25	-30	18	32
Caudate	R	4.25	10	18	-8
Cingulum Ant	R	4.24	10	42	0
Front Inf Orb	L	4.24	-46	34	-16
Caudate	L	4.24	-6	10	8
Front Sup Med	L	4.22	-6	42	24
Precentral	L	4.21	-14	-14	72
Front Mid	R	4.21	34	18	56
Supp Motor Ar	L	4.21	-6	10	64
Supp Motor Ar	R	4.19	10	10	64
Caudate	L	4.19	-14	10	16
Cingulum Mid	R	4.19	10	2	40
Front Sup Orb	R	4.19	10	50	-24
Front Med Orb	L	4.18	-14	34	-16
Cingulum Mid	L	4.17	-6	2	40
Caudate	L	4.17	-6	2	8
Supp Motor Ar	R	4.17	10	2	72
Front Inf Tri	R	4.17	50	26	16
Front Inf Tri	R	4.15	50	26	8
Precentral	R	4.14	50	-14	40
Frontal Sup	R	4.13	18	10	56
Front Mid	L	4.13	-46	18	48
Insula	L	4.12	-38	10	-8
Front Sup Med	R	4.12	10	42	40
Tempr Pol Mid	L	4.1	-22	10	-40
Front Sup Orb	L	4.1	-14	18	-24
Front Inf Ope	R	4.1	42	18	32
Front Sup Med	L	4.1	-6	34	40
Front Inf Orb	L	4.09	-22	26	-24
Front Inf Tri	L	4.09	-38	26	8
Precentral	R	4.07	42	-14	56
Front Mid	R	4.07	42	10	48
Front Sup Med	R	4.07	2	26	56
Postcentral	L	4.06	-46	-22	48
Precentral	R	4.05	42	-6	48
Supp Motor Ar	L	4.05	-6	18	64
Postcentral	L	4.05	-38	-22	40
Precentral	L	4.04	-46	2	56
Front Mid	R	4.04	26	10	48
Tempr Pol Sup	R	4.04	26	18	-32
Cingulum Ant	L	4.01	-14	34	24
Front Sup Med	R	4.01	10	50	0
Cingulum Ant	R	4	10	42	16
Frontal Sup	R	4	18	42	48
Cingulum Mid	R	4	10	34	32
Caudate	L	4	-14	10	8
Precentral	R	3.99	34	-6	48
Front Mid	R	3.98	42	10	40
Front Sup Med	L	3.98	-6	18	40
Precentral	L	3.98	-46	-6	56
Front Mid	R	3.97	34	18	32
Front Inf Orb	L	3.97	-22	18	-16
Postcentral	R	3.97	50	-22	56
Precentral	L	3.97	-30	-14	48
Front Mid	L	3.97	-30	10	40
Front Inf Orb	R	3.97	26	34	-8
Front Sup Med	L	3.96	-14	50	8
Front Mid	R	3.96	50	18	40
Supp Motor Ar	L	3.96	-6	26	64
Insula	L	3.96	-30	18	-8
Insula	L	3.95	-30	18	-16
Supp Motor Ar	R	3.94	10	18	56
Front Mid	L	3.94	-38	10	48
Supp Motor Ar	L	3.94	-6	10	48
Cingulum Ant	R	3.94	10	26	16
Front Mid	R	3.92	34	50	0
Caudate	L	3.92	-14	-6	16
Front Mid	R	3.92	50	42	16
Insula	L	3.91	-30	26	-8
Precentral	R	3.91	50	10	40
Cingulum Mid	R	3.9	2	-14	32
Cingulum Mid	L	3.9	-6	-14	32
Front Inf Orb	L	3.89	-54	34	-8
Ventr Med PFC	R	3.89	10	42	-8
Front Inf Orb	L	3.89	-30	26	-16
Cingulum Mid	L	3.88	-6	-6	32
Front Sup Med	L	3.88	-6	34	48
Precentral	R	3.86	58	-6	40
Front Med Orb	L	3.86	-14	26	-16
Paracentr Lob	L	3.86	-14	-22	64
Precentral	L	3.86	-30	-6	48
Insula	L	3.85	-30	26	8
Front Inf Tri	R	3.84	50	26	24
Front Sup Med	L	3.83	-6	42	32
Precentral	L	3.83	-46	10	48
Front Sup Med	R	3.82	10	50	16
Front Mid	R	3.8	50	34	32
Putamen	L	3.8	-22	18	-8
Front Sup Med	R	3.8	10	34	48
Front Sup Med	R	3.8	2	50	32
Front Inf Tri	L	3.79	-46	34	24
Precentral	R	3.79	18	-22	72
Subgenual	L	3.78	-14	10	-16
Front Sup Med	L	3.78	-6	50	8
Cingulum Ant	L	3.75	-6	50	0
Precentral	R	3.75	42	-14	64
Front Med Orb	R	3.75	10	18	-24
Front Mid	R	3.74	34	10	56
Front Inf Tri	R	3.74	58	26	24
Cingulum Ant	R	3.74	2	34	-8
Putamen	L	3.73	-22	18	0
Front Inf Orb	L	3.73	-38	34	-16
Front Inf Tri	R	3.72	42	26	24
Temporal Sup	L	3.72	-62	2	0
Caudate	L	3.71	-14	2	24
Caudate	L	3.71	-6	18	-8
Supp Motor Ar	L	3.7	-14	10	64
Front Med Orb	L	3.7	-14	18	-16
Front Inf Tri	R	3.68	42	34	24
Front Mid	R	3.67	42	18	48
Caudate	L	3.67	-6	10	-8
Tempr Pol Mid	R	3.66	26	10	-40
Ventr Med PFC	R	3.65	10	58	-16
Supp Motor Ar	R	3.64	10	10	72
Front Sup Med	L	3.63	-6	50	24
Postcentral	L	3.62	-54	-22	56
Postcentral	L	3.61	-46	-14	56
Front Mid	R	3.61	50	26	40
Front Mid	R	3.61	50	10	48
Front Inf Orb	L	3.6	-22	26	-16
Front Inf Tri	L	3.6	-46	34	16
Cingulum Ant	R	3.6	10	34	0
Front Mid	L	3.6	-38	26	32
Frontal Sup	R	3.6	18	18	48
Front Mid Orb	R	3.59	42	50	-16
Frontal Sup	R	3.59	18	34	56
Front Sup Med	R	3.59	2	34	56
Front Mid	R	3.58	42	26	40
Precentral	L	3.57	-38	-6	56
Front Sup Med	L	3.57	-14	58	0
Caudate	L	3.57	-14	2	16
Putamen	R	3.57	18	18	-8
Front Sup Med	L	3.56	-6	50	16
Thalamus	L	3.56	-6	-6	8
Front Mid Orb	R	3.55	34	50	-8
Front Sup Med	L	3.54	-6	42	40
Front Inf Orb	R	3.54	26	26	-24
Frontal Sup	R	3.53	26	2	48
Front Mid	L	3.53	-38	18	48
Front Mid	R	3.52	34	34	40
Front Inf Orb	L	3.52	-46	18	-8
Front Sup Med	R	3.52	10	26	56
Caudate	R	3.52	10	18	0
Frontal Sup	R	3.51	18	18	56
Insula	L	3.51	-38	18	-8
Frontal Sup	R	3.51	26	42	40
Front Inf Tri	R	3.51	42	34	8
Cingulum Ant	R	3.51	10	34	-8
Cingulum Ant	R	3.5	10	26	24
Front Sup Med	L	3.5	-14	50	0
Putamen	L	3.5	-14	10	0
Frontal Sup	R	3.49	18	26	56
Frontal Sup	L	3.49	-14	-6	72
Cingulum Ant	R	3.49	2	26	-8
Front Sup Med	R	3.48	2	42	40
Precentral	L	3.48	-30	-14	64
Front Sup Med	R	3.46	10	42	48
Front Inf Orb	R	3.46	42	34	-16
Front Inf Tri	L	3.46	-46	26	8
Precentral	R	3.46	34	2	48
Postcentral	L	3.45	-38	-22	48
Frontal Sup	R	3.45	18	26	40
Precentral	R	3.45	34	-14	56
Front Inf Tri	R	3.44	50	34	24
Front Mid	R	3.44	42	2	56
Insula	L	3.44	-38	18	0
Front Inf Orb	R	3.43	42	42	-8
Front Mid	R	3.43	34	18	40
Front Sup Orb	R	3.42	10	58	-24
Front Inf Orb	R	3.42	34	34	-8
Precentral	R	3.42	42	2	48
Frontal Sup	R	3.42	18	66	16
Frontal Sup	L	3.41	-14	2	72
Precentral	L	3.4	-30	2	48
Supp Motor Ar	L	3.39	-14	2	48
Front Sup Med	R	3.39	2	42	48
Caudate	L	3.39	-14	18	-8
Front Mid	R	3.39	26	34	40
Frontal Sup	L	3.38	-14	10	48
Front Inf Ope	L	3.38	-62	10	8
Front Mid	R	3.37	34	42	32
Frontal Sup	L	3.37	-22	50	40
Front Sup Med	R	3.37	10	50	32
Frontal Sup	R	3.37	26	58	0
Frontal Sup	R	3.36	26	26	56
Front Mid	R	3.36	34	2	56
Front Mid Orb	R	3.36	34	42	-16
Front Sup Med	L	3.35	-6	34	56
Precentral	R	3.35	42	-6	64
Front Inf Ope	L	3.35	-46	10	0
Frontal Sup	R	3.34	18	2	56
Precentral	L	3.34	-38	-14	56
Front Mid	R	3.33	34	26	32
Front Sup Orb	R	3.33	18	66	-8
Frontal Sup	L	3.32	-14	34	40
Supp Motor Ar	R	3.31	10	18	64
Subgenual	R	3.31	2	18	-8
Ventr Med PFC	R	3.3	2	50	-8
Frontal Sup	L	3.3	-14	34	32
Front Sup Med	L	3.3	-6	42	48
Precentral	R	3.3	34	-22	56
Front Inf Tri	L	3.29	-38	34	16
Front Mid Orb	R	3.29	34	58	-16
Precentral	R	3.28	42	-22	64
Frontal Sup	R	3.28	18	10	48
Frontal Sup	L	3.28	-22	2	72
Front Mid	R	3.27	42	18	56
Front Inf Tri	R	3.27	42	42	0
Precentral	R	3.27	18	-22	64
Front Inf Orb	R	3.27	50	42	-16
Front Mid	R	3.26	50	42	24
Front Mid	R	3.26	34	42	40
Front Inf Tri	R	3.25	42	34	16
Front Mid Orb	R	3.25	42	50	-8
Front Mid	R	3.25	26	26	32
Front Inf Tri	L	3.23	-38	34	24
Front Mid Orb	R	3.23	34	50	-16
Front Inf Orb	L	3.23	-38	34	-8
Frontal Sup	R	3.23	18	42	24
Cingulum Mid	R	3.23	10	-14	32
Tempr Pol Mid	R	3.22	26	18	-40
Front Mid	L	3.22	-46	26	40
Front Sup Med	L	3.22	-6	58	8
Front Mid Orb	L	3.21	-22	58	-16
Frontal Sup	L	3.21	-14	42	40
Cingulum Ant	R	3.2	10	34	16
Precentral	L	3.19	-30	-22	56
Front Mid	R	3.19	34	50	16
Front Sup Orb	R	3.18	26	58	-8
Supp Motor Ar	L	3.18	-14	18	64
Front Mid	L	3.18	-46	34	32
Front Inf Orb	L	3.18	-38	26	-8
Front Mid	R	3.18	34	34	48
Precentral	R	3.17	50	-14	48
Precentral	L	3.17	-30	-22	48
Front Sup Med	L	3.16	-6	50	32
Precentral	R	3.16	50	-14	56
Caudate	L	3.16	-14	-6	24
Insula	L	3.15	-30	26	0
Front Mid	L	3.14	-38	26	40
Front Mid	R	3.13	26	50	0
Frontal Sup	L	3.13	-14	26	40
Front Inf Tri	L	3.12	-38	26	0
Precentral	L	3.12	-38	2	56
Front Inf Orb	L	3.11	-46	34	-8
Precentral	L	3.11	-30	-6	56
Precentral	R	3.11	42	-14	48
Frontal Sup	L	3.1	-14	42	48
Front Mid	L	3.1	-30	10	48
Ventr Med PFC	R	3.1	2	42	-8
Postcentral	L	3.1	-46	-22	56
Front Mid	L	3.09	-30	18	40
Front Sup Med	L	3.07	-6	50	40
Frontal Sup	R	3.07	26	66	16
Front Inf Tri	R	3.05	42	26	8
Precentral	L	3.05	-30	-22	64
Frontal Sup	R	3.04	18	34	32
Front Mid Orb	L	3.04	-22	34	-16
Cingulum Mid	L	3.04	-6	2	32
Front Inf Orb	R	3.04	26	34	-16
Precentral	L	3.03	-30	-14	72
Front Inf Orb	L	3.03	-30	34	-16
Caudate	R	3.03	10	2	16
Frontal Sup	R	3.03	26	10	64
Front Inf Tri	R	3.02	50	42	8
Front Inf Tri	L	3.01	-54	34	16
Frontal Sup	R	3.01	18	50	40
Frontal Sup	L	3	-14	34	48
Front Mid	L	3	-46	42	24
Precentral	L	3	-38	-22	64
Front Sup Med	L	2.99	-6	58	0
Front Mid	R	2.99	34	58	0
Putamen	L	2.98	-14	10	-8
Frontal Sup	R	2.98	18	10	64
Front Mid	R	2.98	34	26	40
Caudate	R	2.97	10	10	-8
Frontal Sup	R	2.97	18	50	0
Frontal Sup	L	2.97	-22	-6	64
Front Mid	R	2.97	42	58	0
Precentral	R	2.96	50	-6	48
Front Sup Med	R	2.96	2	66	16
Front Sup Med	L	2.95	-6	66	0
Front Inf Orb	L	2.95	-30	34	-8
Cingulum Ant	R	2.95	10	50	8
Frontal Sup	R	2.95	26	66	0
Front Mid	R	2.95	34	50	8
Frontal Sup	R	2.95	18	50	32
Front Inf Tri	L	2.94	-46	18	0
Front Mid	R	2.94	34	50	32
Ventr Med PFC	L	2.94	-6	42	-8
Front Mid	L	2.94	-38	10	56
Front Mid	R	2.94	42	50	0
Frontal Sup	R	2.94	18	2	64
Front Inf Tri	L	2.93	-46	26	0
Front Sup Med	L	2.93	-6	50	48
Precentral	L	2.93	-22	-14	64
Frontal Sup	R	2.92	18	66	8
Frontal Sup	L	2.92	-14	18	56
Tempr Pol Mid	R	2.92	26	2	-40
Precentral	R	2.91	34	-6	56
Frontal Sup	R	2.91	18	58	32
Precentral	L	2.91	-30	-14	56
Frontal Sup	R	2.9	26	42	48
Front Inf Orb	L	2.9	-46	42	-16
Front Mid	R	2.89	34	42	24
Frontal Sup	L	2.88	-14	26	56
Supp Motor Ar	R	2.87	10	26	64
Front Sup Med	L	2.87	-6	58	24
Frontal Sup	L	2.87	-14	42	32
Frontal Sup	R	2.87	18	58	0
Front Sup Med	R	2.86	2	58	24
Front Mid	R	2.86	34	58	16
Front Mid	R	2.85	34	34	32
Cingulum Ant	R	2.84	10	18	24
Precentral	L	2.83	-30	-22	72
Frontal Sup	L	2.83	-14	26	64
Front Sup Med	L	2.83	-6	58	32
Frontal Sup	R	2.83	18	18	64
Frontal Sup	R	2.82	26	10	56
Front Sup Orb	L	2.81	-22	50	-8
Front Inf Tri	L	2.81	-54	26	0
Postcentral	R	2.81	58	-14	48
Precentral	R	2.8	50	2	48
Ventr Med PFC	L	2.79	-6	58	-8
Front Mid	L	2.79	-30	18	48
Front Mid	L	2.79	-38	26	48
Rolandic Oper	L	2.79	-54	10	0
Frontal Sup	L	2.79	-14	10	56
Frontal Sup	L	2.79	-14	26	48
Front Mid	R	2.79	34	58	8
Front Sup Med	L	2.78	-6	58	40
Front Mid Orb	R	2.78	34	58	-8
Cingulum Ant	L	2.77	-6	26	-8
Front Mid	R	2.77	50	26	32
Front Inf Orb	R	2.76	26	26	-16
Precentral	L	2.76	-22	-14	72
Frontal Sup	R	2.76	18	2	72
Front Sup Med	R	2.76	10	66	16
Front Mid Orb	R	2.75	42	58	-8
Precentral	L	2.75	-38	-6	64
Front Mid Orb	L	2.75	-22	50	-16
Front Sup Med	R	2.75	10	50	40
Front Sup Med	R	2.74	10	34	56
Front Inf Tri	L	2.74	-54	26	8
Front Inf Orb	R	2.74	18	18	-24
Frontal Sup	R	2.74	18	42	40
Front Mid Orb	R	2.74	50	50	-8
Front Mid	L	2.7	-38	18	56
Front Sup Med	L	2.7	-6	42	56
Frontal Sup	L	2.7	-22	-6	56
Front Sup Med	L	2.69	-14	66	0
Front Mid Orb	L	2.69	-22	42	-16
Front Sup Med	L	2.69	-14	58	8
Front Sup Med	R	2.69	10	58	16
Front Mid	R	2.69	42	26	32
Frontal Sup	R	2.69	26	2	56
Front Mid	R	2.69	42	50	8
Front Sup Med	R	2.69	10	58	24
Frontal Sup	R	2.69	18	-14	72
Front Sup Orb	R	2.68	18	58	-8
Ventr Med PFC	L	2.68	-6	50	-8
Front Inf Orb	L	2.68	-46	42	-8
Cingulum Mid	R	2.68	10	-6	32
Front Mid	R	2.67	34	34	24
Frontal Sup	L	2.67	-22	10	64
Front Mid	R	2.67	42	26	48
Ventr Med PFC	R	2.67	10	50	-8
Front Mid	R	2.67	34	26	48
Frontal Sup	L	2.67	-22	2	48
Ventr Med PFC	L	2.66	-6	66	-8
Frontal Sup	R	2.66	18	50	24
Precentral	L	2.66	-38	-14	64
Front Inf Orb	L	2.66	-38	42	-16
Caudate	R	2.66	10	10	8
Front Sup Med	L	2.66	-6	66	8
Frontal Sup	R	2.65	18	-6	64
Front Inf Orb	L	2.65	-22	34	-8
Frontal Sup	R	2.64	26	50	16
Front Inf Orb	R	2.63	34	34	-16
Front Mid	L	2.63	-30	26	32
Front Inf Orb	L	2.62	-30	42	-16
Frontal Sup	R	2.62	26	18	64
Frontal Sup	L	2.61	-22	42	40
Front Sup Med	R	2.59	2	58	32
Front Sup Orb	R	2.59	26	66	-8
Front Mid	R	2.58	42	42	16
Frontal Sup	R	2.58	26	2	64
Frontal Sup	L	2.58	-22	2	64
Front Mid	R	2.57	42	50	24
Paracentr Lob	L	2.56	-14	-22	72
Front Mid	L	2.56	-38	34	32
Front Mid	R	2.56	42	42	24
Front Sup Med	L	2.55	-6	58	16
Frontal Sup	L	2.55	-22	18	64
Front Mid	R	2.55	34	42	16
Frontal Sup	R	2.55	26	50	40
Frontal Sup	R	2.55	18	-14	64
Front Sup Med	R	2.55	2	50	40
Front Sup Med	R	2.54	10	66	8
Front Sup Orb	L	2.54	-14	58	-8
Frontal Sup	L	2.54	-22	-6	72
Frontal Sup	R	2.53	34	2	64
Front Sup Orb	R	2.53	18	50	-16
Front Mid	R	2.52	42	50	16
Front Inf Orb	R	2.52	42	42	-16
Front Sup Med	R	2.51	2	66	8
Front Sup Med	R	2.51	2	58	16
Frontal Sup	L	2.5	-14	50	24
Ventr Med PFC	R	2.5	2	58	-8
Frontal Sup	R	2.5	18	-6	56
Frontal Sup	L	2.5	-14	18	48
Front Mid Orb	L	2.5	-30	50	-8
Front Inf Tri	L	2.5	-54	18	0
Front Mid	R	2.5	26	50	32
Frontal Sup	R	2.5	18	42	32
Ventr Med PFC	R	2.5	10	66	-16
Front Inf Tri	R	2.49	50	50	0
Cingulum Ant	R	2.48	10	34	8
Front Mid	R	2.48	34	50	24
Front Mid	R	2.47	42	58	8
Front Mid	R	2.47	26	42	32
Front Sup Med	R	2.47	10	42	56
Front Sup Med	R	2.47	10	50	48
Cingulum Mid	R	2.46	10	-6	40
Front Mid	R	2.46	42	-6	56
Front Mid Orb	L	2.46	-38	42	-8
Precentral	R	2.45	26	-22	72
Front Mid	L	2.45	-22	50	16
Front Med Orb	R	2.45	18	18	-16
Front Mid	R	2.44	26	26	40
Frontal Sup	L	2.44	-22	58	32
Front Inf Tri	L	2.43	-30	34	8
Frontal Sup	R	2.42	18	-6	72
Frontal Sup	R	2.41	26	58	32
Front Mid	R	2.41	42	42	8
Front Sup Med	R	2.41	10	66	24
Front Inf Tri	L	2.41	-38	34	0
Front Mid	R	2.41	26	50	24
Front Mid Orb	R	2.4	26	42	-16
Frontal Sup	R	2.4	26	66	8
Frontal Sup	R	2.4	26	58	8
Front Inf Orb	L	2.39	-38	50	-16
Front Sup Med	R	2.39	2	66	24
Precentral	L	2.39	-38	2	64
Front Mid Orb	L	2.39	-38	58	-8
Caudate	R	2.39	10	10	16
Frontal Sup	R	2.39	26	26	48
Front Sup Med	R	2.38	10	58	32
Frontal Sup	R	2.38	18	50	16
Frontal Sup	R	2.38	18	58	8
Frontal Sup	R	2.38	26	18	48
Front Inf Tri	L	2.37	-46	34	8
Cingulum Ant	L	2.37	-6	34	-8
Front Mid	L	2.37	-38	42	16
Frontal Sup	L	2.36	-14	50	32
Frontal Sup	R	2.36	18	66	0
Front Sup Med	R	2.35	10	58	0
Front Mid Orb	L	2.35	-38	50	-8
Front Mid	R	2.35	26	42	24
Front Mid	L	2.34	-30	-6	64
Front Mid	R	2.33	34	58	24
Postcentral	R	2.32	58	-14	40
Front Mid Orb	L	2.32	-46	50	-8
Precentral	L	2.31	-22	-22	64
Precentral	R	2.31	58	-6	48
Front Mid	L	2.31	-22	34	40
Front Inf Tri	L	2.3	-54	34	8
Front Mid	R	2.3	26	18	56
Front Sup Med	R	2.28	10	66	0
Front Inf Tri	L	2.28	-30	34	0
Front Sup Orb	L	2.28	-14	66	-8
Front Mid	R	2.27	42	42	32
Ventr Med PFC	R	2.27	10	58	-8
Front Mid Orb	L	2.27	-30	58	-8
Front Sup Med	L	2.27	-6	66	24
Front Sup Orb	R	2.27	18	34	-24
Front Inf Tri	L	2.26	-38	34	8
Precentral	R	2.26	26	-14	64
Frontal Sup	R	2.25	26	50	8
Front Sup Orb	R	2.24	18	26	-16
Front Sup Med	L	2.23	-6	66	16
Frontal Sup	R	2.23	26	-6	56
Front Mid	L	2.21	-30	2	56
Precentral	L	2.2	-38	-22	56
Front Mid	L	2.2	-30	26	48
Frontal Sup	L	2.2	-22	58	8
Front Inf Orb	L	2.2	-30	50	-16
Frontal Sup	R	2.2	34	-6	64
Frontal Sup	L	2.2	-14	66	24
Frontal Sup	L	2.19	-14	50	40
Postcentral	L	2.19	-46	-22	64
Frontal Sup	L	2.19	-22	66	8
Frontal Sup	L	2.18	-22	58	0
Frontal Sup	L	2.17	-22	50	8
Front Mid	R	2.16	50	-6	56
Front Inf Tri	L	2.16	-46	42	0
Front Mid	L	2.15	-30	26	40
Front Mid Orb	L	2.15	-30	58	-16
Front Mid	L	2.14	-46	42	16
Front Sup Orb	L	2.14	-22	66	-8
Frontal Sup	R	2.13	26	-6	64
Front Inf Tri	L	2.13	-46	34	0
Frontal Sup	L	2.13	-22	34	32
Frontal Sup	L	2.13	-22	66	0
Front Mid Orb	R	2.12	26	58	-16
Front Mid	L	2.12	-30	2	64
Frontal Sup	R	2.11	18	58	16
Front Mid Orb	R	2.11	26	50	-16
Frontal Sup	R	2.1	18	58	24
Front Mid	L	2.1	-22	42	32
Frontal Sup	L	2.09	-14	58	32
Frontal Sup	L	2.09	-22	2	56
Frontal Sup	L	2.08	-30	42	40
Front Sup Orb	L	2.08	-22	58	-8
Caudate	R	2.08	10	18	8
Front Mid	L	2.07	-30	50	32
Frontal Sup	L	2.07	-22	50	0
Precentral	R	2.06	34	-22	72
Front Mid	L	2.06	-38	58	0
Precentral	R	2.04	34	-14	72
Frontal Sup	L	2.04	-14	34	56
Frontal Sup	L	2.03	-22	66	16
Front Mid	R	2.03	26	34	32
Frontal Sup	L	2.03	-14	58	16
Frontal Sup	L	2.02	-14	58	24
Front Mid	L	2.01	-38	50	16
Front Mid	L	2.01	-30	34	24
Front Mid	L	2.01	-38	42	32
Front Mid Orb	L	2	-30	42	-8
Front Mid	L	2	-22	26	56
Precentral	L	2	-22	-22	72
Front Mid	L	1.99	-22	18	40
Front Mid	L	1.99	-30	10	56
Front Mid	R	1.99	26	58	24
Front Sup Orb	R	1.99	18	26	-24
Front Sup Med	R	1.98	2	50	48
Front Mid	L	1.98	-38	42	24
Front Sup Med	R	1.98	10	58	8
Front Mid	L	1.97	-30	34	16
Front Mid	L	1.96	-22	26	48
Front Mid	L	1.96	-38	42	8
Front Mid	L	1.95	-22	10	48
Front Mid	L	1.95	-30	10	64
Front Sup Orb	R	1.95	18	58	-16
Frontal Sup	R	1.95	18	66	24
Front Sup Med	R	1.94	10	58	40
Front Mid	L	1.92	-22	50	32
Front Mid	L	1.91	-30	18	56
Frontal Sup	L	1.9	-22	34	56
Front Inf Tri	L	1.9	-46	42	8
Precentral	R	1.89	26	-14	72
Frontal Sup	L	1.89	-22	58	16
Precentral	R	1.88	34	-14	64
Frontal Sup	L	1.84	-22	58	24
Frontal Sup	L	1.84	-22	26	40
Frontal Sup	L	1.83	-14	66	8
Front Mid	L	1.82	-38	50	0
Precentral	R	1.82	34	-22	64
Ventr Med PFC	R	1.82	2	66	-8
Front Inf Tri	L	1.81	-54	34	0
Frontal Sup	R	1.81	26	-6	72
Ventr Med PFC	R	1.8	10	66	-8
Frontal Sup	L	1.8	-30	58	0
Frontal Sup	L	1.79	-14	66	16
Frontal Sup	L	1.79	-30	50	0
Front Mid	L	1.78	-22	18	48
Front Mid	L	1.77	-22	50	24
Frontal Sup	L	1.77	-22	18	56
Front Mid	L	1.75	-30	34	40
Front Mid	L	1.75	-46	50	0
Front Mid	L	1.75	-30	42	8
Front Mid	L	1.74	-30	26	56
Front Mid	L	1.74	-38	50	24
Front Mid	L	1.72	-30	42	32
Front Mid	L	1.7	-30	34	48
Front Mid	L	1.69	-38	34	40
Front Sup Orb	R	1.68	18	66	-16
Front Mid	L	1.68	-30	50	24
Front Mid	L	1.68	-22	10	56
Front Mid	L	1.65	-38	50	8
Precentral	R	1.64	26	-14	56
Front Inf Tri	L	1.62	-38	42	0
Subgenual	R	1.61	10	10	-16
Front Mid	L	1.6	-22	42	24
Frontal Sup	R	1.57	26	58	16
Frontal Sup	L	1.56	-22	34	48
Frontal Sup	L	1.55	-30	58	24
Front Mid	L	1.53	-30	34	32
Precentral	R	1.53	26	-22	56
Frontal Sup	L	1.52	-22	42	48
Front Mid	L	1.5	-30	42	24
Front Mid	L	1.5	-30	42	16
Front Mid	L	1.46	-30	58	8
Front Mid	L	1.44	-38	58	8
Front Mid	L	1.44	-46	50	8
Front Mid	L	1.42	-30	58	16
Front Mid	L	1.42	-30	50	16
Precentral	R	1.42	26	-22	64
Front Mid	L	1.36	-30	50	8
Front Mid	L	1.24	-38	58	16

## Sheet: Parcel3
Brain region	Hemisphere	T-stat	MNI coordinates
			X	Y	Z
Temporal Inf	L	12.32	-62	-38	-16
Postcentral	L	12.07	-54	-14	24
Temporal Sup	L	11.97	-54	-6	0
Insula	L	11.96	-38	-6	8
Hippocampus	L	11.96	-30	-6	-16
Thalamus	L	11.94	-6	-22	0
Temporal Mid	L	11.9	-62	-38	0
Temporal Inf	L	11.88	-38	-30	-16
Temporal Sup	L	11.87	-54	-6	-8
Fusiform	L	11.71	-38	-14	-24
Temporal Inf	L	11.7	-38	-38	-16
Amygdala	L	11.69	-22	-6	-16
Temporal Mid	L	11.65	-62	-14	-16
SupraMarginal	L	11.51	-62	-38	24
Fusiform	L	11.47	-30	-14	-24
Postcentral	L	11.33	-62	-14	24
Postcentral	L	11.23	-62	-6	16
SupraMarginal	L	11.23	-54	-38	24
Temporal Mid	L	11.23	-46	-14	-24
Rolandic Oper	L	11.05	-54	-6	8
ParaHippocamp	L	11.01	-22	-38	-8
Pallidum	L	11.01	-22	-6	0
Temporal Mid	L	11	-46	-6	-16
Rolandic Oper	L	10.96	-46	-6	16
Thalamus	L	10.95	-14	-14	8
Temporal Inf	L	10.92	-38	-22	-24
Hippocampus	L	10.91	-22	-14	-24
SupraMarginal	L	10.9	-46	-38	24
Putamen	L	10.88	-30	-6	8
Thalamus	L	10.73	-14	-22	16
Temporal Inf	L	10.71	-46	-46	-24
Postcentral	L	10.7	-54	-6	16
Cingulum Post	L	10.67	-6	-38	8
Temporal Inf	L	10.62	-54	-54	-24
ParaHippocamp	L	10.6	-30	-22	-24
Hippocampus	L	10.6	-30	-22	-16
Temporal Mid	L	10.39	-46	-46	8
Hippocampus	L	10.34	-14	-6	-16
Thalamus	L	10.32	-14	-30	0
Temporal Inf	L	10.3	-62	-54	-16
Thalamus	R	10.3	2	-14	8
Temporal Inf	L	10.29	-46	-54	-24
Temporal Mid	L	10.23	-54	-46	8
Temporal Mid	L	10.21	-54	-46	-8
Thalamus	L	10.15	-6	-14	8
Temporal Mid	L	10.12	-54	-14	-24
Temporal Inf	L	10.1	-54	-46	-24
Fusiform	L	10.05	-30	-46	-16
Rolandic Oper	L	10.02	-38	-6	16
ParaHippocamp	L	10	-22	-22	-24
Temporal Mid	L	9.87	-62	-46	-8
Fusiform	L	9.84	-38	-46	-24
Temporal Mid	L	9.81	-54	-6	-16
Temporal Inf	L	9.48	-46	-46	-16
Lingual	L	9.46	-6	-78	-8
Fusiform	L	9.43	-30	-46	-8
Putamen	L	9.33	-30	2	-8
Rolandic Oper	L	9.28	-62	-6	8
Thalamus	L	9.27	-14	-6	0
Precentral	L	9.25	-46	2	24
Fusiform	L	9.22	-30	-38	-16
Putamen	L	9.2	-22	-6	8
Hippocampus	L	9.15	-22	-22	-16
Temporal Inf	L	9.11	-62	-46	-16
Precentral	L	9.04	-46	-6	24
Insula	L	8.94	-38	2	-8
Front Inf Ope	L	8.9	-38	2	24
Temporal Inf	L	8.83	-54	-46	-16
Temporal Mid	L	8.81	-70	-38	0
Temporal Inf	L	8.73	-38	-46	-16
ParaHippocamp	L	8.69	-14	-30	-16
Hippocampus	L	8.67	-30	-38	0
Hippocampus	L	8.63	-22	-6	-24
Putamen	L	8.58	-30	2	0
Front Inf Ope	L	8.58	-46	10	24
Postcentral	L	8.57	-54	-6	24
Precentral	L	8.57	-54	2	24
Temporal Mid	L	8.54	-62	-6	-16
Temporal Sup	L	8.47	-54	-46	16
Postcentral	L	8.47	-62	-6	24
Temporal Sup	L	8.45	-62	-6	0
ParaHippocamp	L	8.44	-22	-30	-16
Temporal Mid	L	8.43	-62	-6	-8
Temporal Mid	L	8.42	-62	-14	-24
Insula	L	8.37	-46	2	0
Precentral	L	8.37	-46	-6	32
Hippocampus	L	8.33	-22	-38	0
Lingual	L	8.33	-14	-70	-8
Temporal Inf	L	8.31	-62	-30	-24
Precentral	L	8.3	-46	2	32
Fusiform	L	8.28	-38	-54	-16
Temporal Sup	L	8.26	-46	2	-8
Front Inf Ope	L	8.25	-54	10	24
Temporal Inf	L	8.25	-54	-30	-24
Lingual	L	8.24	-14	-78	-8
Temporal Inf	L	8.23	-54	-38	-24
Front Inf Tri	L	8.23	-38	10	24
Lingual	L	8.22	-14	-38	-8
Tempr Pol Mid	L	8.19	-54	10	-24
Postcentral	L	8.19	-62	2	16
Temporal Inf	L	8.16	-54	-54	-16
Fusiform	L	8.16	-30	-30	-24
Precentral	L	8.11	-54	-6	32
Putamen	L	8.07	-22	2	-8
Amygdala	L	8.06	-22	2	-16
Tempr Pol Mid	L	8.06	-54	10	-32
Temporal Sup	L	8.04	-46	-46	16
Lingual	L	8.03	-14	-38	0
Precentral	L	8.03	-54	2	32
Temporal Mid	L	8.03	-46	-6	-24
Temporal Mid	L	7.97	-62	-54	16
ParaHippocamp	L	7.96	-30	-30	-16
Front Inf Ope	L	7.95	-46	10	16
ParaHippocamp	L	7.92	-14	-6	-24
Rolandic Oper	L	7.86	-38	2	16
Fusiform	L	7.84	-22	-30	-24
Temporal Inf	L	7.82	-46	-54	-16
Insula	L	7.8	-38	2	0

## Sheet: Parcel4
Brain region	Hemisphere	T-stat	MNI coordinates
			X	Y	Z
Putamen	R	12.37	26	10	-8
Insula	R	12.24	34	10	8
Fusiform	R	12.22	26	-38	-16
Front Inf Ope	R	12.18	50	10	8
Front Inf Ope	R	12.14	50	10	0
Temporal Inf	R	12.12	50	-46	-8
Precentral	R	12.1	58	2	24
Front Inf Ope	R	12.01	58	10	8
Fusiform	R	11.86	42	-30	-24
Putamen	R	11.73	26	10	0
Temporal Mid	R	11.72	50	-38	-8
Temporal Mid	R	11.7	58	-22	-16
Front Inf Ope	R	11.62	42	2	24
Precentral	R	11.61	50	2	24
Amygdala	R	11.59	18	2	-16
Insula	R	11.53	50	10	-8
Thalamus	R	11.5	18	-22	8
Fusiform	R	11.46	42	-46	-16
Temporal Inf	R	11.45	50	-30	-24
Precentral	R	11.4	66	2	24
Temporal Inf	R	11.35	50	-46	-16
Temporal Mid	R	11.35	58	-38	-8
Temporal Inf	R	11.29	58	-38	-16
Temporal Mid	R	11.27	50	-6	-16
Tempr Pol Mid	R	11.12	58	2	-16
Temporal Mid	R	11.12	66	-30	-16
Fusiform	R	11.08	34	-30	-24
Temporal Mid	R	11.06	58	-46	-8
Fusiform	R	11.02	34	-46	-16
Rolandic Oper	R	10.97	58	10	0
Temporal Sup	R	10.97	50	-30	8
Temporal Mid	R	10.8	66	-30	-8
Putamen	R	10.8	26	10	8
Lingual	R	10.69	26	-46	-8
Hippocampus	R	10.63	26	-38	8
Temporal Mid	R	10.62	66	-22	-16
Thalamus	R	10.59	18	-14	16
Temporal Mid	R	10.55	58	-22	-8
Temporal Inf	R	10.5	58	-30	-24
Fusiform	R	10.49	42	-38	-24
Temporal Sup	R	10.48	50	-30	0
Temporal Sup	R	10.47	50	-14	-8
Fusiform	R	10.39	26	-46	-16
Temporal Mid	R	10.37	66	-38	-8
Front Inf Ope	R	10.36	58	10	16
Temporal Sup	R	10.34	50	-38	8
Subgenual	R	10.31	26	10	-16
Front Inf Ope	R	10.29	50	10	16
Temporal Mid	R	10.18	58	-6	-16
Tempr Pol Sup	R	10.14	58	10	-8
Fusiform	R	10.01	26	-30	-24
SupraMarginal	R	9.96	58	-22	24
Putamen	R	9.94	18	10	-8
Hippocampus	R	9.93	34	-6	-24
Temporal Inf	R	9.93	66	-38	-16
Temporal Sup	R	9.9	42	-30	16
Temporal Inf	R	9.84	50	-38	-24
Temporal Sup	R	9.76	50	-38	16
Thalamus	R	9.75	10	-6	8
Fusiform	R	9.73	34	-38	-24
Hippocampus	R	9.73	34	-22	-8
Amygdala	R	9.71	34	2	-24
Hippocampus	R	9.66	34	-22	-16
Temporal Mid	R	9.59	66	-46	-8
Postcentral	R	9.59	66	-6	32
Postcentral	R	9.39	42	-14	32
Temporal Mid	R	9.34	50	-38	0
Temporal Sup	R	9.3	50	-30	16
Postcentral	R	9.24	58	-6	32
Fusiform	R	9.19	34	-54	-8
Temporal Inf	R	9.17	58	-46	-16
Temporal Sup	R	9.13	58	-14	-8
Temporal Inf	R	9.1	42	-54	-8
Amygdala	R	9.08	26	2	-24
Temporal Inf	R	9.06	50	-54	-8
Temporal Mid	R	9.02	50	-6	-24
Fusiform	R	8.99	42	-46	-24
Thalamus	R	8.98	10	-22	8
Temporal Sup	R	8.95	58	-38	8
Temporal Sup	R	8.84	42	-30	8
Temporal Inf	R	8.82	58	-38	-24
Temporal Mid	R	8.8	66	-30	0
Temporal Mid	R	8.69	58	-30	0
Postcentral	R	8.66	50	-14	32
Temporal Mid	R	8.63	58	-38	0
Temporal Inf	R	8.6	50	-22	-24
Postcentral	R	8.58	50	-6	32
Hippocampus	R	8.56	26	-38	0
Temporal Inf	R	8.52	50	-46	-24
Caudate	R	8.48	18	2	16
Temporal Sup	R	8.47	58	-30	16
Temporal Sup	R	8.43	66	-38	8
Tempr Pol Sup	R	8.43	42	26	-32
Temporal Sup	R	8.36	58	-38	16
Insula	R	8.25	34	18	8
Tempr Pol Sup	R	8.2	34	10	-24
Temporal Mid	R	8.17	50	2	-24
Insula	R	8.17	34	18	-8
Temporal Inf	R	8.16	58	-22	-24
ParaHippocamp	R	8.11	18	-38	-8
Tempr Pol Sup	R	8.08	50	10	-16
Temporal Mid	R	8.06	66	-22	-8
Temporal Sup	R	8.06	58	-30	8
Temporal Inf	R	8.03	66	-30	-24
Front Inf Ope	R	8.02	42	10	24
Insula	R	7.96	42	18	-8
Tempr Pol Mid	R	7.9	42	18	-40
Cingulum Ant	R	7.88	2	34	0
Cingulum Ant	R	7.85	2	34	16
Front Inf Orb	R	7.83	50	18	-8

## Sheet: Parcel5
Brain region	Hemisphere	T-stat	MNI coordinates
			X	Y	Z
Insula	R	18.81	42	-6	-8
Temporal Sup	R	18.73	66	-22	8
Thalamus	R	18.21	10	-14	0
Insula	R	18.11	34	-22	16
Rolandic Oper	R	18.1	50	2	8
Rolandic Oper	R	18.04	58	2	8
Putamen	R	17.92	26	-6	8
Temporal Sup	R	17.76	50	-6	-8
SupraMarginal	R	17.69	58	-14	24
Hippocampus	R	17.55	26	-30	-8
Insula	R	17.53	42	2	0
Putamen	R	17.46	34	2	0
Putamen	R	16.93	34	2	-8
Insula	R	16.84	42	2	8
Insula	R	16.83	50	2	0
Insula	R	16.8	34	-6	16
Hippocampus	R	16.72	34	-30	-8
Lingual	R	16.52	18	-30	-8
Fusiform	R	16.43	42	-30	-16
Putamen	R	16.41	26	2	0
Postcentral	R	16.39	58	-6	24
Insula	R	16.36	42	2	-8
Rolandic Oper	R	16.19	50	2	16
Postcentral	R	16.01	66	-14	24
Rolandic Oper	R	16.01	58	2	16
Postcentral	R	15.97	66	2	16
Thalamus	R	15.96	18	-14	8
Temporal Sup	R	15.88	66	-22	0
Thalamus	R	15.78	10	-6	0
Tempr Pol Sup	R	15.7	58	2	0
Rolandic Oper	R	15.5	42	2	16
Postcentral	R	15.28	66	-6	24
Tempr Pol Sup	R	15.18	50	2	-8
ParaHippocamp	R	15.15	34	-30	-16
Putamen	R	15.14	34	-14	-8
Temporal Sup	R	15.08	58	-6	-8
Amygdala	R	15.05	26	-6	-16
Temporal Mid	R	14.92	50	-30	-8
Fusiform	R	14.92	42	-38	-16
Temporal Sup	R	14.88	66	-22	16
Putamen	R	14.48	26	2	8
Thalamus	R	14.37	18	-22	0
Temporal Mid	R	14.25	58	-30	-8
ParaHippocamp	R	14.23	34	-38	-8
Fusiform	R	14.11	34	-38	-16
ParaHippocamp	R	14.08	26	-30	-16
Thalamus	R	14.06	10	-22	0
Amygdala	R	13.82	26	2	-16
Tempr Pol Sup	R	13.76	58	2	-8
Thalamus	R	13.43	18	-30	0
Insula	R	13.15	42	10	0
Temporal Inf	R	13.11	58	-30	-16
ParaHippocamp	R	13.09	26	-38	-8
Temporal Sup	R	13.01	66	-6	-8
Pallidum	R	12.8	18	2	0
Thalamus	R	12.71	10	-14	8
ParaHippocamp	R	12.65	18	-30	-16
Front Inf Ope	R	12.6	42	10	8
Fusiform	R	12.6	34	-46	-8
Tempr Pol Mid	R	12.57	50	2	-16
Hippocampus	R	12.55	18	-6	-16
Insula	R	12.54	42	10	-8
Temporal Mid	R	12.52	50	-22	-8
Insula	R	12.47	42	-14	-8

## Sheet: Parcel6
Brain region	Hemisphere	T-stat	MNI coordinates
			X	Y	Z
Temporal Sup	L	18.69	-46	-38	16
Heschl	L	18.64	-46	-14	8
Temporal Mid	L	18.39	-54	-38	-8
Temporal Sup	L	18.12	-46	-14	0
Insula	L	18	-38	-14	0
Insula	L	17.95	-38	-14	8
Temporal Mid	L	17.91	-70	-30	8
Temporal Sup	L	17.89	-38	-38	16
Heschl	L	17.65	-54	-14	8
Temporal Sup	L	17.38	-54	-38	16
Rolandic Oper	L	17.16	-46	-14	16
Temporal Sup	L	17.14	-46	-14	-8
Temporal Mid	L	17.13	-62	-38	8
Temporal Sup	L	17.09	-54	-14	0
SupraMarginal	L	17.09	-46	-30	24
Postcentral	L	16.81	-54	-14	16
Temporal Mid	L	16.8	-62	-38	-8
Thalamus	L	16.79	-14	-30	8
Thalamus	L	16.68	-22	-22	0
SupraMarginal	L	16.39	-54	-30	24
Putamen	L	16.17	-30	-14	8
Hippocampus	L	16.16	-22	-30	-8
Temporal Mid	L	16.08	-54	-14	-8
Putamen	L	15.8	-30	-14	0
Temporal Sup	L	15.77	-62	-14	8
SupraMarginal	L	15.7	-54	-22	24
Temporal Sup	L	15.6	-62	-38	16
Hippocampus	L	15.53	-22	-38	8
Postcentral	L	15.52	-62	-14	16
Temporal Mid	L	15.45	-70	-30	-8
ParaHippocamp	L	15.25	-30	-38	-8
Insula	L	15.19	-38	-14	16
SupraMarginal	L	15.11	-62	-30	24
Thalamus	L	15.01	-6	-30	8
Hippocampus	L	14.82	-30	-14	-16
Postcentral	L	14.71	-62	-22	24
Temporal Mid	L	14.69	-62	-14	-8
Thalamus	L	14.65	-14	-22	8
Hippocampus	L	14.58	-22	-14	-16
Temporal Mid	L	14.44	-46	-14	-16
Temporal Mid	L	14.41	-54	-38	0
Temporal Mid	L	14.4	-62	-14	0
Thalamus	L	14.18	-14	-22	0
Temporal Inf	L	13.93	-46	-30	-16
Temporal Mid	L	13.84	-54	-30	-16
Thalamus	L	13.64	-6	-22	8
Hippocampus	L	13.58	-14	-30	-8
Insula	L	13.39	-38	-6	-8
Temporal Mid	L	13.36	-70	-38	-8
Putamen	L	13.3	-30	-6	-8
Insula	L	13.26	-38	-6	0
Temporal Mid	L	13.18	-54	-14	-16
Insula	L	13.08	-46	-6	0
Putamen	L	13.07	-30	-6	0
Thalamus	L	13.06	-14	-14	0
Temporal Sup	L	12.91	-46	-6	-8
Thalamus	L	12.88	-6	-14	0
Temporal Mid	L	12.82	-62	-30	-16
Temporal Inf	L	12.79	-54	-38	-16
Rolandic Oper	L	12.77	-46	-6	8
Temporal Inf	L	12.59	-46	-38	-16
Hippocampus	L	12.45	-14	-38	8

## Sheet: Parcel7
Brain region	Hemisphere	T-stat	MNI coordinates
			X	Y	Z
Cingulum Mid	R	10.89	2	-30	48
Precuneus	R	10.65	2	-38	56
Cingulum Mid	R	10.6	2	-38	48
Supp Motor Ar	R	10.36	2	-30	56
Cingulum Mid	L	10.33	-6	-38	48
Precuneus	L	10.06	-6	-38	56
Supp Motor Ar	R	9.97	2	-22	56
Paracentr Lob	R	9.89	2	-30	64
Lingual	R	9.84	2	-70	8
Paracentr Lob	R	9.72	2	-38	64
Cingulum Mid	L	9.65	-6	-30	48
Precuneus	L	9.58	-6	-46	56
Precuneus	L	9.46	-6	-46	48
Precuneus	R	9.22	2	-46	48
Cingulum Mid	R	9.16	2	-22	48
Precuneus	R	9.13	2	-46	56
Thalamus	L	9.11	-6	-22	16
Paracentr Lob	R	9.04	10	-30	56
Precuneus	L	8.97	-6	-54	48
Calcarine	R	8.97	2	-70	16
Supp Motor Ar	R	8.97	10	-22	56
Precuneus	L	8.91	-6	-54	56
Precuneus	L	8.83	-6	-46	64
Paracentr Lob	L	8.82	-6	-38	64
Cingulum Mid	R	8.81	2	-38	40
Paracentr Lob	R	8.79	10	-38	56
Cingulum Post	L	8.75	-6	-38	16
Calcarine	R	8.73	2	-62	16
Calcarine	R	8.69	2	-78	8
Cingulum Post	R	8.62	10	-38	8
Paracentr Lob	R	8.57	2	-38	72
Supp Motor Ar	R	8.56	2	-22	64
Supp Motor Ar	R	8.56	10	-22	64
Cingulum Mid	R	8.5	10	-38	48
Cingulum Mid	R	8.41	2	-14	48
Precuneus	R	8.41	2	-46	40
Calcarine	R	8.38	2	-78	16
Precuneus	R	8.38	2	-54	40
Precuneus	L	8.35	-6	-54	40
Cingulum Mid	R	8.23	10	-30	48
SupraMarginal	R	8.2	34	-38	40
Lingual	L	8.16	-6	-70	8
Precuneus	L	8.14	-14	-62	32
Precuneus	R	8.13	2	-46	64
Paracentr Lob	L	8.13	-6	-30	56
Paracentr Lob	R	8.1	2	-30	72
Precuneus	R	8.05	2	-54	56
Precuneus	L	8.04	-6	-62	48
Cuneus	R	7.93	2	-70	24
Precuneus	R	7.92	2	-62	32
Precuneus	R	7.9	2	-54	48
Supp Motor Ar	R	7.89	2	-14	56
Cingulum Mid	R	7.86	2	-54	32
Calcarine	L	7.82	-6	-78	8

## Sheet: Parcel8
Brain region	Hemisphere	T-stat	MNI coordinates
			X	Y	Z
Heschl	R	30	50	-14	8
Temporal Sup	R	27.69	58	-14	8
Insula	R	27.64	42	-14	8
Heschl	R	27.61	42	-22	8
Temporal Sup	R	27.32	50	-14	0
Temporal Sup	R	27.19	50	-22	8
Rolandic Oper	R	27.11	50	-14	16
Insula	R	26.24	42	-14	0
Rolandic Oper	R	26.09	42	-14	16
Rolandic Oper	R	26.04	58	-14	16
Temporal Sup	R	25.12	58	-14	0
Rolandic Oper	R	24.94	50	-6	8
Insula	R	24.92	34	-14	8
Rolandic Oper	R	24.77	58	-6	8
Rolandic Oper	R	24.59	42	-22	16
Rolandic Oper	R	24.38	50	-22	16
Temporal Sup	R	24.36	66	-14	8
Temporal Sup	R	24.3	50	-22	0
Putamen	R	23.7	34	-14	0
Temporal Sup	R	23.49	58	-22	8
Rolandic Oper	R	23.41	66	-6	8
Postcentral	R	23.39	66	-14	16
Insula	R	23.32	34	-22	8
Rolandic Oper	R	23.14	58	-6	16
Temporal Sup	R	22.9	42	-22	0
Insula	R	22.79	42	-6	8
Rolandic Oper	R	22.64	50	-6	16
Temporal Sup	R	22.56	50	-6	0
Postcentral	R	22	66	-6	16
Temporal Sup	R	21.74	66	-14	0
Insula	R	21.62	34	-14	16
Temporal Sup	R	21.51	58	-6	0
Insula	R	21.34	42	-6	0
Temporal Sup	R	20.78	58	-22	16
Putamen	R	20.55	34	-6	0
Thalamus	R	20.15	18	-14	0
Rolandic Oper	R	20.14	42	-6	16
Pallidum	R	19.69	26	-6	0
Putamen	R	19.67	34	-6	8
Temporal Sup	R	19.62	58	-22	0
Temporal Sup	R	19.52	66	-6	0
Putamen	R	19.27	34	-6	-8

## Sheet: Parcel9
Brain region	Hemisphere	T-stat	MNI coordinates
			X	Y	Z
Temporal Sup	L	29.4	-46	-30	8
Heschl	L	27.73	-38	-30	8
Temporal Sup	L	26.83	-54	-30	8
Temporal Sup	L	26.18	-46	-22	8
Temporal Sup	L	25.74	-46	-30	16
Temporal Sup	L	24.57	-54	-22	8
Heschl	L	24.52	-38	-22	8
Rolandic Oper	L	24.34	-38	-30	16
Temporal Sup	L	24.31	-46	-22	0
Rolandic Oper	L	23.75	-46	-22	16
Temporal Sup	L	23.53	-54	-30	16
Temporal Mid	L	23.33	-54	-30	0
Temporal Mid	L	22.95	-46	-30	0
Temporal Sup	L	22.72	-62	-30	8
Temporal Mid	L	22.42	-54	-30	-8
Temporal Mid	L	22.16	-54	-22	0
SupraMarginal	L	21.85	-54	-22	16
Temporal Sup	L	21.54	-46	-38	8
Rolandic Oper	L	21.48	-38	-22	16
Temporal Sup	L	21.41	-62	-22	8
Temporal Mid	L	20.59	-54	-38	8
Temporal Mid	L	19.83	-62	-30	0
SupraMarginal	L	19.67	-62	-22	16
Temporal Mid	L	19.63	-62	-30	-8
Temporal Sup	L	19.62	-62	-30	16
Temporal Mid	L	19.51	-62	-22	0
Hippocampus	L	19.28	-30	-30	-8
