# Supplementary material for: Brain recognition of previously learned versus novel temporal sequences: a differential simultaneous processing
Source: Cereb Cortex. 2022 Nov 8;33(9):5524–37. doi: 10.1093/cercor/bhac439 (PMC10152090; doi:10.1093/cercor/bhac439)
Supplement: TableS7_bhac439 [file tables7_bhac439.xlsx]

## Sheet: MemorizedvsNovel_0.1-1Hz_Kmeans
Cluster I							Cluster II
Parcel #	k	p	mean t-value	time 1	time 2		Parcel #	k	p	mean t-value	time 1	time 2
1	50	< .001	2.12489	0.326667	0.653333		1	26	< .001	2.08748	1.36667	1.53333
2	39	< .001	2.72461	0	0.253333
3	142	< .001	2.67884	0.94	1.88		3	45	< .001	2.31597	0.24	0.533333
4	66	< .001	2.5546	0.873333	1.30667
5	92	< .001	2.7323	0.446667	1.05333
6	43	< .001	2.28965	0.693333	0.973333
7
8	160	< .001	2.42844	0.0666667	1.12667		8	25	< .001	2.07091	1.99333	2.15333
9	126	< .001	2.47267	1.30667	2.14		9	59	< .001	2.21599	0.386667	0.773333
10	77	< .001	2.7938	0.686667	1.19333		10	12	< .001	-2.03153	2.26	2.33333
11
12	35	< .001	2.17968	0.466667	0.693333
13	15	< .001	2.06898	0.533333	0.626667
14	26	< .001	2.04898	1.25333	1.42
15	24	< .001	2.10985	0.686667	0.84
16
17
18
19
20	47	< .001	2.41614	0.673333	0.98
21	44	< .001	2.36378	1.48667	1.77333		21	25	< .001	2.10738	1	1.16
22	7	< .001	2.01022	1.72667	1.76667		22	4	0	-2.09467	0	0.02
23	48	< .001	2.32863	0	0.313333

## Sheet: MemorizedvsNovel_2-8Hz_Kmeans
Cluster I							Cluster II							Cluster III							Cluster IV
Parcel #	k	p	mean t-value	time 1	time 2		Parcel #	k	p	mean t-value	time 1	time 2		Parcel #	k	p	mean t-value	time 1	time 2		Parcel #	k	p	mean t-value	time 1	time 2
1	8	< .001	2.40691	0.993333	1.04
2	9	< .001	3.11437	1.33333	1.38667		2	8	< .001	2.39881	1.65333	1.7		2	7	< .001	2.22701	0.913333	0.953333
3	12	< .001	2.43514	2.3	2.37333		3	10	< .001	3.07229	0.893333	0.953333		3	9	< .001	-2.79023	1.54	1.59333		3	8	< .001	-2.57616	1	1.04667
4	12	< .001	3.1024	1.19333	1.26667		4	10	< .001	3.22644	0.893333	0.953333		4	10	< .001	-2.61006	0.993333	1.05333
5	10	< .001	2.98159	0.866667	0.926667		5	9	< .001	-2.62189	0.98	1.03333		5	9	< .001	-2.69506	1.54667	1.6
6	10	< .001	3.02979	0.9	0.96		6	9	< .001	-2.28794	0.786667	0.84		6	6	< .001	2.30062	0.66	0.693333		6	6	< .001	2.35065	2.36	2.39333
7	13	< .001	3.08212	1.19333	1.27333		7	12	< .001	3.61128	0.886667	0.96		7	11	< .001	-3.10217	0.993333	1.06
8	12	< .001	-2.96946	0.74	0.813333		8	10	< .001	2.85756	0.873333	0.933333		8	9	< .001	3.08814	0.633333	0.686667
9	11	< .001	3.50728	0.886667	0.953333		9	11	< .001	2.21761	1.21333	1.28		9	8	< .001	2.54156	0.486667	0.533333		9	8	< .001	-2.51091	1	1.04667
10	12	< .001	-3.69889	0.74	0.813333		10	12	< .001	3.08907	0.873333	0.946667		10	9	< .001	2.89645	0.64	0.693333		10	6	< .001	2.37883	0.44	0.473333
