# Supplementary material for: Brain recognition of previously learned versus novel temporal sequences: a differential simultaneous processing
Source: Cereb Cortex. 2022 Nov 8;33(9):5524–37. doi: 10.1093/cercor/bhac439 (PMC10152090; doi:10.1093/cercor/bhac439)
Supplement: TableS8_bhac439 [file tables8_bhac439.xlsx]

## Sheet: MemorizedvsNovel_0.1-1Hz_Kmeans
Cluster I						Cluster II						Cluster III						Cluster IV						Cluster V						Cluster VI
Parcel #	k	p	time 1	time 2		Parcel #	k	p	time 1	time 2		Parcel #	k	p	time 1	time 2		Parcel #	k	p	time 1	time 2		Parcel #	k	p	time 1	time 2		Parcel #	k	p	time 1	time 2
1	50	< .001	0.326667	0.653333		1	26	< .001	1.36667	1.53333
2	39	< .001	0	0.253333								2	7	< .001	0.913333	0.953333		2	6	< .001	1.55333	1.58667		2	5	< .001	1.08	1.10667
3	142	< .001	0.94	1.88		3	45	< .001	0.24	0.533333		3	9	< .001	1.54	1.59333		3	8	< .001	1	1.04667
4	66	< .001	0.873333	1.30667								4	10	< .001	0.993333	1.05333
5	92	< .001	0.446667	1.05333								5	9	< .001	1.54667	1.6		5	7	< .001	0.506667	0.546667
6	43	< .001	0.693333	0.973333								6	6	< .001	0.66	0.693333		6	6	< .001	2.36	2.39333
7												7	11	< .001	0.993333	1.06
8	160	< .001	0.0666667	1.12667		8	25	< .001	1.99333	2.15333		8	9	< .001	0.633333	0.686667
9	126	< .001	1.30667	2.14		9	59	< .001	0.386667	0.773333		9	8	< .001	0.486667	0.533333		9	8	< .001	1	1.04667		9	6	< .001	0.6	0.633333		9	6	< .001	1.11333	1.14667
10	77	< .001	0.686667	1.19333		10	12	< .001	2.26	2.33333		10	9	< .001	0.64	0.693333		10	6	< .001	0.44	0.473333
11
12	35	< .001	0.466667	0.693333
13	15	< .001	0.533333	0.626667
14	26	< .001	1.25333	1.42
15	24	< .001	0.686667	0.84
16
17
18
19
20	47	< .001	0.673333	0.98
21	44	< .001	1.48667	1.77333		21	25	< .001	1	1.16
22	7	< .001	1.72667	1.76667
23	48	< .001	0	0.313333

## Sheet: MemorizedvsNovel_2-8Hz_Kmeans
Cluster I						Cluster II						Cluster III						Cluster IV						Cluster V						Cluster VI
Parcel #	k	p	time 1	time 2		Parcel #	k	p	time 1	time 2		Parcel #	k	p	time 1	time 2		Parcel #	k	p	time 1	time 2		Parcel #	k	p	time 1	time 2		Parcel #	k	p	time 1	time 2
1	8	< .001	0.993333	1.04
2	9	< .001	1.33333	1.38667		2	8	< .001	1.65333	1.7		2	7	< .001	0.913333	0.953333		2	6	< .001	1.55333	1.58667		2	5	< .001	1.08	1.10667
3	12	< .001	2.3	2.37333		3	10	< .001	0.893333	0.953333		3	9	< .001	1.54	1.59333		3	8	< .001	1	1.04667
4	12	< .001	1.19333	1.26667		4	10	< .001	0.893333	0.953333		4	10	< .001	0.993333	1.05333
5	10	< .001	0.866667	0.926667		5	9	< .001	0.98	1.03333		5	9	< .001	1.54667	1.6		5	7	< .001	0.506667	0.546667
6	10	< .001	0.9	0.96		6	9	< .001	0.786667	0.84		6	6	< .001	0.66	0.693333		6	6	< .001	2.36	2.39333
7	13	< .001	1.19333	1.27333		7	12	< .001	0.886667	0.96		7	11	< .001	0.993333	1.06
8	12	< .001	0.74	0.813333		8	10	< .001	0.873333	0.933333		8	9	< .001	0.633333	0.686667
9	11	< .001	0.886667	0.953333		9	11	< .001	1.21333	1.28		9	8	< .001	0.486667	0.533333		9	8	< .001	1	1.04667		9	6	< .001	0.6	0.633333		9	6	< .001	1.11333	1.14667
10	12	< .001	0.74	0.813333		10	12	< .001	0.873333	0.946667		10	9	< .001	0.64	0.693333		10	6	< .001	0.44	0.473333
