# Supplementary material for: Brain recognition of previously learned versus novel temporal sequences: a differential simultaneous processing
Source: Cereb Cortex. 2022 Nov 8;33(9):5524–37. doi: 10.1093/cercor/bhac439 (PMC10152090; doi:10.1093/cercor/bhac439)
Supplement: TableS9_bhac439 [file tables9_bhac439.xlsx]

## Sheet: MemorizedPatterns_01_1Hz
		Coefficients
Parcel #	R_squared	a1	X01	σ1	a2	X02	σ2	a3	X03	σ3
1
2	0.781063	2.39875	122.909	34.9853
3	0.101174	3.68036	69.7931	30.1127
4	0.91725	3.5961	178.791	44.0414
5	0.920146	2.11753	186.786	63.6073
6	0.781841	2.24651	232.609	52.8287
7
8	0.951657	-8.55922	0.716917	48.212	-3.99975	110.148	31.7359	8.50353	-5.40444	149.785
9	0.788073	1.8779	242.465	56.8935
10
11	0.135637	1.62819	303.154	41.5594
12	0.786728	1.63905	215.478	36.7125
13	0.868226	1.90035	153.954	65.3333
14
15
16	0.804932	0.134505	0.949741	-2.06541	1.09574	203.059	75.9005	2.01357	329.977	25.5858
17
18	0.907803	-0.740851	13.9552	-14.1488	1.75074	199.73	136.516	1.95432	309.622	28.9343
19	0.656333	1.69537	241.104	72.1484

## Sheet: MemorizedAndNovelPatterns_2_8Hz
			Coefficients
Parcel #	Condition	R_squared	a1	X01	σ1	c1	φ1	a2	X02	σ2	c2	φ2	a3	X03	σ3	c3	φ3	a4	X04	σ4	c4	φ4	a5	X05	σ5	c5	φ5
1
1	Novel	0.860552	-5.52186	-1.17728	0.0524269	-0.753982	1.7206	0.865374	4.77007	0.391823	0.166997	2.58392	-3.07906	3.4894	0.351852	0.193942	-0.589493	-0.320282	3.98781	0.810969	0.326403	-6.59529	0.704767	5.23281	0.132872	0.138819	-2.48357
2	Memorized	0.846502	-5.52186	-1.17728	0.0524269	-0.753982	1.7206	1.56933	3.75427	0.786442	0.162032	2.05035	-3.08021	3.57709	0.352465	0.172927	1.10814	-0.313896	3.70642	0.979525	0.31902	-6.15176	0.813009	5.40728	0.0384367	0.147435	-5.28934
2	Novel	0.915752	-5.52186	-1.17728	0.0524269	-0.753982	1.7206	1.69606	3.84841	0.819543	0.161326	2.05603	-3.7384	3.61181	0.27599	0.172938	1.06963	-0.344245	3.6279	0.84965	0.330607	-7.34857	0.700319	5.39758	0.0825998	0.169009	-10.1172
3	Memorized	0.970664	-5.52186	-1.17728	0.0524269	-0.753982	1.7206	4.6851	3.83195	0.606027	0.161187	2.85463	-8.0019	3.77467	0.312592	0.201181	-0.111129	-0.602368	4.60442	0.618159	0.33219	-7.60883	2.72832	5.37654	0.0712334	0.159377	-7.78434
3	Novel	0.967005	-5.52186	-1.17728	0.0524269	-0.753982	1.7206	4.24464	4.01284	0.690566	0.170309	2.14687	-8.00108	3.73969	0.346515	0.205526	-0.484138	-0.767925	4.50048	0.654385	0.329563	-7.2083	174.54	5.36924	0.0356427	0.00178487	26.3223
4	Memorized	0.947716	-5.52186	-1.17728	0.0524269	-0.753982	1.7206	7.95347	3.77781	0.608661	0.167423	2.80295	-9.59141	3.79074	0.269287	0.193167	0.823177	-1.09864	4.0133	0.796141	0.334738	-7.87408	3.46142	5.30926	0.0593648	0.142095	-3.85741
4	Novel	0.921348	-5.52186	-1.17728	0.0524269	-0.753982	1.7206	5.37723	3.77883	0.777966	0.167503	2.44764	-11.0294	3.74459	0.284934	0.179809	0.98524	-1.24001	4.48204	0.558199	0.329757	-7.23424	2.45469	5.31133	0.0315302	0.094785	5.05167
5	Memorized	0.96922	-5.52186	-1.17728	0.0524269	-0.753982	1.7206	13.7296	3.80757	0.59967	0.164614	2.96309	-15.7837	3.80887	0.266437	0.196273	0.605654	-1.83646	4.22633	0.691155	0.334527	-7.89937	5.84728	5.31882	0.0714875	0.143815	-4.28695
5	Novel	0.957302	-5.52186	-1.17728	0.0524269	-0.753982	1.7206	9.83136	3.87316	0.74557	0.169459	2.31759	-19.004	3.75733	0.301682	0.182418	0.810615	-2.12511	4.46162	0.5774	0.329913	-7.2401	3.54014	5.31031	0.0393458	0.158297	-7.52027
6	Memorized	0.962033	-5.52186	-1.17728	0.0524269	-0.753982	1.7206	4.52161	3.8208	0.251106	0.192054	2.38756	-3.44265	4.10434	0.72106	0.22664	-1.74816	-5.89869	4.43245	0.223674	0.208024	2.84036	4.3961	5.28339	0.0595515	0.172107	-10.22
6	Novel	0.962495	-5.52186	-1.17728	0.0524269	-0.753982	1.7206	9.32713	3.91204	0.737249	0.169606	1.97768	-20.4796	3.7457	0.310707	0.194697	0.0812463	-1.5112	4.3014	0.765043	0.332556	-7.65593	3.40733	5.36996	0.06628	0.148095	-5.28113
7	Memorized	0.972172	-5.52186	-1.17728	0.0524269	-0.753982	1.7206	8.76258	3.75497	0.726051	0.16145	2.41562	-19.5657	3.73399	0.292951	0.185976	0.500453	-1.28727	4.37626	0.700719	0.33004	-7.40871	4.69937	5.38139	0.0732522	0.170018	-10.125
7	Novel	0.943043	-5.52186	-1.17728	0.0524269	-0.753982	1.7206	7.39941	3.93968	0.705925	0.175015	1.88655	-11.4908	3.87941	0.372045	0.184779	0.793888	-0.904193	4.13542	0.792046	0.327512	-6.9008	0.818429	5.19849	0.0232461	0.121743	-10.3127
8	Memorized	0.986126	-5.52186	-1.17728	0.0524269	-0.753982	1.7206	14.8187	3.72469	0.75111	0.156106	3.39965	-18.2448	3.74691	0.273006	0.214358	-0.446969	-2.64174	4.47837	0.520161	0.330346	-7.41601	6.61273	5.34107	0.0803223	0.160482	-7.87245
8	Novel	0.979104	-5.52186	-1.17728	0.0524269	-0.753982	1.7206	14.8538	3.78588	0.786359	0.163476	2.58422	-27.3469	3.70326	0.302685	0.187859	0.513632	-3.16785	4.47075	0.589877	0.327908	-6.97975	3.41143	5.36397	0.0975695	0.188732	-13.7408
9	Memorized	0.973193	-5.52186	-1.17728	0.0524269	-0.753982	1.7206	11.8417	3.77628	0.792145	0.159256	2.54762	-27.2875	3.7279	0.29087	0.194336	0.0937764	-1.65172	4.52348	0.6597	0.330548	-7.34918	7.05865	5.38503	0.0743166	0.164887	-9.00095
9	Novel	0.961886	-5.52186	-1.17728	0.0524269	-0.753982	1.7206	15.7401	3.88687	0.726493	0.168186	1.88257	-32.7784	3.70933	0.325127	0.193324	0.0945641	-2.30865	4.24106	0.796641	0.329743	-7.30512	5.16155	5.39397	0.0701289	0.141067	-3.7483
