# Supplementary material for: Brain recognition of previously learned versus novel temporal sequences: a differential simultaneous processing
Source: Cereb Cortex. 2022 Nov 8;33(9):5524–37. doi: 10.1093/cercor/bhac439 (PMC10152090; doi:10.1093/cercor/bhac439)
Supplement: FigureS7_bhac439 [file figures7_bhac439.zip]

Archive with 1 entries (1 files):
- FigureS7_bhac439.tiff
